# Supplementary material for: Functional and structural similarity of human DNA primase [4Fe4S] cluster domain constructs
Source: PLoS One. 2018 Dec 18;13(12):e0209345. doi: 10.1371/journal.pone.0209345 (PMC6298731; doi:10.1371/journal.pone.0209345)
Supplement: S1 Dataset — (XLSX) [file pone.0209345.s007.xlsx]

## Sheet: 20170619_BufferBlank
TITLE	20 mM KPO4, pH 7.2
DATA TYPE
ORIGIN	JASCO
OWNER
DATE	17/06/19
TIME	13:49:36
SPECTROMETER/DATA SYSTEM	JASCO Corp., J-810, Rev. 1.00
RESOLUTION
DELTAX	-1
XUNITS	NANOMETERS
YUNITS	CD[mdeg]
Y2UNITS	HT[V]
FIRSTX	260
LASTX	190
NPOINTS	71
FIRSTY	-0.01403
MAXY	1.04232
MINY	-0.30445
XYDATA
260	-0.0140299	263.812
259	0.00429153	264.675
258	-0.0187948	265.507
257	-0.0331187	266.319
256	-0.0563766	267.087
255	-0.0846486	267.817
254	-0.101349	268.517
253	-0.10232	269.208
252	-0.0873062	269.913
251	-0.0376765	270.631
250	-0.0304382	271.34
249	-0.0112615	272.028
248	-0.0717237	272.741
247	-0.0517021	273.511
246	-0.0719592	274.353
245	-0.10473	275.209
244	-0.0914192	276.051
243	-0.0596542	276.94
242	-0.0329308	277.877
241	-0.0743159	278.924
240	0.00750732	280.029
239	0.0552183	281.193
238	0.193925	282.384
237	0.171426	283.582
236	0.144615	284.798
235	-0.0169189	286.042
234	-0.11136	287.269
233	-0.13974	288.473
232	-0.102426	289.591
231	-0.0710126	290.615
230	0.00770798	291.748
229	-0.082473	292.934
228	-0.103667	294.238
227	-0.167841	295.473
226	-0.131894	296.63
225	-0.172577	297.725
224	-0.233175	298.831
223	-0.252613	299.891
222	-0.253912	301.003
221	-0.132333	302.191
220	-0.250016	303.374
219	-0.304446	304.559
218	-0.290248	305.747
217	-0.193868	306.91
216	-0.168596	308.103
215	-0.200734	309.29
214	-0.180092	310.494
213	-0.263133	311.721
212	-0.1879	313.073
211	-0.178119	314.498
210	-0.132912	316.026
209	-0.168977	317.611
208	-0.102919	319.227
207	-0.1134	320.87
206	0.0110176	322.549
205	0.0429886	324.293
204	0.0318573	326.133
203	0.0226588	328.083
202	0.0828985	330.211
201	0.22682	332.494
200	0.263709	334.82
199	0.328417	337.037
198	0.289198	339.138
197	0.27889	341.065
196	0.442452	342.751
195	0.486931	344.122
194	0.623778	345.21
193	0.785664	346.105
192	0.882899	346.979
191	1.02927	347.959
190	1.04232	349.258

## Sheet: 20160619_p58C(272-464)
TITLE	p58C(272-464)
DATA TYPE
ORIGIN	JASCO
OWNER
DATE	17/06/19
TIME	14:03:20
SPECTROMETER/DATA SYSTEM	JASCO Corp., J-810, Rev. 1.00
RESOLUTION
DELTAX	-1
XUNITS	NANOMETERS
YUNITS	CD[mdeg]
Y2UNITS	HT[V]
FIRSTX	260
LASTX	190
NPOINTS	71
FIRSTY	-0.01728
MAXY	79.7247
MINY	-31.6302
XYDATA
260	-0.0172811	266.243
259	-0.0271571	267.09
258	-0.104834	267.937
257	-0.0911006	268.713
256	-0.0779457	269.475
255	-0.0280156	270.224
254	0.0106333	270.922
253	-0.0789515	271.634
252	-0.0813283	272.333
251	-0.19443	273.078
250	-0.243784	273.804
249	-0.329812	274.534
248	-0.392394	275.316
247	-0.562704	276.179
246	-0.763458	277.116
245	-1.04374	278.1
244	-1.3586	279.103
243	-1.75464	280.215
242	-2.3016	281.441
241	-3.00038	282.812
240	-3.85274	284.361
239	-4.96885	286.097
238	-6.29368	288.025
237	-7.81434	290.122
236	-9.49133	292.412
235	-11.3381	294.878
234	-13.2442	297.577
233	-15.3409	300.366
232	-17.5026	303.18
231	-19.6892	305.835
230	-21.8686	308.51
229	-23.934	311.164
228	-26.0175	313.883
227	-27.8729	316.533
226	-29.4591	319.063
225	-30.5817	321.582
224	-31.324	324.155
223	-31.6302	326.849
222	-31.4859	329.71
221	-31.231	332.722
220	-30.5814	335.896
219	-29.7854	339.169
218	-28.8782	342.524
217	-28.1234	345.997
216	-27.646	349.665
215	-27.2711	353.547
214	-27.037	357.671
213	-26.9862	362.168
212	-27.3676	367.139
211	-27.9235	372.754
210	-28.5897	379.07
209	-28.479	386.065
208	-27.7832	393.925
207	-25.7681	402.713
206	-22.0234	412.657
205	-16.6726	423.903
204	-9.99881	436.646
203	-1.93352	451.105
202	7.29625	467.506
201	17.461	486.028
200	28.6073	506.491
199	39.9174	528.403
198	50.4008	551.356
197	61.6354	574.564
196	71.0136	596.956
195	77.5016	617.396
194	79.7247	634.944
193	77.6382	649.209
192	74.4984	660.573
191	71.2306	668.82
190	68.6449	675.011

## Sheet: 20170627_BufferBlank
TITLE	20 mM KPO4, pH 7.2
DATA TYPE
ORIGIN	JASCO
OWNER
DATE	17/06/27
TIME	13:16:56
SPECTROMETER/DATA SYSTEM	JASCO Corp., J-810, Rev. 1.00
RESOLUTION
DELTAX	-1
XUNITS	NANOMETERS
YUNITS	CD[mdeg]
Y2UNITS	HT[V]
FIRSTX	260
LASTX	190
NPOINTS	71
FIRSTY	0.14308
MAXY	1.0111
MINY	-0.45154
XYDATA
260	0.143077	264.232
259	0.137768	265.098
258	0.0460782	265.924
257	0.0487658	266.709
256	-0.00660706	267.457
255	0.0535166	268.185
254	0.0736356	268.9
253	0.0558434	269.566
252	0.064802	270.264
251	0.0426717	270.972
250	0.0745756	271.704
249	0.0798602	272.391
248	0.0892461	273.124
247	0.0225154	273.872
246	0.0565473	274.688
245	0.0446551	275.539
244	0.0787379	276.392
243	0.175546	277.299
242	0.177663	278.262
241	0.186277	279.306
240	0.111918	280.403
239	0.112002	281.546
238	0.0673022	282.751
237	0.0828072	283.982
236	0.0857073	285.246
235	0.054513	286.519
234	0.00490011	287.772
233	0.0343333	289.018
232	-0.00141373	290.184
231	-0.0844971	291.221
230	-0.0678668	292.361
229	-0.173827	293.602
228	-0.182744	294.909
227	-0.168812	296.189
226	-0.229133	297.332
225	-0.203641	298.463
224	-0.249488	299.596
223	-0.206244	300.748
222	-0.176717	301.911
221	-0.0867167	303.086
220	-0.162798	304.264
219	-0.20533	305.473
218	-0.238541	306.683
217	-0.160234	307.896
216	-0.157893	309.06
215	-0.201661	310.255
214	-0.352058	311.435
213	-0.451536	312.683
212	-0.384666	313.995
211	-0.273958	315.406
210	-0.217001	316.896
209	-0.150588	318.461
208	-0.107632	320.072
207	-0.0951673	321.687
206	-0.0759666	323.355
205	0.0078214	325.065
204	0.146062	326.828
203	0.282313	328.697
202	0.321148	330.719
201	0.215606	332.914
200	0.147358	335.132
199	0.263814	337.313
198	0.344182	339.359
197	0.513242	341.317
196	0.606389	343.043
195	0.635922	344.523
194	0.640034	345.757
193	0.788117	346.874
192	0.855771	348.093
191	1.0111	349.498
190	0.926893	351.514

## Sheet: 20170627_p58C(266-464)
TITLE	p58C(266-464)
DATA TYPE
ORIGIN	JASCO
OWNER
DATE	17/06/27
TIME	13:31:52
SPECTROMETER/DATA SYSTEM	JASCO Corp., J-810, Rev. 1.00
RESOLUTION
DELTAX	-1
XUNITS	NANOMETERS
YUNITS	CD[mdeg]
Y2UNITS	HT[V]
FIRSTX	260
LASTX	190
NPOINTS	71
FIRSTY	0.00042
MAXY	95.9524
MINY	-36.7227
XYDATA
260	0.000419361	267.495
259	-0.081177	268.356
258	-0.109555	269.197
257	-0.114247	269.978
256	-0.0922239	270.715
255	-0.0775721	271.438
254	-0.108746	272.152
253	-0.0569628	272.855
252	-0.0999723	273.549
251	-0.13944	274.26
250	-0.193896	275.013
249	-0.25844	275.755
248	-0.345191	276.554
247	-0.528354	277.426
246	-0.839461	278.38
245	-1.1482	279.383
244	-1.55495	280.399
243	-2.07155	281.535
242	-2.75144	282.821
241	-3.6124	284.28
240	-4.59249	285.916
239	-5.7495	287.761
238	-7.15896	289.818
237	-8.88009	292.111
236	-10.909	294.599
235	-13.1234	297.336
234	-15.4709	300.287
233	-17.8447	303.388
232	-20.3207	306.501
231	-22.8705	309.427
230	-25.521	312.365
229	-27.9538	315.319
228	-30.3834	318.283
227	-32.3574	321.174
226	-34.0877	323.951
225	-35.3314	326.727
224	-36.1182	329.582
223	-36.5765	332.57
222	-36.7227	335.724
221	-36.3767	339.112
220	-35.4527	342.638
219	-34.3902	346.323
218	-33.3204	350.122
217	-32.5168	354.054
216	-31.8301	358.222
215	-31.3603	362.634
214	-31.1752	367.36
213	-31.2175	372.488
212	-31.5642	378.126
211	-32.1663	384.443
210	-32.7882	391.599
209	-33.1533	399.7
208	-32.5233	408.853
207	-30.0416	419.107
206	-25.634	430.682
205	-19.2228	443.817
204	-11.188	458.761
203	-1.6696	475.814
202	9.64136	495.166
201	22.1392	516.909
200	35.4417	540.841
199	49.2241	566.666
198	60.2827	594.16
197	74.4687	622.808
196	85.139	650.792
195	94.497	676.273
194	95.9525	697.704
193	93.2994	714.576
192	92.1894	727.413
191	89.4908	735.567
190	83.7889	740.276

## Sheet: Buffer Corrected
	p58C(272-464) Buffer (6/19/17)	p58C(266-464) Buffer (6/27/17)	p58C(272-464) (6/19/2017)		p58C(266-464) (6/27/2017)		p58C(272-464) Buffer Subtracted		p58C(266-464) Buffer Subtracted		Normalized p58C(266-464)
λ (nm)	CD [mdeg]	CD [mdeg]	λ (nm)	CD [mdeg]	λ (nm)	CD [mdeg]	λ (nm)	CD [mdeg]	λ (nm)	CD [mdeg]	λ (nm)	CD [mdeg]
260	-0.0140299	0.143077	260	-0.0172811	260	0.000419361	260	-0.160358	260	-0.142658	260	-0.122113
259	0.00429153	0.137768	259	-0.0271571	259	-0.081177	259	-0.164925	259	-0.218945	259	-0.187414
258	-0.0187948	0.0460782	258	-0.104834	258	-0.109555	258	-0.150912	258	-0.155633	258	-0.13322	Normalization Factor:
257	-0.0331187	0.0487658	257	-0.0911006	257	-0.114247	257	-0.139866	257	-0.163013	257	-0.139537	208.714	0.853771
256	-0.0563766	-0.00660706	256	-0.0779457	256	-0.0922239	256	-0.0713386	256	-0.0856168	256	-0.073287	222.714	0.858206
255	-0.0846486	0.0535166	255	-0.0280156	255	-0.0775721	255	-0.0815322	255	-0.131089	255	-0.11221	Averaged:	0.855989
254	-0.101349	0.0736356	254	0.0106333	254	-0.108746	254	-0.0630023	254	-0.182382	254	-0.156117
253	-0.10232	0.0558434	253	-0.0789515	253	-0.0569628	253	-0.134795	253	-0.112806	253	-0.0965608
252	-0.0873062	0.064802	252	-0.0813283	252	-0.0999723	252	-0.14613	252	-0.164774	252	-0.141045
251	-0.0376765	0.0426717	251	-0.19443	251	-0.13944	251	-0.237102	251	-0.182112	251	-0.155886
250	-0.0304382	0.0745756	250	-0.243784	250	-0.193896	250	-0.31836	250	-0.268472	250	-0.229809
249	-0.0112615	0.0798602	249	-0.329812	249	-0.25844	249	-0.409672	249	-0.3383	249	-0.289581
248	-0.0717237	0.0892461	248	-0.392394	248	-0.345191	248	-0.48164	248	-0.434437	248	-0.371873
247	-0.0517021	0.0225154	247	-0.562704	247	-0.528354	247	-0.585219	247	-0.550869	247	-0.471538
246	-0.0719592	0.0565473	246	-0.763458	246	-0.839461	246	-0.820005	246	-0.896008	246	-0.766973
245	-0.10473	0.0446551	245	-1.04374	245	-1.1482	245	-1.0884	245	-1.19286	245	-1.02107
244	-0.0914192	0.0787379	244	-1.3586	244	-1.55495	244	-1.43734	244	-1.63369	244	-1.39842
243	-0.0596542	0.175546	243	-1.75464	243	-2.07155	243	-1.93019	243	-2.2471	243	-1.92349
242	-0.0329308	0.177663	242	-2.3016	242	-2.75144	242	-2.47926	242	-2.9291	242	-2.50728
241	-0.0743159	0.186277	241	-3.00038	241	-3.6124	241	-3.18666	241	-3.79868	241	-3.25162
240	0.00750732	0.111918	240	-3.85274	240	-4.59249	240	-3.96466	240	-4.70441	240	-4.02692
239	0.0552183	0.112002	239	-4.96885	239	-5.7495	239	-5.08085	239	-5.8615	239	-5.01738
238	0.193925	0.0673022	238	-6.29368	238	-7.15896	238	-6.36098	238	-7.22626	238	-6.1856
237	0.171426	0.0828072	237	-7.81434	237	-8.88009	237	-7.89715	237	-8.9629	237	-7.67214
236	0.144615	0.0857073	236	-9.49133	236	-10.909	236	-9.57704	236	-10.9947	236	-9.41135
235	-0.0169189	0.054513	235	-11.3381	235	-13.1234	235	-11.3926	235	-13.1779	235	-11.2801
234	-0.11136	0.00490011	234	-13.2442	234	-15.4709	234	-13.2491	234	-15.4758	234	-13.2471
233	-0.13974	0.0343333	233	-15.3409	233	-17.8447	233	-15.3752	233	-17.879	233	-15.3043
232	-0.102426	-0.00141373	232	-17.5026	232	-20.3207	232	-17.5012	232	-20.3193	232	-17.3931
231	-0.0710126	-0.0844971	231	-19.6892	231	-22.8705	231	-19.6047	231	-22.786	231	-19.5046
230	0.00770798	-0.0678668	230	-21.8686	230	-25.521	230	-21.8007	230	-25.4531	230	-21.7876
229	-0.082473	-0.173827	229	-23.934	229	-27.9538	229	-23.7602	229	-27.78	229	-23.7793
228	-0.103667	-0.182744	228	-26.0175	228	-30.3834	228	-25.8348	228	-30.2007	228	-25.8514
227	-0.167841	-0.168812	227	-27.8729	227	-32.3574	227	-27.7041	227	-32.1886	227	-27.5531
226	-0.131894	-0.229133	226	-29.4591	226	-34.0877	226	-29.23	226	-33.8586	226	-28.9826
225	-0.172577	-0.203641	225	-30.5817	225	-35.3314	225	-30.3781	225	-35.1278	225	-30.069
224	-0.233175	-0.249488	224	-31.324	224	-36.1182	224	-31.0745	224	-35.8687	224	-30.7032
223	-0.252613	-0.206244	223	-31.6302	223	-36.5765	223	-31.424	223	-36.3703	223	-31.1325
222	-0.253912	-0.176717	222	-31.4859	222	-36.7227	222	-31.3092	222	-36.546	222	-31.2829
221	-0.132333	-0.0867167	221	-31.231	221	-36.3767	221	-31.1443	221	-36.29	221	-31.0638
220	-0.250016	-0.162798	220	-30.5814	220	-35.4527	220	-30.4186	220	-35.2899	220	-30.2078
219	-0.304446	-0.20533	219	-29.7854	219	-34.3902	219	-29.5801	219	-34.1849	219	-29.2619
218	-0.290248	-0.238541	218	-28.8782	218	-33.3204	218	-28.6397	218	-33.0819	218	-28.3177
217	-0.193868	-0.160234	217	-28.1234	217	-32.5168	217	-27.9632	217	-32.3566	217	-27.6969
216	-0.168596	-0.157893	216	-27.646	216	-31.8301	216	-27.4881	216	-31.6722	216	-27.1111
215	-0.200734	-0.201661	215	-27.2711	215	-31.3603	215	-27.0694	215	-31.1586	215	-26.6714
214	-0.180092	-0.352058	214	-27.037	214	-31.1752	214	-26.6849	214	-30.8231	214	-26.3843
213	-0.263133	-0.451536	213	-26.9862	213	-31.2175	213	-26.5347	213	-30.766	213	-26.3353
212	-0.1879	-0.384666	212	-27.3676	212	-31.5642	212	-26.9829	212	-31.1795	212	-26.6893
211	-0.178119	-0.273958	211	-27.9235	211	-32.1663	211	-27.6495	211	-31.8923	211	-27.2995
210	-0.132912	-0.217001	210	-28.5897	210	-32.7882	210	-28.3727	210	-32.5712	210	-27.8806
209	-0.168977	-0.150588	209	-28.479	209	-33.1533	209	-28.3284	209	-33.0027	209	-28.2499
208	-0.102919	-0.107632	208	-27.7832	208	-32.5233	208	-27.6756	208	-32.4157	208	-27.7474
207	-0.1134	-0.0951673	207	-25.7681	207	-30.0416	207	-25.6729	207	-29.9464	207	-25.6338
206	0.0110176	-0.0759666	206	-22.0234	206	-25.634	206	-21.9474	206	-25.558	206	-21.8774
205	0.0429886	0.0078214	205	-16.6726	205	-19.2228	205	-16.6804	205	-19.2306	205	-16.4612
204	0.0318573	0.146062	204	-9.99881	204	-11.188	204	-10.1449	204	-11.3341	204	-9.70183
203	0.0226588	0.282313	203	-1.93352	203	-1.6696	203	-2.21583	203	-1.95191	203	-1.67082
202	0.0828985	0.321148	202	7.29625	202	9.64136	202	6.9751	202	9.32021	202	7.978
201	0.22682	0.215606	201	17.461	201	22.1392	201	17.2454	201	21.9236	201	18.7663
200	0.263709	0.147358	200	28.6073	200	35.4417	200	28.4599	200	35.2943	200	30.2116
199	0.328417	0.263814	199	39.9174	199	49.2241	199	39.6536	199	48.9603	199	41.9095
198	0.289198	0.344182	198	50.4008	198	60.2827	198	50.0566	198	59.9385	198	51.3067
197	0.27889	0.513242	197	61.6354	197	74.4687	197	61.1222	197	73.9555	197	63.305
196	0.442452	0.606389	196	71.0136	196	85.139	196	70.4072	196	84.5326	196	72.359
195	0.486931	0.635922	195	77.5016	195	94.497	195	76.8657	195	93.8611	195	80.344
194	0.623778	0.640034	194	79.7247	194	95.9525	194	79.0847	194	95.3125	194	81.5864
193	0.785664	0.788117	193	77.6382	193	93.2994	193	76.8501	193	92.5113	193	79.1886
192	0.882899	0.855771	192	74.4984	192	92.1894	192	73.6426	192	91.3336	192	78.1806
191	1.02927	1.0111	191	71.2306	191	89.4908	191	70.2195	191	88.4797	191	75.7376
190	1.04232	0.926893	190	68.6449	190	83.7889	190	67.718	190	82.862	190	70.9289
