# Supplementary material for: Functional and structural similarity of human DNA primase [4Fe4S] cluster domain constructs
Source: PLoS One. 2018 Dec 18;13(12):e0209345. doi: 10.1371/journal.pone.0209345 (PMC6298731; doi:10.1371/journal.pone.0209345)
Supplement: S2 Dataset — (ZIP) [file pone.0209345.s008.zip]

Archive with 8 entries (5 files):
- S2_dataset/
- S2_dataset/p58C(266-464).ucsf
- __MACOSX/
- __MACOSX/S2_dataset/
- __MACOSX/S2_dataset/._p58C(266-464).ucsf
- S2_dataset/p58C(272-464).ucsf
- __MACOSX/S2_dataset/._p58C(272-464).ucsf
- __MACOSX/._S2_dataset
