# Supplementary material for: Functional and structural similarity of human DNA primase [4Fe4S] cluster domain constructs
Source: PLoS One. 2018 Dec 18;13(12):e0209345. doi: 10.1371/journal.pone.0209345 (PMC6298731; doi:10.1371/journal.pone.0209345)
Supplement: S3 Dataset — (XLSX) [file pone.0209345.s009.xlsx]

## Sheet: p58C(272-464)
Buffer: 20 mM MES, 50 mM NaCl, 2 mM DTT, 0.05% Tween, pH 6.5					Construct:	p58C(272-464)
[substrate]:	50 nM	Substrate:	Cy5-labeled triphosphorylated 8mer (RNA)-primed DNA
			#1		#2		#3				Response
Sample	[p58C7] (nM)	[p58C7] (µM)	Response	Normalized Response	Response	Normalized Response	Response	Normalized Response	Average response	Normalized	Stdev	%error	1/2 stdev
1	150000	150	76.6	0.0621955	67.1	0.0718646	89.8	0.0888757	77.8333	0.0735271	11.4001	14.6469	5.70007
2	75000	75	93.3	0.0757551	86.3	0.092428	94.1	0.0931314	91.2333	0.0861857	4.29108	4.70341	2.14554
3	37500	37.5	112.4	0.0912634	108.8	0.116526	114.1	0.112926	111.767	0.105583	2.70617	2.42126	1.35308
4	18750	18.75	147.4	0.119682	135.5	0.145122	144.2	0.142716	142.367	0.13449	6.15819	4.32559	3.0791
5	9375	9.375	180.4	0.146476	188.3	0.201671	226.4	0.22407	198.367	0.187392	24.5968	12.3997	12.2984
6	4687.5	4.6875	362.7	0.294495	312.3	0.334476	373.1	0.36926	349.367	0.330037	32.5191	9.30802	16.2596
7	3500	3.5	382.1	0.310247	419.6	0.449395	386	0.382027	395.9	0.373996	20.6172	5.20769	10.3086
8	2343.8	2.3438	540.9	0.439185	515.1	0.551676	536.5	0.530978	530.833	0.501464	13.8019	2.60005	6.90097
9	1750	1.75	581.3	0.471988	586	0.627611	603.9	0.597684	590.4	0.557735	11.9252	2.01985	5.96259
10	1171.9	1.1719	764.8	0.620981	779.3	0.834636	791	0.782858	778.367	0.735302	13.1249	1.68621	6.56246
11	585.9	0.5859	938.6	0.762098	875.4	0.93756	951.8	0.942003	921.933	0.870926	40.8359	4.42938	20.418
12	293	0.293	988.8	0.802858	865	0.926422	945.7	0.935966	933.167	0.881538	62.8444	6.73454	31.4222
13	146.5	0.1465	965.5	0.78394	891.5	0.954803	1055.3	1.04444	970.767	0.917058	82.0269	8.4497	41.0135
14	73.2	0.0732	947	0.768918	931.3	0.99743	981.7	0.971595	953.333	0.900589	25.79	2.70524	12.895
15	36.6	0.0366	972	0.789217	893.6	0.957053	973.3	0.963282	946.3	0.893945	45.6442	4.82344	22.8221
16	18.31	0.01831	1231.6	1	933.7	1	1010.4	1	1058.57	1	154.681	14.6123	77.3404

## Sheet: p58C(266-464)
Buffer: 20 mM MES, 50 mM NaCl, 2 mM DTT, 0.05% Tween, pH 6.5					Construct:	p58C(266-464)
[substrate]:	50 nM	Substrate:	Cy5-labeled triphosphorylated 8mer (RNA)-primed DNA
			#1		#2		#3				Response
Sample	[p58C] (nM)	[p58C] (µM)	Response	Normalized Response	Response	Normalized Response	Response	Normalized Response	Average response	Normalized	Stdev	%error
1	150000	150	99	0.0990099	69.8	0.0674918	79	0.079589	82.6	0.0818713	14.9292	18.0741
2	75000	75	119.5	0.119512	123.9	0.119803	119.9	0.120794	121.1	0.120032	2.43311	2.00917
3	37500	37.5	164.2	0.164216	155.9	0.150745	145.1	0.146182	155.067	0.153699	9.57723	6.1762
4	18750	18.75	216.1	0.216122	189	0.18275	191.7	0.193129	198.933	0.197178	14.9279	7.50399
5	9375	9.375	348.6	0.348635	293.5	0.283794	258.1	0.260024	300.067	0.29742	45.606	15.1986
6	6250	6.25	316.3	0.316332	293.2	0.283504	256.4	0.258312	288.633	0.286087	30.21	10.4666
7	4687.5	4.6875	466.1	0.466147	353	0.341327	324	0.326415	381.033	0.377672	75.0833	19.7052
8	3125	3.125	511	0.511051	444.5	0.429801	444	0.44731	466.5	0.462385	38.5389	8.2613
9	2343.8	2.3438	588.5	0.588559	625.1	0.604429	632.3	0.637014	615.3	0.609872	23.487	3.81717
10	1750	1.75	678	0.678068	717.1	0.693386	752.3	0.757909	715.8	0.709486	37.1671	5.19238
11	1171.9	1.1719	851.9	0.851985	869.4	0.84065	895.9	0.902579	872.4	0.864704	22.1529	2.5393
12	585.9	0.5859	817.9	0.817982	926.3	0.895668	871.8	0.878299	872	0.864308	54.2003	6.21563
13	293	0.293	857.7	0.857786	921.3	0.890833	921.5	0.92837	900.167	0.892226	36.7773	4.08562
14	146.5	0.1465	888.2	0.888289	939.4	0.908335	890.9	0.897542	906.167	0.898173	28.8126	3.17961
15	73.2	0.0732	887.7	0.887789	1010.4	0.976987	977.9	0.98519	958.667	0.95021	63.5709	6.63118
16	36.6	0.0366	912.2	0.912291	1021.8	0.98801	912.3	0.919101	948.767	0.940397	63.2487	6.66642
17	18.31	0.01831	999.9	1	1034.2	1	992.6	1	1008.9	1	22.2124	2.20164
