# Supplementary material for: Functional and structural similarity of human DNA primase [4Fe4S] cluster domain constructs
Source: PLoS One. 2018 Dec 18;13(12):e0209345. doi: 10.1371/journal.pone.0209345 (PMC6298731; doi:10.1371/journal.pone.0209345)
Supplement: S4 Dataset — (XLSX) [file pone.0209345.s010.xlsx]

## Sheet: Flc-labeled DNA
Buffer: 20 mM MES, 50 mM NaCl, 2 mM DTT, pH 6.5
[substrate]:	50 nM	Substrate:	FITC-labeled triphosphorylated 12mer (RNA)-primed DNA
Note on data analysis:	For each of the replicates, which were collected in 384-well plates, an "intra-plate" triplicate was collected to get a sense for intra-assay variation; this was repeated three times to collect the "true" triplicate, and the average of the averaged intra-plate triplicates calculated as the final average value for calculation of binding affinity. This is why there are two sets of averages on this …
FA Data
[p58C] (µM)	p58C(272-464) Replicate 1			p58C(272-464) Replicate 2			p58C(272-464) Replicate 3			p58C(266-464) Replicate 1			p58C(266-464) Replicate 2			p58C(266-464) Replicate 3
0	106	105	108	105	106	106	104	105	103	103	104	105	104	106	104	102	100	102
0.4	114	114	117	114	113	113	110	113	116	113	120	121	119	117	110	119	116	117
0.8	124	123	123	126	125	124	123	123	124	134	133	132	132	129	130	130	129	128
1.6	141	138	139	139	140	142	143	140	142	151	154	154	149	149	154	152	151	155
2.4	148	146	150	150	149	149	148	148	145	158	160	161	161	161	161	160	159	163
3.2	152	153	156	157	155	160	155	158	158	168	167	171	165	162	161	168	171	172
4.8	169	171	171	168	166	172	169	169	165	176	179	179	178	180	184	182	177	177
6.4	167	172	174	174	172	174	174	175	173	184	184	186	185	186	185	183	183	180
12.8	184	184	188	186	185	186	187	184	186	194	197	196	196	196	186	197	192	192
25	188	194	196	197	192	189	196	194	192	201	198	203	199	201	202	202	201	201
37.5	196	200	197	197	194	201	198	199	198	202	204	201	202	202	203	201	205	205
75	201	202	205	204	207	205	206	200	203	208	207	212	209	208	209	206	210	209
150	216	217	213	205	218	213	204	205	206	213	215	214	214	224	222	206	209	207
225	208	213	211	217	212	207	214	214	211	209	203	208	200	204	208	210	207	209
300	216	219	215	223	214	215	216	218	221	208	206	209	206	183	205	207	214	215
Normalized to Zero
[p58C] (µM)	p58C(272-464) Replicate 1			p58C(272-464) Replicate 2			p58C(272-464) Replicate 3			p58C(266-464) Replicate 1			p58C(266-464) Replicate 2			p58C(266-464) Replicate 3
0	0	0	0	0	0	0	0	0	0	0	0	0	0	0	0	0	0	0
0.4	8	9	9	9	7	7	6	8	13	10	16	16	15	11	6	17	16	15
0.8	18	18	15	21	19	18	19	18	21	31	29	27	28	23	26	28	29	26
1.6	35	33	31	34	34	36	39	35	39	48	50	49	45	43	50	50	51	53
2.4	42	41	42	45	43	43	44	43	42	55	56	56	57	55	57	58	59	61
3.2	46	48	48	52	49	54	51	53	55	65	63	66	61	56	57	66	71	70
4.8	63	66	63	63	60	66	65	64	62	73	75	74	74	74	80	80	77	75
6.4	61	67	66	69	66	68	70	70	70	81	80	81	81	80	81	81	83	78
12.8	78	79	80	81	79	80	83	79	83	91	93	91	92	90	82	95	92	90
25	82	89	88	92	86	83	92	89	89	98	94	98	95	95	98	100	101	99
37.5	90	95	89	92	88	95	94	94	95	99	100	96	98	96	99	99	105	103
75	95	97	97	99	101	99	102	95	100	105	103	107	105	102	105	104	110	107
150	110	112	105	100	112	107	100	100	103	110	111	109	110	118	118	104	109	105
225	102	108	103	112	106	101	110	109	108	106	99	103	96	98	104	108	107	107
300	110	114	107	118	108	109	112	113	118	105	102	104	102	77	101	105	114	113
Average and standard deviation values of intra-plate triplicates
	p58C(272-464) Replicate 1			p58C(272-464) Replicate 2			p58C(272-464) Replicate 3			p58C(266-464) Replicate 1			p58C(266-464) Replicate 2			p58C(266-464) Replicate 3
[p58C] (µM)	Average	Stdev	% rel error	Average	Stdev	% rel error	Average	Stdev	% rel error	Average	Stdev	% rel error	Average	Stdev	% rel error	Average	Stdev	% rel error
0	0	0	#DIV/0!	0	0	#DIV/0!	0	0	#DIV/0!	0	0	#DIV/0!	0	0	#DIV/0!	0	0	#DIV/0!
0.4	8.66667	0.57735	6.66173	7.66667	1.1547	15.0613	9	3.60555	40.0617	14	3.4641	24.7436	10.6667	4.50925	42.2742	16	1	6.25
0.8	17	1.73205	10.1885	19.3333	1.52753	7.90099	19.3333	1.52753	7.90099	29	2	6.89655	25.6667	2.51661	9.80498	27.6667	1.52753	5.52118
1.6	33	2	6.06061	34.6667	1.1547	3.33087	37.6667	2.3094	6.13115	49	1	2.04082	46	3.60555	7.83815	51.3333	1.52753	2.9757
2.4	41.6667	0.57735	1.38564	43.6667	1.1547	2.64435	43	1	2.32558	55.6667	0.57735	1.03716	56.3333	1.1547	2.04976	59.3333	1.52753	2.57448
3.2	47.3333	1.1547	2.43951	51.6667	2.51661	4.87086	53	2	3.77358	64.6667	1.52753	2.36215	58	2.64575	4.56164	69	2.64575	3.83442
4.8	64	1.73205	2.70633	63	3	4.7619	63.6667	1.52753	2.39925	74	1	1.35135	76	3.4641	4.55803	77.3333	2.51661	3.25424
6.4	64.6667	3.21455	4.97095	67.6667	1.52753	2.25743	70	0	0	80.6667	0.57735	0.715723	80.6667	0.57735	0.715723	80.6667	2.51661	3.11977
12.8	79	1	1.26582	80	1	1.25	81.6667	2.3094	2.82784	91.6667	1.1547	1.25967	88	5.2915	6.01307	92.3333	2.51661	2.72557
25	86.3333	3.78594	4.38526	87	4.58258	5.26733	90	1.73205	1.9245	96.6667	2.3094	2.38904	96	1.73205	1.80422	100	1	1
37.5	91.3333	3.21455	3.51958	91.6667	3.51188	3.83115	94.3333	0.57735	0.612032	98.3333	2.08167	2.11695	97.6667	1.52753	1.56402	102.333	3.05505	2.98539
75	96.3333	1.1547	1.19865	99.6667	1.1547	1.15856	99	3.60555	3.64197	105	2	1.90476	104	1.73205	1.66543	107	3	2.80374
150	109	3.60555	3.30785	106.333	6.02771	5.6687	101	1.73205	1.7149	110	1	0.909091	115.333	4.6188	4.00474	106	2.64575	2.49599
225	104.333	3.21455	3.08104	106.333	5.50757	5.17953	109	1	0.917431	102.667	3.51188	3.42067	99.3333	4.16333	4.19127	107.333	0.57735	0.537904
300	110.333	3.51188	3.18298	111.667	5.50757	4.93215	114.333	3.21455	2.81156	103.667	1.52753	1.4735	93.3333	14.1539	15.1649	110.667	4.93288	4.45742
Average and standard deviation values of inter-plate triplicates (used to calculate binding affinities in Prism)
	p58C(272-464)			p58C(266-464)
[p58C[ (µM)	Average	Stdev	% rel error	Average	Stdev	% rel error	N
0	0	0	#DIV/0!	0	0	#DIV/0!	3
0.4	8.44444	0.693889	8.2171	13.5556	2.6943	19.876	3
0.8	18.5556	1.34715	7.26009	27.4444	1.67774	6.11323	3
1.6	35.1111	2.36487	6.73538	48.7778	2.6736	5.48119	3
2.4	42.7778	1.01835	2.38056	57.1111	1.95316	3.41992	3
3.2	50.6667	2.96273	5.8475	63.8889	5.54109	8.67301	3
4.8	63.5556	0.509175	0.80115	75.7778	1.67774	2.21403	3
6.4	67.4444	2.6736	3.96415	80.6667	0	0	3
12.8	80.2222	1.34715	1.67927	90.6667	2.33333	2.57353	3
25	87.7778	1.95316	2.22511	97.5556	2.14303	2.19673	3
37.5	92.4444	1.64429	1.77868	99.4444	2.52396	2.53806	3
75	98.3333	1.76383	1.79373	105.333	1.52753	1.45018	3
150	105.444	4.0734	3.86308	110.444	4.68251	4.2397	3
225	106.556	2.34126	2.19722	103.111	4.01848	3.89723	3
300	112.111	2.0367	1.81668	102.556	8.71992	8.50263	3

## Sheet: Flc Control
FA Data
[p58C[ (µM)	p58C(272-464) Replicate 1			p58C(272-464) Replicate 2			p58C(272-464) Replicate 3			p58C(266-464) Replicate 1			p58C(266-464) Replicate 2			p58C(266-464) Replicate 3
0	62	62	64	61	64	67	64	65	65	66	65	63	65	64	66	65	65	65
0.4	62	62	64	65	63	65	64	64	63	63	66	64	66	62	63	64	63	66
0.8	63	62	63	64	63	64	64	66	64	64	64	64	65	64	64	64	65	67
1.6	62	62	65	62	64	66	64	65	64	62	62	63	64	62	64	64	63	65
2.4	62	61	63	63	62	62	61	63	65	63	64	66	64	63	65	63	62	63
3.2	61	62	63	61	62	64	62	64	63	62	62	63	61	63	62	64	64	64
4.8	61	62	63	61	62	63	62	62	63	65	63	66	63	63	61	65	61	63
6.4	62	62	62	61	61	64	63	62	63	64	63	63	63	63	63	63	65	62
12.8	61	59	62	62	65	64	61	63	63	62	65	63	64	63	64	63	65	63
25	61	61	64	62	62	62	62	63	64	63	65	64	63	63	63	64	65	63
37.5	61	63	62	63	64	63	62	63	62	65	64	62	63	62	63	64	64	64
75	61	62	63	62	62	61	64	64	64	65	65	65	65	62	64	62	64	64
150	63	63	62	63	64	63	66	63	67	67	64	66	67	66	63	67	67	66
225	62	63	63	65	66	67	68	65	67	64	65	67	65	64	65	63	65	63
300	65	68	66	67	67	70	66	65	66	66	67	68	68	67	67	68	67	66
Normalized to Zero
[p58C] (µM)	p58C(272-464) Replicate 1			p58C(272-464) Replicate 2			p58C(272-464) Replicate 3			p58C(266-464) Replicate 1			p58C(266-464) Replicate 2			p58C(266-464) Replicate 3
0	0	0	0	0	0	0	0	0	0	0	0	0	0	0	0	0	0	0
0.4	0	0	0	4	-1	-2	0	-1	-2	-3	1	1	1	-2	-3	-1	-2	1
0.8	1	0	-1	3	-1	-3	0	1	-1	-2	-1	1	0	0	-2	-1	0	2
1.6	0	0	1	1	0	-1	0	0	-1	-4	-3	0	-1	-2	-2	-1	-2	0
2.4	0	-1	-1	2	-2	-5	-3	-2	0	-3	-1	3	-1	-1	-1	-2	-3	-2
3.2	-1	0	-1	0	-2	-3	-2	-1	-2	-4	-3	0	-4	-1	-4	-1	-1	-1
4.8	-1	0	-1	0	-2	-4	-2	-3	-2	-1	-2	3	-2	-1	-5	0	-4	-2
6.4	0	0	-2	0	-3	-3	-1	-3	-2	-2	-2	0	-2	-1	-3	-2	0	-3
12.8	-1	-3	-2	1	1	-3	-3	-2	-2	-4	0	0	-1	-1	-2	-2	0	-2
25	-1	-1	0	1	-2	-5	-2	-2	-1	-3	0	1	-2	-1	-3	-1	0	-2
37.5	-1	1	-2	2	0	-4	-2	-2	-3	-1	-1	-1	-2	-2	-3	-1	-1	-1
75	-1	0	-1	1	-2	-6	0	-1	-1	-1	0	2	0	-2	-2	-3	-1	-1
150	1	1	-2	2	0	-4	2	-2	2	1	-1	3	2	2	-3	2	2	1
225	0	1	-1	4	2	0	4	0	2	-2	0	4	0	0	-1	-2	0	-2
300	3	6	2	6	3	3	2	0	1	0	2	5	3	3	1	3	2	1
Average and standard deviation values of intra-plate triplicates
	p58C(272-464) Replicate 1			p58C(272-464) Replicate 2			p58C(272-464) Replicate 3			p58C(266-464) Replicate 1			p58C(266-464) Replicate 2			p58C(266-464) Replicate 3
[p58C] (µM)	Average	Stdev	% rel error	Average	Stdev	% rel error	Average	Stdev	% rel error	Average	Stdev	% rel error	Average	Stdev	% rel error	Average	Stdev	% rel error
0	0	0	#DIV/0!	0	0	#DIV/0!	0	0	#DIV/0!	0	0	#DIV/0!	0	0	#DIV/0!	0	0	#DIV/0!
0.4	0	0	#DIV/0!	0.333333	3.21455	964.365	-1	1	-100	-0.333333	2.3094	-692.82	-1.33333	2.08167	-156.125	-0.666667	1.52753	-229.129
0.8	0	1	#DIV/0!	-0.333333	3.05505	-916.515	0	1	#DIV/0!	-0.666667	1.52753	-229.129	-0.666667	1.1547	-173.205	0.333333	1.52753	458.258
1.6	0.333333	0.57735	173.205	0	1	#DIV/0!	-0.333333	0.57735	-173.205	-2.33333	2.08167	-89.2143	-1.66667	0.57735	-34.641	-1	1	-100
2.4	-0.666667	0.57735	-86.6025	-1.66667	3.51188	-210.713	-1.66667	1.52753	-91.6515	-0.333333	3.05505	-916.515	-1	0	0	-2.33333	0.57735	-24.7436
3.2	-0.666667	0.57735	-86.6025	-1.66667	1.52753	-91.6515	-1.66667	0.57735	-34.641	-2.33333	2.08167	-89.2143	-3	1.73205	-57.735	-1	0	0
4.8	-0.666667	0.57735	-86.6025	-2	2	-100	-2.33333	0.57735	-24.7436	0	2.64575	#DIV/0!	-2.66667	2.08167	-78.0625	-2	2	-100
6.4	-0.666667	1.1547	-173.205	-2	1.73205	-86.6025	-2	1	-50	-1.33333	1.1547	-86.6025	-2	1	-50	-1.66667	1.52753	-91.6515
12.8	-2	1	-50	-0.333333	2.3094	-692.82	-2.33333	0.57735	-24.7436	-1.33333	2.3094	-173.205	-1.33333	0.57735	-43.3013	-1.33333	1.1547	-86.6025
25	-0.666667	0.57735	-86.6025	-2	3	-150	-1.66667	0.57735	-34.641	-0.666667	2.08167	-312.25	-2	1	-50	-1	1	-100
37.5	-0.666667	1.52753	-229.129	-0.666667	3.05505	-458.258	-2.33333	0.57735	-24.7436	-1	0	0	-2.33333	0.57735	-24.7436	-1	0	0
75	-0.666667	0.57735	-86.6025	-2.33333	3.51188	-150.509	-0.666667	0.57735	-86.6025	0.333333	1.52753	458.258	-1.33333	1.1547	-86.6025	-1.66667	1.1547	-69.282
150	0	1.73205	#DIV/0!	-0.666667	3.05505	-458.258	0.666667	2.3094	346.41	1	2	200	0.333333	2.88675	866.025	1.66667	0.57735	34.641
225	0	1	#DIV/0!	2	2	100	2	2	100	0.666667	3.05505	458.258	-0.333333	0.57735	-173.205	-1.33333	1.1547	-86.6025
300	3.66667	2.08167	56.7727	4	1.73205	43.3013	1	1	100	2.33333	2.51661	107.855	2.33333	1.1547	49.4872	2	1	50
Average and standard deviation values of inter-plate triplicates
	p58C(272-464)			p58C(266-464)
[p58C[ (µM)	Average	Stdev	% rel error	Average	Stdev	% rel error	N
0	0	0	#DIV/0!	0	0	#DIV/0!	3
0.4	-0.222222	0.693889	-312.25	-0.777778	0.509175	-65.4654	3
0.8	-0.111111	0.19245	-173.205	-0.333333	0.57735	-173.205	3
1.6	0	0.333333	#DIV/0!	-1.66667	0.666667	-40	3
2.4	-1.33333	0.57735	-43.3013	-1.22222	1.01835	-83.3196	3
3.2	-1.33333	0.57735	-43.3013	-2.11111	1.01835	-48.2376	3
4.8	-1.66667	0.881917	-52.915	-1.55556	1.38778	-89.2143	3
6.4	-1.55556	0.7698	-49.4872	-1.66667	0.333333	-20	3
12.8	-1.55556	1.07152	-68.8832	-1.33333	0	0	3
25	-1.44444	0.693889	-48.0384	-1.22222	0.693889	-56.7727	3
37.5	-1.22222	0.96225	-78.7296	-1.44444	0.7698	-53.2939	3
75	-1.22222	0.96225	-78.7296	-0.888889	1.07152	-120.546	3
150	0	0.666667	#DIV/0!	1	0.666667	66.6667	3
225	1.33333	1.1547	86.6025	-0.333333	1	-300	3
300	2.88889	1.64429	56.9179	2.22222	0.19245	8.66025	3
