# Supplementary material for: Functional and structural similarity of human DNA primase [4Fe4S] cluster domain constructs
Source: PLoS One. 2018 Dec 18;13(12):e0209345. doi: 10.1371/journal.pone.0209345 (PMC6298731; doi:10.1371/journal.pone.0209345)
Supplement: S5 Dataset — (ZIP) [file pone.0209345.s011.zip]

Archive with 12 entries (9 files):
- S5_dataset/
- S5_dataset/2.5mM ATP t3.csv
- __MACOSX/
- __MACOSX/S5_dataset/
- __MACOSX/S5_dataset/._2.5mM ATP t3.csv
- S5_dataset/2.5mM ATP t2.csv
- __MACOSX/S5_dataset/._2.5mM ATP t2.csv
- S5_dataset/2.5mM ATP t1.csv
- __MACOSX/S5_dataset/._2.5mM ATP t1.csv
- S5_dataset/2.5mM ATP t4.csv
- __MACOSX/S5_dataset/._2.5mM ATP t4.csv
- __MACOSX/._S5_dataset
