# Supplementary material for: Functional and structural similarity of human DNA primase [4Fe4S] cluster domain constructs
Source: PLoS One. 2018 Dec 18;13(12):e0209345. doi: 10.1371/journal.pone.0209345 (PMC6298731; doi:10.1371/journal.pone.0209345)
Supplement: S5 Dataset — (ZIP) [file pone.0209345.s011.zip › S5_dataset/2.5mM ATP t3.csv]

July 19	2017 19:39:50
Cyclic Voltammetry
File: d:\07-19-17\atp\2.5mm atp t3.csv
Data Source: Experiment
Instrument Model: CHI760B
Data Proc: Smoothing
Header:
Note:
Init E (V) = 0
High E (V) = 0.3
Low E (V) = -0.4
Init P/N = N
Scan Rate (V/s) = 0.1
Segment = 6
Sample Interval (V) = 0.001
Quiet Time (sec) = 2
Sensitivity (A/V) = 1e-7
Segment 1:
Segment 2:
Ep = 0.061V
ip = -1.283e-7A
Ah = -1.577e-7C
Segment 3:
Ep = -0.129V
ip = 1.509e-7A
Ah = 1.315e-7C
Segment 4:
Ep = 0.052V
ip = -1.285e-7A
Ah = -1.533e-7C
Segment 5:
Ep = -0.131V
ip = 1.583e-7A
Ah = 1.364e-7C
Segment 6:
Ep = 0.049V
ip = -1.299e-7A
Ah = -1.552e-7C
Potential/V	Current/A
0.000	-5.414e-8
-0.001	-5.215e-8
-0.002	-5.016e-8
-0.003	-4.818e-8
-0.004	-4.620e-8
-0.005	-4.423e-8
-0.006	-4.226e-8
-0.007	-4.030e-8
-0.008	-3.834e-8
-0.009	-3.638e-8
-0.010	-3.443e-8
-0.011	-3.249e-8
-0.012	-3.055e-8
-0.013	-2.861e-8
-0.014	-2.668e-8
-0.015	-2.476e-8
-0.016	-2.284e-8
-0.017	-2.092e-8
-0.018	-1.901e-8
-0.019	-1.710e-8
-0.020	-1.520e-8
-0.021	-1.330e-8
-0.022	-1.141e-8
-0.023	-9.523e-9
-0.024	-7.640e-9
-0.025	-5.785e-9
-0.026	-3.934e-9
-0.027	-2.087e-9
-0.028	-2.447e-10
-0.029	1.596e-9
-0.030	3.434e-9
-0.031	5.271e-9
-0.032	7.106e-9
-0.033	8.940e-9
-0.034	1.077e-8
-0.035	1.261e-8
-0.036	1.444e-8
-0.037	1.628e-8
-0.038	1.811e-8
-0.039	1.995e-8
-0.040	2.179e-8
-0.041	2.363e-8
-0.042	2.547e-8
-0.043	2.732e-8
-0.044	2.917e-8
-0.045	3.102e-8
-0.046	3.287e-8
-0.047	3.472e-8
-0.048	3.658e-8
-0.049	3.844e-8
-0.050	4.029e-8
-0.051	4.215e-8
-0.052	4.400e-8
-0.053	4.584e-8
-0.054	4.769e-8
-0.055	4.952e-8
-0.056	5.136e-8
-0.057	5.319e-8
-0.058	5.501e-8
-0.059	5.682e-8
-0.060	5.863e-8
-0.061	6.043e-8
-0.062	6.222e-8
-0.063	6.400e-8
-0.064	6.577e-8
-0.065	6.753e-8
-0.066	6.928e-8
-0.067	7.102e-8
-0.068	7.274e-8
-0.069	7.445e-8
-0.070	7.614e-8
-0.071	7.782e-8
-0.072	7.948e-8
-0.073	8.113e-8
-0.074	8.275e-8
-0.075	8.436e-8
-0.076	8.595e-8
-0.077	8.752e-8
-0.078	8.907e-8
-0.079	9.059e-8
-0.080	9.210e-8
-0.081	9.358e-8
-0.082	9.503e-8
-0.083	9.646e-8
-0.084	9.786e-8
-0.085	9.924e-8
-0.086	1.006e-7
-0.087	1.019e-7
-0.088	1.032e-7
-0.089	1.045e-7
-0.090	1.057e-7
-0.091	1.069e-7
-0.092	1.081e-7
-0.093	1.092e-7
-0.094	1.103e-7
-0.095	1.114e-7
-0.096	1.124e-7
-0.097	1.134e-7
-0.098	1.144e-7
-0.099	1.154e-7
-0.100	1.163e-7
-0.101	1.172e-7
-0.102	1.180e-7
-0.103	1.188e-7
-0.104	1.196e-7
-0.105	1.203e-7
-0.106	1.210e-7
-0.107	1.217e-7
-0.108	1.223e-7
-0.109	1.229e-7
-0.110	1.235e-7
-0.111	1.240e-7
-0.112	1.245e-7
-0.113	1.250e-7
-0.114	1.254e-7
-0.115	1.258e-7
-0.116	1.262e-7
-0.117	1.265e-7
-0.118	1.268e-7
-0.119	1.271e-7
-0.120	1.274e-7
-0.121	1.276e-7
-0.122	1.278e-7
-0.123	1.279e-7
-0.124	1.281e-7
-0.125	1.282e-7
-0.126	1.282e-7
-0.127	1.283e-7
-0.128	1.283e-7
-0.129	1.283e-7
-0.130	1.283e-7
-0.131	1.282e-7
-0.132	1.282e-7
-0.133	1.281e-7
-0.134	1.280e-7
-0.135	1.278e-7
-0.136	1.277e-7
-0.137	1.275e-7
-0.138	1.273e-7
-0.139	1.271e-7
-0.140	1.269e-7
-0.141	1.266e-7
-0.142	1.264e-7
-0.143	1.261e-7
-0.144	1.258e-7
-0.145	1.255e-7
-0.146	1.252e-7
-0.147	1.248e-7
-0.148	1.245e-7
-0.149	1.241e-7
-0.150	1.238e-7
-0.151	1.234e-7
-0.152	1.230e-7
-0.153	1.226e-7
-0.154	1.222e-7
-0.155	1.218e-7
-0.156	1.214e-7
-0.157	1.210e-7
-0.158	1.206e-7
-0.159	1.202e-7
-0.160	1.197e-7
-0.161	1.193e-7
-0.162	1.188e-7
-0.163	1.184e-7
-0.164	1.179e-7
-0.165	1.175e-7
-0.166	1.171e-7
-0.167	1.166e-7
-0.168	1.161e-7
-0.169	1.157e-7
-0.170	1.152e-7
-0.171	1.148e-7
-0.172	1.143e-7
-0.173	1.139e-7
-0.174	1.134e-7
-0.175	1.130e-7
-0.176	1.125e-7
-0.177	1.121e-7
-0.178	1.116e-7
-0.179	1.112e-7
-0.180	1.108e-7
-0.181	1.103e-7
-0.182	1.099e-7
-0.183	1.095e-7
-0.184	1.090e-7
-0.185	1.086e-7
-0.186	1.082e-7
-0.187	1.078e-7
-0.188	1.074e-7
-0.189	1.069e-7
-0.190	1.065e-7
-0.191	1.061e-7
-0.192	1.057e-7
-0.193	1.053e-7
-0.194	1.050e-7
-0.195	1.046e-7
-0.196	1.042e-7
-0.197	1.038e-7
-0.198	1.035e-7
-0.199	1.031e-7
-0.200	1.027e-7
-0.201	1.024e-7
-0.202	1.020e-7
-0.203	1.017e-7
-0.204	1.014e-7
-0.205	1.010e-7
-0.206	1.007e-7
-0.207	1.004e-7
-0.208	1.001e-7
-0.209	9.976e-8
-0.210	9.946e-8
-0.211	9.917e-8
-0.212	9.888e-8
-0.213	9.859e-8
-0.214	9.831e-8
-0.215	9.804e-8
-0.216	9.777e-8
-0.217	9.751e-8
-0.218	9.725e-8
-0.219	9.700e-8
-0.220	9.675e-8
-0.221	9.651e-8
-0.222	9.627e-8
-0.223	9.603e-8
-0.224	9.581e-8
-0.225	9.558e-8
-0.226	9.537e-8
-0.227	9.515e-8
-0.228	9.494e-8
-0.229	9.474e-8
-0.230	9.454e-8
-0.231	9.434e-8
-0.232	9.415e-8
-0.233	9.396e-8
-0.234	9.378e-8
-0.235	9.360e-8
-0.236	9.343e-8
-0.237	9.326e-8
-0.238	9.309e-8
-0.239	9.293e-8
-0.240	9.277e-8
-0.241	9.262e-8
-0.242	9.247e-8
-0.243	9.233e-8
-0.244	9.219e-8
-0.245	9.205e-8
-0.246	9.192e-8
-0.247	9.179e-8
-0.248	9.167e-8
-0.249	9.155e-8
-0.250	9.144e-8
-0.251	9.133e-8
-0.252	9.122e-8
-0.253	9.112e-8
-0.254	9.102e-8
-0.255	9.093e-8
-0.256	9.084e-8
-0.257	9.076e-8
-0.258	9.068e-8
-0.259	9.060e-8
-0.260	9.053e-8
-0.261	9.046e-8
-0.262	9.039e-8
-0.263	9.033e-8
-0.264	9.027e-8
-0.265	9.022e-8
-0.266	9.017e-8
-0.267	9.012e-8
-0.268	9.008e-8
-0.269	9.004e-8
-0.270	9.000e-8
-0.271	8.997e-8
-0.272	8.994e-8
-0.273	8.992e-8
-0.274	8.989e-8
-0.275	8.988e-8
-0.276	8.986e-8
-0.277	8.985e-8
-0.278	8.984e-8
-0.279	8.984e-8
-0.280	8.983e-8
-0.281	8.983e-8
-0.282	8.984e-8
-0.283	8.985e-8
-0.284	8.986e-8
-0.285	8.987e-8
-0.286	8.989e-8
-0.287	8.991e-8
-0.288	8.993e-8
-0.289	8.996e-8
-0.290	8.999e-8
-0.291	9.003e-8
-0.292	9.007e-8
-0.293	9.011e-8
-0.294	9.015e-8
-0.295	9.020e-8
-0.296	9.025e-8
-0.297	9.030e-8
-0.298	9.036e-8
-0.299	9.042e-8
-0.300	9.049e-8
-0.301	9.055e-8
-0.302	9.063e-8
-0.303	9.070e-8
-0.304	9.078e-8
-0.305	9.086e-8
-0.306	9.095e-8
-0.307	9.103e-8
-0.308	9.112e-8
-0.309	9.122e-8
-0.310	9.131e-8
-0.311	9.141e-8
-0.312	9.151e-8
-0.313	9.162e-8
-0.314	9.173e-8
-0.315	9.184e-8
-0.316	9.195e-8
-0.317	9.207e-8
-0.318	9.219e-8
-0.319	9.231e-8
-0.320	9.244e-8
-0.321	9.257e-8
-0.322	9.270e-8
-0.323	9.283e-8
-0.324	9.297e-8
-0.325	9.311e-8
-0.326	9.326e-8
-0.327	9.341e-8
-0.328	9.355e-8
-0.329	9.371e-8
-0.330	9.387e-8
-0.331	9.403e-8
-0.332	9.419e-8
-0.333	9.436e-8
-0.334	9.453e-8
-0.335	9.471e-8
-0.336	9.489e-8
-0.337	9.508e-8
-0.338	9.526e-8
-0.339	9.546e-8
-0.340	9.565e-8
-0.341	9.586e-8
-0.342	9.606e-8
-0.343	9.627e-8
-0.344	9.649e-8
-0.345	9.671e-8
-0.346	9.693e-8
-0.347	9.716e-8
-0.348	9.739e-8
-0.349	9.763e-8
-0.350	9.787e-8
-0.351	9.811e-8
-0.352	9.836e-8
-0.353	9.862e-8
-0.354	9.888e-8
-0.355	9.914e-8
-0.356	9.941e-8
-0.357	9.969e-8
-0.358	9.997e-8
-0.359	1.003e-7
-0.360	1.006e-7
-0.361	1.009e-7
-0.362	1.012e-7
-0.363	1.015e-7
-0.364	1.018e-7
-0.365	1.021e-7
-0.366	1.024e-7
-0.367	1.028e-7
-0.368	1.031e-7
-0.369	1.034e-7
-0.370	1.038e-7
-0.371	1.041e-7
-0.372	1.045e-7
-0.373	1.048e-7
-0.374	1.052e-7
-0.375	1.055e-7
-0.376	1.059e-7
-0.377	1.062e-7
-0.378	1.066e-7
-0.379	1.069e-7
-0.380	1.073e-7
-0.381	1.077e-7
-0.382	1.081e-7
-0.383	1.084e-7
-0.384	1.088e-7
-0.385	1.092e-7
-0.386	1.096e-7
-0.387	1.100e-7
-0.388	1.104e-7
-0.389	1.107e-7
-0.390	1.111e-7
-0.391	1.115e-7
-0.392	1.119e-7
-0.393	1.124e-7
-0.394	1.128e-7
-0.395	1.132e-7
-0.396	1.136e-7
-0.397	1.140e-7
-0.398	1.144e-7
-0.399	1.149e-7
-0.400	6.867e-8
-0.399	6.694e-8
-0.398	6.525e-8
-0.397	6.358e-8
-0.396	6.195e-8
-0.395	6.034e-8
-0.394	5.877e-8
-0.393	5.724e-8
-0.392	5.573e-8
-0.391	5.425e-8
-0.390	5.281e-8
-0.389	5.140e-8
-0.388	5.002e-8
-0.387	4.867e-8
-0.386	4.736e-8
-0.385	4.608e-8
-0.384	4.482e-8
-0.383	4.360e-8
-0.382	4.242e-8
-0.381	4.126e-8
-0.380	4.014e-8
-0.379	3.904e-8
-0.378	3.798e-8
-0.377	3.695e-8
-0.376	3.596e-8
-0.375	3.505e-8
-0.374	3.418e-8
-0.373	3.334e-8
-0.372	3.253e-8
-0.371	3.175e-8
-0.370	3.099e-8
-0.369	3.026e-8
-0.368	2.956e-8
-0.367	2.888e-8
-0.366	2.822e-8
-0.365	2.758e-8
-0.364	2.696e-8
-0.363	2.635e-8
-0.362	2.576e-8
-0.361	2.519e-8
-0.360	2.463e-8
-0.359	2.408e-8
-0.358	2.354e-8
-0.357	2.301e-8
-0.356	2.248e-8
-0.355	2.196e-8
-0.354	2.145e-8
-0.353	2.094e-8
-0.352	2.043e-8
-0.351	1.993e-8
-0.350	1.944e-8
-0.349	1.896e-8
-0.348	1.848e-8
-0.347	1.802e-8
-0.346	1.756e-8
-0.345	1.711e-8
-0.344	1.667e-8
-0.343	1.623e-8
-0.342	1.580e-8
-0.341	1.538e-8
-0.340	1.496e-8
-0.339	1.455e-8
-0.338	1.415e-8
-0.337	1.375e-8
-0.336	1.336e-8
-0.335	1.297e-8
-0.334	1.258e-8
-0.333	1.220e-8
-0.332	1.183e-8
-0.331	1.146e-8
-0.330	1.110e-8
-0.329	1.074e-8
-0.328	1.038e-8
-0.327	1.003e-8
-0.326	9.679e-9
-0.325	9.334e-9
-0.324	8.995e-9
-0.323	8.659e-9
-0.322	8.326e-9
-0.321	7.999e-9
-0.320	7.673e-9
-0.319	7.352e-9
-0.318	7.034e-9
-0.317	6.719e-9
-0.316	6.409e-9
-0.315	6.101e-9
-0.314	5.796e-9
-0.313	5.496e-9
-0.312	5.197e-9
-0.311	4.903e-9
-0.310	4.610e-9
-0.309	4.322e-9
-0.308	4.036e-9
-0.307	3.753e-9
-0.306	3.474e-9
-0.305	3.197e-9
-0.304	2.923e-9
-0.303	2.651e-9
-0.302	2.381e-9
-0.301	2.115e-9
-0.300	1.849e-9
-0.299	1.587e-9
-0.298	1.326e-9
-0.297	1.067e-9
-0.296	8.119e-10
-0.295	5.575e-10
-0.294	3.050e-10
-0.293	5.472e-11
-0.292	-1.955e-10
-0.291	-4.419e-10
-0.290	-6.892e-10
-0.289	-9.325e-10
-0.288	-1.175e-9
-0.287	-1.416e-9
-0.286	-1.655e-9
-0.285	-1.894e-9
-0.284	-2.130e-9
-0.283	-2.365e-9
-0.282	-2.600e-9
-0.281	-2.831e-9
-0.280	-3.062e-9
-0.279	-3.289e-9
-0.278	-3.516e-9
-0.277	-3.742e-9
-0.276	-3.965e-9
-0.275	-4.187e-9
-0.274	-4.408e-9
-0.273	-4.627e-9
-0.272	-4.845e-9
-0.271	-5.061e-9
-0.270	-5.276e-9
-0.269	-5.489e-9
-0.268	-5.701e-9
-0.267	-5.912e-9
-0.266	-6.121e-9
-0.265	-6.330e-9
-0.264	-6.536e-9
-0.263	-6.741e-9
-0.262	-6.946e-9
-0.261	-7.148e-9
-0.260	-7.350e-9
-0.259	-7.549e-9
-0.258	-7.749e-9
-0.257	-7.949e-9
-0.256	-8.147e-9
-0.255	-8.345e-9
-0.254	-8.542e-9
-0.253	-8.737e-9
-0.252	-8.934e-9
-0.251	-9.128e-9
-0.250	-9.323e-9
-0.249	-9.517e-9
-0.248	-9.711e-9
-0.247	-9.906e-9
-0.246	-1.010e-8
-0.245	-1.029e-8
-0.244	-1.049e-8
-0.243	-1.068e-8
-0.242	-1.087e-8
-0.241	-1.106e-8
-0.240	-1.125e-8
-0.239	-1.144e-8
-0.238	-1.164e-8
-0.237	-1.183e-8
-0.236	-1.202e-8
-0.235	-1.221e-8
-0.234	-1.240e-8
-0.233	-1.259e-8
-0.232	-1.277e-8
-0.231	-1.296e-8
-0.230	-1.315e-8
-0.229	-1.334e-8
-0.228	-1.353e-8
-0.227	-1.371e-8
-0.226	-1.390e-8
-0.225	-1.409e-8
-0.224	-1.427e-8
-0.223	-1.446e-8
-0.222	-1.465e-8
-0.221	-1.484e-8
-0.220	-1.503e-8
-0.219	-1.521e-8
-0.218	-1.540e-8
-0.217	-1.559e-8
-0.216	-1.577e-8
-0.215	-1.596e-8
-0.214	-1.615e-8
-0.213	-1.634e-8
-0.212	-1.653e-8
-0.211	-1.672e-8
-0.210	-1.691e-8
-0.209	-1.710e-8
-0.208	-1.730e-8
-0.207	-1.749e-8
-0.206	-1.769e-8
-0.205	-1.788e-8
-0.204	-1.808e-8
-0.203	-1.828e-8
-0.202	-1.848e-8
-0.201	-1.868e-8
-0.200	-1.889e-8
-0.199	-1.909e-8
-0.198	-1.929e-8
-0.197	-1.950e-8
-0.196	-1.971e-8
-0.195	-1.992e-8
-0.194	-2.013e-8
-0.193	-2.035e-8
-0.192	-2.056e-8
-0.191	-2.078e-8
-0.190	-2.100e-8
-0.189	-2.122e-8
-0.188	-2.145e-8
-0.187	-2.167e-8
-0.186	-2.190e-8
-0.185	-2.213e-8
-0.184	-2.237e-8
-0.183	-2.260e-8
-0.182	-2.284e-8
-0.181	-2.308e-8
-0.180	-2.333e-8
-0.179	-2.357e-8
-0.178	-2.382e-8
-0.177	-2.408e-8
-0.176	-2.433e-8
-0.175	-2.459e-8
-0.174	-2.485e-8
-0.173	-2.512e-8
-0.172	-2.539e-8
-0.171	-2.566e-8
-0.170	-2.594e-8
-0.169	-2.622e-8
-0.168	-2.651e-8
-0.167	-2.680e-8
-0.166	-2.710e-8
-0.165	-2.740e-8
-0.164	-2.770e-8
-0.163	-2.801e-8
-0.162	-2.833e-8
-0.161	-2.865e-8
-0.160	-2.898e-8
-0.159	-2.931e-8
-0.158	-2.965e-8
-0.157	-2.999e-8
-0.156	-3.034e-8
-0.155	-3.069e-8
-0.154	-3.105e-8
-0.153	-3.142e-8
-0.152	-3.180e-8
-0.151	-3.218e-8
-0.150	-3.256e-8
-0.149	-3.296e-8
-0.148	-3.336e-8
-0.147	-3.377e-8
-0.146	-3.419e-8
-0.145	-3.461e-8
-0.144	-3.504e-8
-0.143	-3.548e-8
-0.142	-3.593e-8
-0.141	-3.638e-8
-0.140	-3.685e-8
-0.139	-3.732e-8
-0.138	-3.780e-8
-0.137	-3.829e-8
-0.136	-3.879e-8
-0.135	-3.930e-8
-0.134	-3.982e-8
-0.133	-4.035e-8
-0.132	-4.089e-8
-0.131	-4.143e-8
-0.130	-4.199e-8
-0.129	-4.256e-8
-0.128	-4.314e-8
-0.127	-4.373e-8
-0.126	-4.433e-8
-0.125	-4.494e-8
-0.124	-4.557e-8
-0.123	-4.620e-8
-0.122	-4.685e-8
-0.121	-4.751e-8
-0.120	-4.818e-8
-0.119	-4.886e-8
-0.118	-4.956e-8
-0.117	-5.027e-8
-0.116	-5.099e-8
-0.115	-5.172e-8
-0.114	-5.247e-8
-0.113	-5.323e-8
-0.112	-5.400e-8
-0.111	-5.479e-8
-0.110	-5.559e-8
-0.109	-5.640e-8
-0.108	-5.723e-8
-0.107	-5.807e-8
-0.106	-5.893e-8
-0.105	-5.980e-8
-0.104	-6.068e-8
-0.103	-6.158e-8
-0.102	-6.249e-8
-0.101	-6.342e-8
-0.100	-6.436e-8
-0.099	-6.531e-8
-0.098	-6.628e-8
-0.097	-6.726e-8
-0.096	-6.826e-8
-0.095	-6.927e-8
-0.094	-7.029e-8
-0.093	-7.133e-8
-0.092	-7.239e-8
-0.091	-7.346e-8
-0.090	-7.454e-8
-0.089	-7.564e-8
-0.088	-7.675e-8
-0.087	-7.787e-8
-0.086	-7.901e-8
-0.085	-8.017e-8
-0.084	-8.133e-8
-0.083	-8.251e-8
-0.082	-8.371e-8
-0.081	-8.491e-8
-0.080	-8.613e-8
-0.079	-8.736e-8
-0.078	-8.861e-8
-0.077	-8.986e-8
-0.076	-9.113e-8
-0.075	-9.241e-8
-0.074	-9.369e-8
-0.073	-9.499e-8
-0.072	-9.630e-8
-0.071	-9.762e-8
-0.070	-9.895e-8
-0.069	-1.003e-7
-0.068	-1.016e-7
-0.067	-1.030e-7
-0.066	-1.043e-7
-0.065	-1.057e-7
-0.064	-1.071e-7
-0.063	-1.085e-7
-0.062	-1.098e-7
-0.061	-1.112e-7
-0.060	-1.126e-7
-0.059	-1.140e-7
-0.058	-1.154e-7
-0.057	-1.168e-7
-0.056	-1.182e-7
-0.055	-1.196e-7
-0.054	-1.210e-7
-0.053	-1.224e-7
-0.052	-1.238e-7
-0.051	-1.252e-7
-0.050	-1.267e-7
-0.049	-1.281e-7
-0.048	-1.295e-7
-0.047	-1.309e-7
-0.046	-1.323e-7
-0.045	-1.337e-7
-0.044	-1.351e-7
-0.043	-1.365e-7
-0.042	-1.378e-7
-0.041	-1.392e-7
-0.040	-1.406e-7
-0.039	-1.420e-7
-0.038	-1.433e-7
-0.037	-1.447e-7
-0.036	-1.461e-7
-0.035	-1.474e-7
-0.034	-1.487e-7
-0.033	-1.501e-7
-0.032	-1.514e-7
-0.031	-1.527e-7
-0.030	-1.540e-7
-0.029	-1.553e-7
-0.028	-1.566e-7
-0.027	-1.578e-7
-0.026	-1.591e-7
-0.025	-1.603e-7
-0.024	-1.615e-7
-0.023	-1.628e-7
-0.022	-1.640e-7
-0.021	-1.651e-7
-0.020	-1.663e-7
-0.019	-1.675e-7
-0.018	-1.686e-7
-0.017	-1.697e-7
-0.016	-1.708e-7
-0.015	-1.719e-7
-0.014	-1.730e-7
-0.013	-1.741e-7
-0.012	-1.751e-7
-0.011	-1.761e-7
-0.010	-1.771e-7
-0.009	-1.781e-7
-0.008	-1.791e-7
-0.007	-1.800e-7
-0.006	-1.810e-7
-0.005	-1.819e-7
-0.004	-1.828e-7
-0.003	-1.837e-7
-0.002	-1.845e-7
-0.001	-1.854e-7
-0.000	-1.862e-7
0.001	-1.870e-7
0.002	-1.878e-7
0.003	-1.886e-7
0.004	-1.893e-7
0.005	-1.901e-7
0.006	-1.908e-7
0.007	-1.915e-7
0.008	-1.922e-7
0.009	-1.928e-7
0.010	-1.935e-7
0.011	-1.941e-7
0.012	-1.947e-7
0.013	-1.953e-7
0.014	-1.959e-7
0.015	-1.964e-7
0.016	-1.970e-7
0.017	-1.975e-7
0.018	-1.980e-7
0.019	-1.985e-7
0.020	-1.990e-7
0.021	-1.995e-7
0.022	-1.999e-7
0.023	-2.003e-7
0.024	-2.008e-7
0.025	-2.012e-7
0.026	-2.015e-7
0.027	-2.019e-7
0.028	-2.023e-7
0.029	-2.026e-7
0.030	-2.029e-7
0.031	-2.032e-7
0.032	-2.035e-7
0.033	-2.038e-7
0.034	-2.041e-7
0.035	-2.043e-7
0.036	-2.046e-7
0.037	-2.048e-7
0.038	-2.050e-7
0.039	-2.052e-7
0.040	-2.054e-7
0.041	-2.056e-7
0.042	-2.057e-7
0.043	-2.059e-7
0.044	-2.060e-7
0.045	-2.062e-7
0.046	-2.063e-7
0.047	-2.064e-7
0.048	-2.065e-7
0.049	-2.066e-7
0.050	-2.067e-7
0.051	-2.068e-7
0.052	-2.068e-7
0.053	-2.069e-7
0.054	-2.070e-7
0.055	-2.070e-7
0.056	-2.070e-7
0.057	-2.071e-7
0.058	-2.071e-7
0.059	-2.071e-7
0.060	-2.071e-7
0.061	-2.071e-7
0.062	-2.071e-7
0.063	-2.071e-7
0.064	-2.071e-7
0.065	-2.071e-7
0.066	-2.070e-7
0.067	-2.070e-7
0.068	-2.070e-7
0.069	-2.069e-7
0.070	-2.069e-7
0.071	-2.069e-7
0.072	-2.068e-7
0.073	-2.068e-7
0.074	-2.067e-7
0.075	-2.066e-7
0.076	-2.066e-7
0.077	-2.065e-7
0.078	-2.064e-7
0.079	-2.064e-7
0.080	-2.063e-7
0.081	-2.062e-7
0.082	-2.061e-7
0.083	-2.060e-7
0.084	-2.059e-7
0.085	-2.059e-7
0.086	-2.058e-7
0.087	-2.057e-7
0.088	-2.056e-7
0.089	-2.055e-7
0.090	-2.054e-7
0.091	-2.053e-7
0.092	-2.052e-7
0.093	-2.051e-7
0.094	-2.050e-7
0.095	-2.049e-7
0.096	-2.048e-7
0.097	-2.047e-7
0.098	-2.046e-7
0.099	-2.045e-7
0.100	-2.044e-7
0.101	-2.043e-7
0.102	-2.042e-7
0.103	-2.041e-7
0.104	-2.040e-7
0.105	-2.039e-7
0.106	-2.038e-7
0.107	-2.037e-7
0.108	-2.036e-7
0.109	-2.034e-7
0.110	-2.033e-7
0.111	-2.032e-7
0.112	-2.031e-7
0.113	-2.030e-7
0.114	-2.029e-7
0.115	-2.028e-7
0.116	-2.027e-7
0.117	-2.026e-7
0.118	-2.026e-7
0.119	-2.025e-7
0.120	-2.024e-7
0.121	-2.023e-7
0.122	-2.022e-7
0.123	-2.021e-7
0.124	-2.020e-7
0.125	-2.019e-7
0.126	-2.018e-7
0.127	-2.017e-7
0.128	-2.017e-7
0.129	-2.016e-7
0.130	-2.015e-7
0.131	-2.014e-7
0.132	-2.013e-7
0.133	-2.013e-7
0.134	-2.012e-7
0.135	-2.011e-7
0.136	-2.011e-7
0.137	-2.010e-7
0.138	-2.009e-7
0.139	-2.009e-7
0.140	-2.008e-7
0.141	-2.008e-7
0.142	-2.007e-7
0.143	-2.007e-7
0.144	-2.006e-7
0.145	-2.006e-7
0.146	-2.005e-7
0.147	-2.005e-7
0.148	-2.004e-7
0.149	-2.004e-7
0.150	-2.004e-7
0.151	-2.003e-7
0.152	-2.003e-7
0.153	-2.003e-7
0.154	-2.003e-7
0.155	-2.002e-7
0.156	-2.002e-7
0.157	-2.002e-7
0.158	-2.002e-7
0.159	-2.002e-7
0.160	-2.002e-7
0.161	-2.002e-7
0.162	-2.002e-7
0.163	-2.002e-7
0.164	-2.002e-7
0.165	-2.002e-7
0.166	-2.002e-7
0.167	-2.002e-7
0.168	-2.002e-7
0.169	-2.002e-7
0.170	-2.002e-7
0.171	-2.003e-7
0.172	-2.003e-7
0.173	-2.003e-7
0.174	-2.003e-7
0.175	-2.004e-7
0.176	-2.004e-7
0.177	-2.004e-7
0.178	-2.005e-7
0.179	-2.005e-7
0.180	-2.006e-7
0.181	-2.006e-7
0.182	-2.007e-7
0.183	-2.007e-7
0.184	-2.008e-7
0.185	-2.009e-7
0.186	-2.009e-7
0.187	-2.010e-7
0.188	-2.011e-7
0.189	-2.011e-7
0.190	-2.012e-7
0.191	-2.013e-7
0.192	-2.014e-7
0.193	-2.015e-7
0.194	-2.016e-7
0.195	-2.017e-7
0.196	-2.018e-7
0.197	-2.019e-7
0.198	-2.020e-7
0.199	-2.021e-7
0.200	-2.022e-7
0.201	-2.023e-7
0.202	-2.025e-7
0.203	-2.026e-7
0.204	-2.027e-7
0.205	-2.029e-7
0.206	-2.030e-7
0.207	-2.032e-7
0.208	-2.033e-7
0.209	-2.035e-7
0.210	-2.036e-7
0.211	-2.038e-7
0.212	-2.040e-7
0.213	-2.042e-7
0.214	-2.044e-7
0.215	-2.045e-7
0.216	-2.047e-7
0.217	-2.049e-7
0.218	-2.052e-7
0.219	-2.054e-7
0.220	-2.056e-7
0.221	-2.058e-7
0.222	-2.060e-7
0.223	-2.063e-7
0.224	-2.065e-7
0.225	-2.068e-7
0.226	-2.070e-7
0.227	-2.073e-7
0.228	-2.075e-7
0.229	-2.078e-7
0.230	-2.081e-7
0.231	-2.084e-7
0.232	-2.086e-7
0.233	-2.089e-7
0.234	-2.092e-7
0.235	-2.095e-7
0.236	-2.098e-7
0.237	-2.101e-7
0.238	-2.105e-7
0.239	-2.108e-7
0.240	-2.111e-7
0.241	-2.115e-7
0.242	-2.118e-7
0.243	-2.121e-7
0.244	-2.125e-7
0.245	-2.129e-7
0.246	-2.132e-7
0.247	-2.136e-7
0.248	-2.140e-7
0.249	-2.144e-7
0.250	-2.148e-7
0.251	-2.152e-7
0.252	-2.156e-7
0.253	-2.160e-7
0.254	-2.164e-7
0.255	-2.169e-7
0.256	-2.173e-7
0.257	-2.178e-7
0.258	-2.182e-7
0.259	-2.187e-7
0.260	-2.192e-7
0.261	-2.197e-7
0.262	-2.202e-7
0.263	-2.207e-7
0.264	-2.213e-7
0.265	-2.218e-7
0.266	-2.223e-7
0.267	-2.229e-7
0.268	-2.235e-7
0.269	-2.241e-7
0.270	-2.247e-7
0.271	-2.253e-7
0.272	-2.259e-7
0.273	-2.265e-7
0.274	-2.271e-7
0.275	-2.278e-7
0.276	-2.284e-7
0.277	-2.291e-7
0.278	-2.297e-7
0.279	-2.304e-7
0.280	-2.311e-7
0.281	-2.318e-7
0.282	-2.325e-7
0.283	-2.332e-7
0.284	-2.339e-7
0.285	-2.347e-7
0.286	-2.354e-7
0.287	-2.362e-7
0.288	-2.369e-7
0.289	-2.377e-7
0.290	-2.385e-7
0.291	-2.393e-7
0.292	-2.401e-7
0.293	-2.409e-7
0.294	-2.417e-7
0.295	-2.426e-7
0.296	-2.434e-7
0.297	-2.443e-7
0.298	-2.451e-7
0.299	-2.460e-7
0.300	-2.018e-7
0.299	-1.990e-7
0.298	-1.962e-7
0.297	-1.935e-7
0.296	-1.909e-7
0.295	-1.883e-7
0.294	-1.857e-7
0.293	-1.832e-7
0.292	-1.807e-7
0.291	-1.782e-7
0.290	-1.758e-7
0.289	-1.735e-7
0.288	-1.712e-7
0.287	-1.689e-7
0.286	-1.667e-7
0.285	-1.645e-7
0.284	-1.624e-7
0.283	-1.603e-7
0.282	-1.583e-7
0.281	-1.563e-7
0.280	-1.544e-7
0.279	-1.525e-7
0.278	-1.506e-7
0.277	-1.488e-7
0.276	-1.470e-7
0.275	-1.454e-7
0.274	-1.437e-7
0.273	-1.422e-7
0.272	-1.407e-7
0.271	-1.392e-7
0.270	-1.377e-7
0.269	-1.363e-7
0.268	-1.350e-7
0.267	-1.336e-7
0.266	-1.323e-7
0.265	-1.311e-7
0.264	-1.298e-7
0.263	-1.286e-7
0.262	-1.274e-7
0.261	-1.263e-7
0.260	-1.251e-7
0.259	-1.240e-7
0.258	-1.229e-7
0.257	-1.218e-7
0.256	-1.208e-7
0.255	-1.197e-7
0.254	-1.187e-7
0.253	-1.177e-7
0.252	-1.167e-7
0.251	-1.157e-7
0.250	-1.147e-7
0.249	-1.137e-7
0.248	-1.128e-7
0.247	-1.119e-7
0.246	-1.110e-7
0.245	-1.101e-7
0.244	-1.092e-7
0.243	-1.083e-7
0.242	-1.074e-7
0.241	-1.066e-7
0.240	-1.057e-7
0.239	-1.049e-7
0.238	-1.041e-7
0.237	-1.033e-7
0.236	-1.025e-7
0.235	-1.017e-7
0.234	-1.009e-7
0.233	-1.002e-7
0.232	-9.941e-8
0.231	-9.867e-8
0.230	-9.794e-8
0.229	-9.722e-8
0.228	-9.651e-8
0.227	-9.580e-8
0.226	-9.511e-8
0.225	-9.442e-8
0.224	-9.375e-8
0.223	-9.308e-8
0.222	-9.242e-8
0.221	-9.177e-8
0.220	-9.113e-8
0.219	-9.050e-8
0.218	-8.987e-8
0.217	-8.926e-8
0.216	-8.865e-8
0.215	-8.805e-8
0.214	-8.745e-8
0.213	-8.687e-8
0.212	-8.629e-8
0.211	-8.572e-8
0.210	-8.515e-8
0.209	-8.459e-8
0.208	-8.404e-8
0.207	-8.349e-8
0.206	-8.295e-8
0.205	-8.241e-8
0.204	-8.188e-8
0.203	-8.136e-8
0.202	-8.084e-8
0.201	-8.032e-8
0.200	-7.981e-8
0.199	-7.930e-8
0.198	-7.880e-8
0.197	-7.830e-8
0.196	-7.781e-8
0.195	-7.732e-8
0.194	-7.684e-8
0.193	-7.635e-8
0.192	-7.588e-8
0.191	-7.540e-8
0.190	-7.493e-8
0.189	-7.447e-8
0.188	-7.400e-8
0.187	-7.354e-8
0.186	-7.309e-8
0.185	-7.264e-8
0.184	-7.219e-8
0.183	-7.174e-8
0.182	-7.130e-8
0.181	-7.086e-8
0.180	-7.043e-8
0.179	-7.000e-8
0.178	-6.957e-8
0.177	-6.914e-8
0.176	-6.872e-8
0.175	-6.830e-8
0.174	-6.788e-8
0.173	-6.747e-8
0.172	-6.706e-8
0.171	-6.665e-8
0.170	-6.625e-8
0.169	-6.584e-8
0.168	-6.545e-8
0.167	-6.505e-8
0.166	-6.465e-8
0.165	-6.426e-8
0.164	-6.387e-8
0.163	-6.348e-8
0.162	-6.310e-8
0.161	-6.271e-8
0.160	-6.233e-8
0.159	-6.195e-8
0.158	-6.157e-8
0.157	-6.119e-8
0.156	-6.081e-8
0.155	-6.044e-8
0.154	-6.007e-8
0.153	-5.970e-8
0.152	-5.933e-8
0.151	-5.896e-8
0.150	-5.859e-8
0.149	-5.822e-8
0.148	-5.786e-8
0.147	-5.749e-8
0.146	-5.713e-8
0.145	-5.677e-8
0.144	-5.641e-8
0.143	-5.605e-8
0.142	-5.570e-8
0.141	-5.534e-8
0.140	-5.499e-8
0.139	-5.463e-8
0.138	-5.428e-8
0.137	-5.393e-8
0.136	-5.358e-8
0.135	-5.323e-8
0.134	-5.288e-8
0.133	-5.253e-8
0.132	-5.218e-8
0.131	-5.183e-8
0.130	-5.149e-8
0.129	-5.114e-8
0.128	-5.079e-8
0.127	-5.045e-8
0.126	-5.010e-8
0.125	-4.975e-8
0.124	-4.941e-8
0.123	-4.906e-8
0.122	-4.872e-8
0.121	-4.837e-8
0.120	-4.802e-8
0.119	-4.768e-8
0.118	-4.733e-8
0.117	-4.698e-8
0.116	-4.663e-8
0.115	-4.628e-8
0.114	-4.593e-8
0.113	-4.558e-8
0.112	-4.523e-8
0.111	-4.488e-8
0.110	-4.453e-8
0.109	-4.418e-8
0.108	-4.382e-8
0.107	-4.347e-8
0.106	-4.311e-8
0.105	-4.275e-8
0.104	-4.240e-8
0.103	-4.204e-8
0.102	-4.168e-8
0.101	-4.132e-8
0.100	-4.096e-8
0.099	-4.060e-8
0.098	-4.024e-8
0.097	-3.987e-8
0.096	-3.951e-8
0.095	-3.914e-8
0.094	-3.877e-8
0.093	-3.840e-8
0.092	-3.803e-8
0.091	-3.766e-8
0.090	-3.729e-8
0.089	-3.691e-8
0.088	-3.654e-8
0.087	-3.616e-8
0.086	-3.578e-8
0.085	-3.539e-8
0.084	-3.501e-8
0.083	-3.462e-8
0.082	-3.423e-8
0.081	-3.384e-8
0.080	-3.344e-8
0.079	-3.305e-8
0.078	-3.265e-8
0.077	-3.225e-8
0.076	-3.184e-8
0.075	-3.143e-8
0.074	-3.102e-8
0.073	-3.061e-8
0.072	-3.019e-8
0.071	-2.978e-8
0.070	-2.936e-8
0.069	-2.893e-8
0.068	-2.850e-8
0.067	-2.807e-8
0.066	-2.764e-8
0.065	-2.720e-8
0.064	-2.676e-8
0.063	-2.631e-8
0.062	-2.586e-8
0.061	-2.541e-8
0.060	-2.495e-8
0.059	-2.449e-8
0.058	-2.403e-8
0.057	-2.356e-8
0.056	-2.308e-8
0.055	-2.261e-8
0.054	-2.212e-8
0.053	-2.164e-8
0.052	-2.114e-8
0.051	-2.064e-8
0.050	-2.014e-8
0.049	-1.963e-8
0.048	-1.912e-8
0.047	-1.859e-8
0.046	-1.807e-8
0.045	-1.753e-8
0.044	-1.699e-8
0.043	-1.644e-8
0.042	-1.589e-8
0.041	-1.532e-8
0.040	-1.475e-8
0.039	-1.418e-8
0.038	-1.359e-8
0.037	-1.300e-8
0.036	-1.239e-8
0.035	-1.178e-8
0.034	-1.116e-8
0.033	-1.054e-8
0.032	-9.899e-9
0.031	-9.251e-9
0.030	-8.597e-9
0.029	-7.931e-9
0.028	-7.257e-9
0.027	-6.573e-9
0.026	-5.878e-9
0.025	-5.174e-9
0.024	-4.460e-9
0.023	-3.735e-9
0.022	-2.999e-9
0.021	-2.251e-9
0.020	-1.494e-9
0.019	-7.232e-10
0.018	5.724e-11
0.017	8.504e-10
0.016	1.656e-9
0.015	2.474e-9
0.014	3.304e-9
0.013	4.147e-9
0.012	5.002e-9
0.011	5.871e-9
0.010	6.752e-9
0.009	7.649e-9
0.008	8.557e-9
0.007	9.481e-9
0.006	1.042e-8
0.005	1.137e-8
0.004	1.234e-8
0.003	1.332e-8
0.002	1.432e-8
0.001	1.534e-8
0.000	1.637e-8
-0.001	1.741e-8
-0.002	1.848e-8
-0.003	1.956e-8
-0.004	2.065e-8
-0.005	2.177e-8
-0.006	2.290e-8
-0.007	2.404e-8
-0.008	2.521e-8
-0.009	2.639e-8
-0.010	2.759e-8
-0.011	2.881e-8
-0.012	3.004e-8
-0.013	3.129e-8
-0.014	3.256e-8
-0.015	3.385e-8
-0.016	3.515e-8
-0.017	3.647e-8
-0.018	3.781e-8
-0.019	3.917e-8
-0.020	4.055e-8
-0.021	4.194e-8
-0.022	4.335e-8
-0.023	4.478e-8
-0.024	4.623e-8
-0.025	4.770e-8
-0.026	4.918e-8
-0.027	5.068e-8
-0.028	5.220e-8
-0.029	5.373e-8
-0.030	5.529e-8
-0.031	5.686e-8
-0.032	5.845e-8
-0.033	6.005e-8
-0.034	6.167e-8
-0.035	6.331e-8
-0.036	6.497e-8
-0.037	6.664e-8
-0.038	6.833e-8
-0.039	7.003e-8
-0.040	7.175e-8
-0.041	7.348e-8
-0.042	7.523e-8
-0.043	7.699e-8
-0.044	7.877e-8
-0.045	8.056e-8
-0.046	8.236e-8
-0.047	8.418e-8
-0.048	8.600e-8
-0.049	8.784e-8
-0.050	8.969e-8
-0.051	9.155e-8
-0.052	9.341e-8
-0.053	9.529e-8
-0.054	9.717e-8
-0.055	9.905e-8
-0.056	1.009e-7
-0.057	1.028e-7
-0.058	1.047e-7
-0.059	1.066e-7
-0.060	1.085e-7
-0.061	1.105e-7
-0.062	1.124e-7
-0.063	1.143e-7
-0.064	1.162e-7
-0.065	1.181e-7
-0.066	1.200e-7
-0.067	1.219e-7
-0.068	1.237e-7
-0.069	1.256e-7
-0.070	1.275e-7
-0.071	1.293e-7
-0.072	1.312e-7
-0.073	1.330e-7
-0.074	1.348e-7
-0.075	1.367e-7
-0.076	1.385e-7
-0.077	1.402e-7
-0.078	1.420e-7
-0.079	1.437e-7
-0.080	1.455e-7
-0.081	1.472e-7
-0.082	1.488e-7
-0.083	1.505e-7
-0.084	1.521e-7
-0.085	1.537e-7
-0.086	1.553e-7
-0.087	1.569e-7
-0.088	1.584e-7
-0.089	1.599e-7
-0.090	1.614e-7
-0.091	1.628e-7
-0.092	1.642e-7
-0.093	1.656e-7
-0.094	1.670e-7
-0.095	1.683e-7
-0.096	1.695e-7
-0.097	1.708e-7
-0.098	1.720e-7
-0.099	1.731e-7
-0.100	1.743e-7
-0.101	1.753e-7
-0.102	1.764e-7
-0.103	1.774e-7
-0.104	1.784e-7
-0.105	1.793e-7
-0.106	1.802e-7
-0.107	1.810e-7
-0.108	1.819e-7
-0.109	1.826e-7
-0.110	1.834e-7
-0.111	1.840e-7
-0.112	1.847e-7
-0.113	1.853e-7
-0.114	1.859e-7
-0.115	1.864e-7
-0.116	1.869e-7
-0.117	1.873e-7
-0.118	1.878e-7
-0.119	1.881e-7
-0.120	1.885e-7
-0.121	1.888e-7
-0.122	1.890e-7
-0.123	1.892e-7
-0.124	1.894e-7
-0.125	1.896e-7
-0.126	1.897e-7
-0.127	1.898e-7
-0.128	1.898e-7
-0.129	1.898e-7
-0.130	1.898e-7
-0.131	1.898e-7
-0.132	1.897e-7
-0.133	1.896e-7
-0.134	1.895e-7
-0.135	1.893e-7
-0.136	1.891e-7
-0.137	1.889e-7
-0.138	1.886e-7
-0.139	1.884e-7
-0.140	1.881e-7
-0.141	1.877e-7
-0.142	1.874e-7
-0.143	1.870e-7
-0.144	1.867e-7
-0.145	1.863e-7
-0.146	1.858e-7
-0.147	1.854e-7
-0.148	1.849e-7
-0.149	1.845e-7
-0.150	1.840e-7
-0.151	1.835e-7
-0.152	1.829e-7
-0.153	1.824e-7
-0.154	1.819e-7
-0.155	1.813e-7
-0.156	1.807e-7
-0.157	1.802e-7
-0.158	1.796e-7
-0.159	1.790e-7
-0.160	1.784e-7
-0.161	1.778e-7
-0.162	1.771e-7
-0.163	1.765e-7
-0.164	1.759e-7
-0.165	1.752e-7
-0.166	1.746e-7
-0.167	1.740e-7
-0.168	1.733e-7
-0.169	1.727e-7
-0.170	1.720e-7
-0.171	1.713e-7
-0.172	1.707e-7
-0.173	1.700e-7
-0.174	1.694e-7
-0.175	1.687e-7
-0.176	1.680e-7
-0.177	1.674e-7
-0.178	1.667e-7
-0.179	1.661e-7
-0.180	1.654e-7
-0.181	1.648e-7
-0.182	1.641e-7
-0.183	1.634e-7
-0.184	1.628e-7
-0.185	1.621e-7
-0.186	1.615e-7
-0.187	1.609e-7
-0.188	1.602e-7
-0.189	1.596e-7
-0.190	1.590e-7
-0.191	1.583e-7
-0.192	1.577e-7
-0.193	1.571e-7
-0.194	1.565e-7
-0.195	1.559e-7
-0.196	1.553e-7
-0.197	1.547e-7
-0.198	1.541e-7
-0.199	1.535e-7
-0.200	1.529e-7
-0.201	1.524e-7
-0.202	1.518e-7
-0.203	1.512e-7
-0.204	1.507e-7
-0.205	1.501e-7
-0.206	1.496e-7
-0.207	1.491e-7
-0.208	1.486e-7
-0.209	1.480e-7
-0.210	1.475e-7
-0.211	1.470e-7
-0.212	1.466e-7
-0.213	1.461e-7
-0.214	1.456e-7
-0.215	1.451e-7
-0.216	1.447e-7
-0.217	1.442e-7
-0.218	1.438e-7
-0.219	1.433e-7
-0.220	1.429e-7
-0.221	1.425e-7
-0.222	1.421e-7
-0.223	1.417e-7
-0.224	1.412e-7
-0.225	1.408e-7
-0.226	1.405e-7
-0.227	1.401e-7
-0.228	1.397e-7
-0.229	1.393e-7
-0.230	1.390e-7
-0.231	1.386e-7
-0.232	1.382e-7
-0.233	1.379e-7
-0.234	1.375e-7
-0.235	1.372e-7
-0.236	1.369e-7
-0.237	1.365e-7
-0.238	1.362e-7
-0.239	1.359e-7
-0.240	1.356e-7
-0.241	1.353e-7
-0.242	1.350e-7
-0.243	1.347e-7
-0.244	1.344e-7
-0.245	1.341e-7
-0.246	1.339e-7
-0.247	1.336e-7
-0.248	1.333e-7
-0.249	1.331e-7
-0.250	1.328e-7
-0.251	1.326e-7
-0.252	1.323e-7
-0.253	1.321e-7
-0.254	1.319e-7
-0.255	1.316e-7
-0.256	1.314e-7
-0.257	1.312e-7
-0.258	1.310e-7
-0.259	1.308e-7
-0.260	1.306e-7
-0.261	1.304e-7
-0.262	1.302e-7
-0.263	1.300e-7
-0.264	1.298e-7
-0.265	1.296e-7
-0.266	1.295e-7
-0.267	1.293e-7
-0.268	1.291e-7
-0.269	1.290e-7
-0.270	1.288e-7
-0.271	1.287e-7
-0.272	1.285e-7
-0.273	1.284e-7
-0.274	1.283e-7
-0.275	1.281e-7
-0.276	1.280e-7
-0.277	1.279e-7
-0.278	1.277e-7
-0.279	1.276e-7
-0.280	1.275e-7
-0.281	1.274e-7
-0.282	1.273e-7
-0.283	1.272e-7
-0.284	1.271e-7
-0.285	1.270e-7
-0.286	1.269e-7
-0.287	1.268e-7
-0.288	1.268e-7
-0.289	1.267e-7
-0.290	1.266e-7
-0.291	1.265e-7
-0.292	1.265e-7
-0.293	1.264e-7
-0.294	1.263e-7
-0.295	1.263e-7
-0.296	1.262e-7
-0.297	1.262e-7
-0.298	1.262e-7
-0.299	1.261e-7
-0.300	1.261e-7
-0.301	1.261e-7
-0.302	1.260e-7
-0.303	1.260e-7
-0.304	1.260e-7
-0.305	1.260e-7
-0.306	1.260e-7
-0.307	1.260e-7
-0.308	1.260e-7
-0.309	1.260e-7
-0.310	1.260e-7
-0.311	1.260e-7
-0.312	1.260e-7
-0.313	1.260e-7
-0.314	1.260e-7
-0.315	1.260e-7
-0.316	1.261e-7
-0.317	1.261e-7
-0.318	1.261e-7
-0.319	1.262e-7
-0.320	1.262e-7
-0.321	1.263e-7
-0.322	1.263e-7
-0.323	1.264e-7
-0.324	1.264e-7
-0.325	1.265e-7
-0.326	1.266e-7
-0.327	1.266e-7
-0.328	1.267e-7
-0.329	1.268e-7
-0.330	1.269e-7
-0.331	1.270e-7
-0.332	1.271e-7
-0.333	1.271e-7
-0.334	1.273e-7
-0.335	1.274e-7
-0.336	1.275e-7
-0.337	1.276e-7
-0.338	1.277e-7
-0.339	1.278e-7
-0.340	1.280e-7
-0.341	1.281e-7
-0.342	1.282e-7
-0.343	1.284e-7
-0.344	1.285e-7
-0.345	1.287e-7
-0.346	1.288e-7
-0.347	1.290e-7
-0.348	1.291e-7
-0.349	1.293e-7
-0.350	1.295e-7
-0.351	1.297e-7
-0.352	1.298e-7
-0.353	1.300e-7
-0.354	1.302e-7
-0.355	1.304e-7
-0.356	1.306e-7
-0.357	1.308e-7
-0.358	1.311e-7
-0.359	1.313e-7
-0.360	1.315e-7
-0.361	1.318e-7
-0.362	1.320e-7
-0.363	1.322e-7
-0.364	1.325e-7
-0.365	1.328e-7
-0.366	1.330e-7
-0.367	1.333e-7
-0.368	1.336e-7
-0.369	1.338e-7
-0.370	1.341e-7
-0.371	1.344e-7
-0.372	1.347e-7
-0.373	1.350e-7
-0.374	1.353e-7
-0.375	1.356e-7
-0.376	1.359e-7
-0.377	1.362e-7
-0.378	1.365e-7
-0.379	1.368e-7
-0.380	1.371e-7
-0.381	1.374e-7
-0.382	1.377e-7
-0.383	1.380e-7
-0.384	1.383e-7
-0.385	1.386e-7
-0.386	1.390e-7
-0.387	1.393e-7
-0.388	1.396e-7
-0.389	1.400e-7
-0.390	1.403e-7
-0.391	1.406e-7
-0.392	1.410e-7
-0.393	1.413e-7
-0.394	1.417e-7
-0.395	1.420e-7
-0.396	1.424e-7
-0.397	1.427e-7
-0.398	1.431e-7
-0.399	1.435e-7
-0.400	9.596e-8
-0.399	9.395e-8
-0.398	9.198e-8
-0.397	9.005e-8
-0.396	8.815e-8
-0.395	8.629e-8
-0.394	8.447e-8
-0.393	8.268e-8
-0.392	8.093e-8
-0.391	7.922e-8
-0.390	7.754e-8
-0.389	7.590e-8
-0.388	7.430e-8
-0.387	7.273e-8
-0.386	7.120e-8
-0.385	6.971e-8
-0.384	6.825e-8
-0.383	6.683e-8
-0.382	6.545e-8
-0.381	6.410e-8
-0.380	6.279e-8
-0.379	6.152e-8
-0.378	6.029e-8
-0.377	5.909e-8
-0.376	5.792e-8
-0.375	5.687e-8
-0.374	5.585e-8
-0.373	5.486e-8
-0.372	5.391e-8
-0.371	5.300e-8
-0.370	5.211e-8
-0.369	5.126e-8
-0.368	5.043e-8
-0.367	4.963e-8
-0.366	4.885e-8
-0.365	4.810e-8
-0.364	4.737e-8
-0.363	4.666e-8
-0.362	4.597e-8
-0.361	4.530e-8
-0.360	4.463e-8
-0.359	4.399e-8
-0.358	4.335e-8
-0.357	4.273e-8
-0.356	4.211e-8
-0.355	4.150e-8
-0.354	4.089e-8
-0.353	4.029e-8
-0.352	3.970e-8
-0.351	3.910e-8
-0.350	3.852e-8
-0.349	3.795e-8
-0.348	3.739e-8
-0.347	3.684e-8
-0.346	3.630e-8
-0.345	3.576e-8
-0.344	3.523e-8
-0.343	3.471e-8
-0.342	3.420e-8
-0.341	3.370e-8
-0.340	3.320e-8
-0.339	3.270e-8
-0.338	3.222e-8
-0.337	3.174e-8
-0.336	3.126e-8
-0.335	3.079e-8
-0.334	3.033e-8
-0.333	2.988e-8
-0.332	2.943e-8
-0.331	2.898e-8
-0.330	2.854e-8
-0.329	2.811e-8
-0.328	2.767e-8
-0.327	2.725e-8
-0.326	2.683e-8
-0.325	2.641e-8
-0.324	2.600e-8
-0.323	2.560e-8
-0.322	2.519e-8
-0.321	2.480e-8
-0.320	2.440e-8
-0.319	2.401e-8
-0.318	2.363e-8
-0.317	2.325e-8
-0.316	2.287e-8
-0.315	2.249e-8
-0.314	2.213e-8
-0.313	2.176e-8
-0.312	2.140e-8
-0.311	2.104e-8
-0.310	2.068e-8
-0.309	2.033e-8
-0.308	1.998e-8
-0.307	1.964e-8
-0.306	1.930e-8
-0.305	1.896e-8
-0.304	1.863e-8
-0.303	1.829e-8
-0.302	1.797e-8
-0.301	1.764e-8
-0.300	1.732e-8
-0.299	1.700e-8
-0.298	1.668e-8
-0.297	1.637e-8
-0.296	1.606e-8
-0.295	1.575e-8
-0.294	1.544e-8
-0.293	1.514e-8
-0.292	1.484e-8
-0.291	1.454e-8
-0.290	1.424e-8
-0.289	1.395e-8
-0.288	1.365e-8
-0.287	1.336e-8
-0.286	1.308e-8
-0.285	1.279e-8
-0.284	1.250e-8
-0.283	1.222e-8
-0.282	1.194e-8
-0.281	1.166e-8
-0.280	1.139e-8
-0.279	1.111e-8
-0.278	1.084e-8
-0.277	1.057e-8
-0.276	1.029e-8
-0.275	1.003e-8
-0.274	9.759e-9
-0.273	9.492e-9
-0.272	9.228e-9
-0.271	8.965e-9
-0.270	8.702e-9
-0.269	8.442e-9
-0.268	8.182e-9
-0.267	7.924e-9
-0.266	7.667e-9
-0.265	7.411e-9
-0.264	7.156e-9
-0.263	6.902e-9
-0.262	6.650e-9
-0.261	6.399e-9
-0.260	6.148e-9
-0.259	5.900e-9
-0.258	5.651e-9
-0.257	5.404e-9
-0.256	5.156e-9
-0.255	4.909e-9
-0.254	4.664e-9
-0.253	4.419e-9
-0.252	4.174e-9
-0.251	3.932e-9
-0.250	3.688e-9
-0.249	3.447e-9
-0.248	3.205e-9
-0.247	2.965e-9
-0.246	2.725e-9
-0.245	2.484e-9
-0.244	2.245e-9
-0.243	2.005e-9
-0.242	1.766e-9
-0.241	1.528e-9
-0.240	1.288e-9
[truncated: 1,939 more rows]
