# Supplementary material for: Functional and structural similarity of human DNA primase [4Fe4S] cluster domain constructs
Source: PLoS One. 2018 Dec 18;13(12):e0209345. doi: 10.1371/journal.pone.0209345 (PMC6298731; doi:10.1371/journal.pone.0209345)
Supplement: S5 Dataset — (ZIP) [file pone.0209345.s011.zip › S5_dataset/2.5mM ATP t2.csv]

July 19	2017 19:39:05
Cyclic Voltammetry
File: d:\07-19-17\atp\2.5mm atp t2.csv
Data Source: Experiment
Instrument Model: CHI760B
Data Proc: Smoothing
Header:
Note:
Init E (V) = 0
High E (V) = 0.3
Low E (V) = -0.4
Init P/N = N
Scan Rate (V/s) = 0.1
Segment = 6
Sample Interval (V) = 0.001
Quiet Time (sec) = 2
Sensitivity (A/V) = 1e-7
Segment 1:
Segment 2:
Segment 3:
Ep = -0.154V
ip = 9.083e-8A
Ah = 8.898e-8C
Segment 4:
Segment 5:
Ep = -0.156V
ip = 9.922e-8A
Ah = 9.593e-8C
Segment 6:
Potential/V	Current/A
0.000	-4.469e-8
-0.001	-4.360e-8
-0.002	-4.252e-8
-0.003	-4.144e-8
-0.004	-4.036e-8
-0.005	-3.929e-8
-0.006	-3.821e-8
-0.007	-3.714e-8
-0.008	-3.607e-8
-0.009	-3.499e-8
-0.010	-3.393e-8
-0.011	-3.286e-8
-0.012	-3.179e-8
-0.013	-3.073e-8
-0.014	-2.967e-8
-0.015	-2.861e-8
-0.016	-2.755e-8
-0.017	-2.649e-8
-0.018	-2.544e-8
-0.019	-2.439e-8
-0.020	-2.333e-8
-0.021	-2.228e-8
-0.022	-2.124e-8
-0.023	-2.019e-8
-0.024	-1.914e-8
-0.025	-1.811e-8
-0.026	-1.708e-8
-0.027	-1.605e-8
-0.028	-1.503e-8
-0.029	-1.400e-8
-0.030	-1.298e-8
-0.031	-1.195e-8
-0.032	-1.093e-8
-0.033	-9.902e-9
-0.034	-8.877e-9
-0.035	-7.851e-9
-0.036	-6.824e-9
-0.037	-5.795e-9
-0.038	-4.764e-9
-0.039	-3.732e-9
-0.040	-2.697e-9
-0.041	-1.660e-9
-0.042	-6.212e-10
-0.043	4.213e-10
-0.044	1.466e-9
-0.045	2.514e-9
-0.046	3.565e-9
-0.047	4.620e-9
-0.048	5.678e-9
-0.049	6.740e-9
-0.050	7.802e-9
-0.051	8.866e-9
-0.052	9.931e-9
-0.053	1.100e-8
-0.054	1.207e-8
-0.055	1.314e-8
-0.056	1.421e-8
-0.057	1.528e-8
-0.058	1.635e-8
-0.059	1.742e-8
-0.060	1.849e-8
-0.061	1.957e-8
-0.062	2.064e-8
-0.063	2.171e-8
-0.064	2.278e-8
-0.065	2.385e-8
-0.066	2.492e-8
-0.067	2.598e-8
-0.068	2.705e-8
-0.069	2.811e-8
-0.070	2.917e-8
-0.071	3.023e-8
-0.072	3.128e-8
-0.073	3.233e-8
-0.074	3.337e-8
-0.075	3.441e-8
-0.076	3.545e-8
-0.077	3.647e-8
-0.078	3.750e-8
-0.079	3.851e-8
-0.080	3.952e-8
-0.081	4.053e-8
-0.082	4.152e-8
-0.083	4.251e-8
-0.084	4.349e-8
-0.085	4.446e-8
-0.086	4.542e-8
-0.087	4.637e-8
-0.088	4.731e-8
-0.089	4.825e-8
-0.090	4.917e-8
-0.091	5.008e-8
-0.092	5.098e-8
-0.093	5.187e-8
-0.094	5.274e-8
-0.095	5.360e-8
-0.096	5.445e-8
-0.097	5.529e-8
-0.098	5.612e-8
-0.099	5.692e-8
-0.100	5.772e-8
-0.101	5.850e-8
-0.102	5.927e-8
-0.103	6.002e-8
-0.104	6.076e-8
-0.105	6.148e-8
-0.106	6.218e-8
-0.107	6.287e-8
-0.108	6.355e-8
-0.109	6.421e-8
-0.110	6.485e-8
-0.111	6.548e-8
-0.112	6.609e-8
-0.113	6.668e-8
-0.114	6.726e-8
-0.115	6.782e-8
-0.116	6.836e-8
-0.117	6.889e-8
-0.118	6.939e-8
-0.119	6.989e-8
-0.120	7.036e-8
-0.121	7.082e-8
-0.122	7.126e-8
-0.123	7.169e-8
-0.124	7.209e-8
-0.125	7.249e-8
-0.126	7.286e-8
-0.127	7.322e-8
-0.128	7.356e-8
-0.129	7.389e-8
-0.130	7.420e-8
-0.131	7.449e-8
-0.132	7.477e-8
-0.133	7.503e-8
-0.134	7.528e-8
-0.135	7.551e-8
-0.136	7.573e-8
-0.137	7.593e-8
-0.138	7.612e-8
-0.139	7.629e-8
-0.140	7.645e-8
-0.141	7.659e-8
-0.142	7.673e-8
-0.143	7.684e-8
-0.144	7.695e-8
-0.145	7.704e-8
-0.146	7.712e-8
-0.147	7.719e-8
-0.148	7.724e-8
-0.149	7.729e-8
-0.150	7.732e-8
-0.151	7.734e-8
-0.152	7.735e-8
-0.153	7.735e-8
-0.154	7.734e-8
-0.155	7.732e-8
-0.156	7.729e-8
-0.157	7.725e-8
-0.158	7.720e-8
-0.159	7.714e-8
-0.160	7.708e-8
-0.161	7.701e-8
-0.162	7.692e-8
-0.163	7.684e-8
-0.164	7.674e-8
-0.165	7.664e-8
-0.166	7.653e-8
-0.167	7.641e-8
-0.168	7.629e-8
-0.169	7.617e-8
-0.170	7.603e-8
-0.171	7.590e-8
-0.172	7.575e-8
-0.173	7.561e-8
-0.174	7.545e-8
-0.175	7.530e-8
-0.176	7.514e-8
-0.177	7.497e-8
-0.178	7.480e-8
-0.179	7.463e-8
-0.180	7.446e-8
-0.181	7.428e-8
-0.182	7.410e-8
-0.183	7.391e-8
-0.184	7.373e-8
-0.185	7.354e-8
-0.186	7.335e-8
-0.187	7.316e-8
-0.188	7.297e-8
-0.189	7.277e-8
-0.190	7.257e-8
-0.191	7.238e-8
-0.192	7.218e-8
-0.193	7.198e-8
-0.194	7.178e-8
-0.195	7.158e-8
-0.196	7.138e-8
-0.197	7.118e-8
-0.198	7.098e-8
-0.199	7.079e-8
-0.200	7.059e-8
-0.201	7.039e-8
-0.202	7.019e-8
-0.203	6.999e-8
-0.204	6.979e-8
-0.205	6.960e-8
-0.206	6.941e-8
-0.207	6.921e-8
-0.208	6.902e-8
-0.209	6.883e-8
-0.210	6.864e-8
-0.211	6.845e-8
-0.212	6.826e-8
-0.213	6.808e-8
-0.214	6.789e-8
-0.215	6.771e-8
-0.216	6.753e-8
-0.217	6.735e-8
-0.218	6.717e-8
-0.219	6.699e-8
-0.220	6.681e-8
-0.221	6.664e-8
-0.222	6.647e-8
-0.223	6.630e-8
-0.224	6.613e-8
-0.225	6.596e-8
-0.226	6.579e-8
-0.227	6.563e-8
-0.228	6.546e-8
-0.229	6.530e-8
-0.230	6.515e-8
-0.231	6.499e-8
-0.232	6.483e-8
-0.233	6.468e-8
-0.234	6.453e-8
-0.235	6.438e-8
-0.236	6.423e-8
-0.237	6.409e-8
-0.238	6.394e-8
-0.239	6.380e-8
-0.240	6.366e-8
-0.241	6.353e-8
-0.242	6.339e-8
-0.243	6.326e-8
-0.244	6.313e-8
-0.245	6.300e-8
-0.246	6.288e-8
-0.247	6.275e-8
-0.248	6.263e-8
-0.249	6.251e-8
-0.250	6.239e-8
-0.251	6.228e-8
-0.252	6.217e-8
-0.253	6.206e-8
-0.254	6.195e-8
-0.255	6.184e-8
-0.256	6.174e-8
-0.257	6.164e-8
-0.258	6.154e-8
-0.259	6.144e-8
-0.260	6.135e-8
-0.261	6.126e-8
-0.262	6.116e-8
-0.263	6.108e-8
-0.264	6.099e-8
-0.265	6.090e-8
-0.266	6.082e-8
-0.267	6.074e-8
-0.268	6.066e-8
-0.269	6.059e-8
-0.270	6.051e-8
-0.271	6.044e-8
-0.272	6.037e-8
-0.273	6.031e-8
-0.274	6.024e-8
-0.275	6.018e-8
-0.276	6.012e-8
-0.277	6.006e-8
-0.278	6.000e-8
-0.279	5.995e-8
-0.280	5.989e-8
-0.281	5.984e-8
-0.282	5.979e-8
-0.283	5.975e-8
-0.284	5.970e-8
-0.285	5.966e-8
-0.286	5.962e-8
-0.287	5.958e-8
-0.288	5.954e-8
-0.289	5.951e-8
-0.290	5.947e-8
-0.291	5.944e-8
-0.292	5.942e-8
-0.293	5.939e-8
-0.294	5.937e-8
-0.295	5.934e-8
-0.296	5.932e-8
-0.297	5.931e-8
-0.298	5.929e-8
-0.299	5.928e-8
-0.300	5.927e-8
-0.301	5.926e-8
-0.302	5.925e-8
-0.303	5.925e-8
-0.304	5.924e-8
-0.305	5.924e-8
-0.306	5.925e-8
-0.307	5.925e-8
-0.308	5.925e-8
-0.309	5.926e-8
-0.310	5.927e-8
-0.311	5.928e-8
-0.312	5.929e-8
-0.313	5.931e-8
-0.314	5.932e-8
-0.315	5.934e-8
-0.316	5.936e-8
-0.317	5.938e-8
-0.318	5.941e-8
-0.319	5.943e-8
-0.320	5.946e-8
-0.321	5.949e-8
-0.322	5.952e-8
-0.323	5.955e-8
-0.324	5.958e-8
-0.325	5.962e-8
-0.326	5.966e-8
-0.327	5.970e-8
-0.328	5.974e-8
-0.329	5.978e-8
-0.330	5.983e-8
-0.331	5.988e-8
-0.332	5.993e-8
-0.333	5.998e-8
-0.334	6.003e-8
-0.335	6.009e-8
-0.336	6.014e-8
-0.337	6.020e-8
-0.338	6.027e-8
-0.339	6.033e-8
-0.340	6.040e-8
-0.341	6.047e-8
-0.342	6.054e-8
-0.343	6.061e-8
-0.344	6.068e-8
-0.345	6.076e-8
-0.346	6.084e-8
-0.347	6.092e-8
-0.348	6.101e-8
-0.349	6.109e-8
-0.350	6.118e-8
-0.351	6.127e-8
-0.352	6.135e-8
-0.353	6.145e-8
-0.354	6.154e-8
-0.355	6.164e-8
-0.356	6.174e-8
-0.357	6.185e-8
-0.358	6.196e-8
-0.359	6.207e-8
-0.360	6.218e-8
-0.361	6.230e-8
-0.362	6.242e-8
-0.363	6.254e-8
-0.364	6.267e-8
-0.365	6.280e-8
-0.366	6.293e-8
-0.367	6.306e-8
-0.368	6.320e-8
-0.369	6.333e-8
-0.370	6.347e-8
-0.371	6.361e-8
-0.372	6.376e-8
-0.373	6.390e-8
-0.374	6.405e-8
-0.375	6.419e-8
-0.376	6.434e-8
-0.377	6.448e-8
-0.378	6.463e-8
-0.379	6.478e-8
-0.380	6.493e-8
-0.381	6.508e-8
-0.382	6.523e-8
-0.383	6.538e-8
-0.384	6.553e-8
-0.385	6.569e-8
-0.386	6.585e-8
-0.387	6.601e-8
-0.388	6.617e-8
-0.389	6.633e-8
-0.390	6.649e-8
-0.391	6.666e-8
-0.392	6.682e-8
-0.393	6.699e-8
-0.394	6.716e-8
-0.395	6.733e-8
-0.396	6.750e-8
-0.397	6.767e-8
-0.398	6.785e-8
-0.399	6.802e-8
-0.400	3.852e-8
-0.399	3.775e-8
-0.398	3.700e-8
-0.397	3.626e-8
-0.396	3.553e-8
-0.395	3.482e-8
-0.394	3.412e-8
-0.393	3.343e-8
-0.392	3.275e-8
-0.391	3.209e-8
-0.390	3.145e-8
-0.389	3.081e-8
-0.388	3.019e-8
-0.387	2.959e-8
-0.386	2.899e-8
-0.385	2.842e-8
-0.384	2.785e-8
-0.383	2.730e-8
-0.382	2.676e-8
-0.381	2.623e-8
-0.380	2.572e-8
-0.379	2.522e-8
-0.378	2.474e-8
-0.377	2.426e-8
-0.376	2.381e-8
-0.375	2.339e-8
-0.374	2.298e-8
-0.373	2.259e-8
-0.372	2.221e-8
-0.371	2.184e-8
-0.370	2.148e-8
-0.369	2.114e-8
-0.368	2.080e-8
-0.367	2.048e-8
-0.366	2.016e-8
-0.365	1.985e-8
-0.364	1.955e-8
-0.363	1.926e-8
-0.362	1.898e-8
-0.361	1.870e-8
-0.360	1.842e-8
-0.359	1.816e-8
-0.358	1.789e-8
-0.357	1.763e-8
-0.356	1.737e-8
-0.355	1.712e-8
-0.354	1.686e-8
-0.353	1.661e-8
-0.352	1.636e-8
-0.351	1.611e-8
-0.350	1.587e-8
-0.349	1.563e-8
-0.348	1.540e-8
-0.347	1.517e-8
-0.346	1.494e-8
-0.345	1.472e-8
-0.344	1.449e-8
-0.343	1.427e-8
-0.342	1.406e-8
-0.341	1.384e-8
-0.340	1.363e-8
-0.339	1.342e-8
-0.338	1.321e-8
-0.337	1.301e-8
-0.336	1.281e-8
-0.335	1.261e-8
-0.334	1.241e-8
-0.333	1.222e-8
-0.332	1.202e-8
-0.331	1.183e-8
-0.330	1.164e-8
-0.329	1.146e-8
-0.328	1.127e-8
-0.327	1.109e-8
-0.326	1.090e-8
-0.325	1.073e-8
-0.324	1.055e-8
-0.323	1.037e-8
-0.322	1.020e-8
-0.321	1.002e-8
-0.320	9.853e-9
-0.319	9.684e-9
-0.318	9.516e-9
-0.317	9.351e-9
-0.316	9.185e-9
-0.315	9.022e-9
-0.314	8.861e-9
-0.313	8.700e-9
-0.312	8.542e-9
-0.311	8.384e-9
-0.310	8.228e-9
-0.309	8.074e-9
-0.308	7.919e-9
-0.307	7.769e-9
-0.306	7.617e-9
-0.305	7.468e-9
-0.304	7.319e-9
-0.303	7.171e-9
-0.302	7.026e-9
-0.301	6.880e-9
-0.300	6.735e-9
-0.299	6.592e-9
-0.298	6.449e-9
-0.297	6.308e-9
-0.296	6.167e-9
-0.295	6.028e-9
-0.294	5.888e-9
-0.293	5.750e-9
-0.292	5.613e-9
-0.291	5.476e-9
-0.290	5.339e-9
-0.289	5.203e-9
-0.288	5.067e-9
-0.287	4.934e-9
-0.286	4.798e-9
-0.285	4.665e-9
-0.284	4.531e-9
-0.283	4.398e-9
-0.282	4.266e-9
-0.281	4.133e-9
-0.280	4.002e-9
-0.279	3.871e-9
-0.278	3.740e-9
-0.277	3.611e-9
-0.276	3.480e-9
-0.275	3.351e-9
-0.274	3.221e-9
-0.273	3.092e-9
-0.272	2.964e-9
-0.271	2.834e-9
-0.270	2.705e-9
-0.269	2.577e-9
-0.268	2.447e-9
-0.267	2.321e-9
-0.266	2.192e-9
-0.265	2.064e-9
-0.264	1.936e-9
-0.263	1.809e-9
-0.262	1.682e-9
-0.261	1.554e-9
-0.260	1.427e-9
-0.259	1.301e-9
-0.258	1.173e-9
-0.257	1.047e-9
-0.256	9.189e-10
-0.255	7.925e-10
-0.254	6.659e-10
-0.253	5.395e-10
-0.252	4.137e-10
-0.251	2.875e-10
-0.250	1.617e-10
-0.249	3.565e-11
-0.248	-9.094e-11
-0.247	-2.160e-10
-0.246	-3.432e-10
-0.245	-4.693e-10
-0.244	-5.962e-10
-0.243	-7.231e-10
-0.242	-8.494e-10
-0.241	-9.763e-10
-0.240	-1.103e-9
-0.239	-1.230e-9
-0.238	-1.357e-9
-0.237	-1.482e-9
-0.236	-1.610e-9
-0.235	-1.736e-9
-0.234	-1.863e-9
-0.233	-1.990e-9
-0.232	-2.116e-9
-0.231	-2.244e-9
-0.230	-2.371e-9
-0.229	-2.497e-9
-0.228	-2.625e-9
-0.227	-2.751e-9
-0.226	-2.879e-9
-0.225	-3.007e-9
-0.224	-3.136e-9
-0.223	-3.265e-9
-0.222	-3.393e-9
-0.221	-3.524e-9
-0.220	-3.654e-9
-0.219	-3.785e-9
-0.218	-3.917e-9
-0.217	-4.049e-9
-0.216	-4.184e-9
-0.215	-4.318e-9
-0.214	-4.455e-9
-0.213	-4.592e-9
-0.212	-4.730e-9
-0.211	-4.870e-9
-0.210	-5.011e-9
-0.209	-5.153e-9
-0.208	-5.297e-9
-0.207	-5.441e-9
-0.206	-5.589e-9
-0.205	-5.737e-9
-0.204	-5.888e-9
-0.203	-6.040e-9
-0.202	-6.193e-9
-0.201	-6.350e-9
-0.200	-6.508e-9
-0.199	-6.667e-9
-0.198	-6.829e-9
-0.197	-6.992e-9
-0.196	-7.158e-9
-0.195	-7.324e-9
-0.194	-7.493e-9
-0.193	-7.664e-9
-0.192	-7.836e-9
-0.191	-8.012e-9
-0.190	-8.188e-9
-0.189	-8.367e-9
-0.188	-8.549e-9
-0.187	-8.731e-9
-0.186	-8.918e-9
-0.185	-9.104e-9
-0.184	-9.294e-9
-0.183	-9.486e-9
-0.182	-9.679e-9
-0.181	-9.875e-9
-0.180	-1.007e-8
-0.179	-1.027e-8
-0.178	-1.048e-8
-0.177	-1.068e-8
-0.176	-1.090e-8
-0.175	-1.111e-8
-0.174	-1.132e-8
-0.173	-1.154e-8
-0.172	-1.176e-8
-0.171	-1.199e-8
-0.170	-1.222e-8
-0.169	-1.245e-8
-0.168	-1.269e-8
-0.167	-1.292e-8
-0.166	-1.317e-8
-0.165	-1.341e-8
-0.164	-1.367e-8
-0.163	-1.392e-8
-0.162	-1.418e-8
-0.161	-1.444e-8
-0.160	-1.471e-8
-0.159	-1.498e-8
-0.158	-1.526e-8
-0.157	-1.554e-8
-0.156	-1.583e-8
-0.155	-1.612e-8
-0.154	-1.641e-8
-0.153	-1.671e-8
-0.152	-1.702e-8
-0.151	-1.733e-8
-0.150	-1.764e-8
-0.149	-1.797e-8
-0.148	-1.830e-8
-0.147	-1.863e-8
-0.146	-1.897e-8
-0.145	-1.931e-8
-0.144	-1.967e-8
-0.143	-2.002e-8
-0.142	-2.039e-8
-0.141	-2.076e-8
-0.140	-2.114e-8
-0.139	-2.152e-8
-0.138	-2.191e-8
-0.137	-2.231e-8
-0.136	-2.272e-8
-0.135	-2.313e-8
-0.134	-2.355e-8
-0.133	-2.398e-8
-0.132	-2.442e-8
-0.131	-2.487e-8
-0.130	-2.532e-8
-0.129	-2.579e-8
-0.128	-2.626e-8
-0.127	-2.674e-8
-0.126	-2.722e-8
-0.125	-2.772e-8
-0.124	-2.823e-8
-0.123	-2.874e-8
-0.122	-2.926e-8
-0.121	-2.980e-8
-0.120	-3.034e-8
-0.119	-3.089e-8
-0.118	-3.145e-8
-0.117	-3.202e-8
-0.116	-3.259e-8
-0.115	-3.318e-8
-0.114	-3.378e-8
-0.113	-3.438e-8
-0.112	-3.499e-8
-0.111	-3.562e-8
-0.110	-3.625e-8
-0.109	-3.689e-8
-0.108	-3.754e-8
-0.107	-3.819e-8
-0.106	-3.886e-8
-0.105	-3.953e-8
-0.104	-4.022e-8
-0.103	-4.091e-8
-0.102	-4.161e-8
-0.101	-4.232e-8
-0.100	-4.303e-8
-0.099	-4.376e-8
-0.098	-4.449e-8
-0.097	-4.523e-8
-0.096	-4.598e-8
-0.095	-4.673e-8
-0.094	-4.750e-8
-0.093	-4.827e-8
-0.092	-4.905e-8
-0.091	-4.984e-8
-0.090	-5.064e-8
-0.089	-5.144e-8
-0.088	-5.225e-8
-0.087	-5.307e-8
-0.086	-5.389e-8
-0.085	-5.473e-8
-0.084	-5.557e-8
-0.083	-5.641e-8
-0.082	-5.727e-8
-0.081	-5.813e-8
-0.080	-5.899e-8
-0.079	-5.986e-8
-0.078	-6.074e-8
-0.077	-6.162e-8
-0.076	-6.251e-8
-0.075	-6.341e-8
-0.074	-6.431e-8
-0.073	-6.521e-8
-0.072	-6.612e-8
-0.071	-6.703e-8
-0.070	-6.795e-8
-0.069	-6.887e-8
-0.068	-6.979e-8
-0.067	-7.072e-8
-0.066	-7.165e-8
-0.065	-7.259e-8
-0.064	-7.352e-8
-0.063	-7.446e-8
-0.062	-7.540e-8
-0.061	-7.635e-8
-0.060	-7.729e-8
-0.059	-7.823e-8
-0.058	-7.918e-8
-0.057	-8.013e-8
-0.056	-8.107e-8
-0.055	-8.202e-8
-0.054	-8.297e-8
-0.053	-8.391e-8
-0.052	-8.486e-8
-0.051	-8.580e-8
-0.050	-8.675e-8
-0.049	-8.769e-8
-0.048	-8.863e-8
-0.047	-8.957e-8
-0.046	-9.050e-8
-0.045	-9.143e-8
-0.044	-9.236e-8
-0.043	-9.329e-8
-0.042	-9.421e-8
-0.041	-9.513e-8
-0.040	-9.604e-8
-0.039	-9.695e-8
-0.038	-9.785e-8
-0.037	-9.874e-8
-0.036	-9.964e-8
-0.035	-1.005e-7
-0.034	-1.014e-7
-0.033	-1.023e-7
-0.032	-1.031e-7
-0.031	-1.040e-7
-0.030	-1.048e-7
-0.029	-1.057e-7
-0.028	-1.065e-7
-0.027	-1.073e-7
-0.026	-1.081e-7
-0.025	-1.089e-7
-0.024	-1.097e-7
-0.023	-1.105e-7
-0.022	-1.113e-7
-0.021	-1.121e-7
-0.020	-1.128e-7
-0.019	-1.136e-7
-0.018	-1.143e-7
-0.017	-1.150e-7
-0.016	-1.158e-7
-0.015	-1.165e-7
-0.014	-1.172e-7
-0.013	-1.179e-7
-0.012	-1.185e-7
-0.011	-1.192e-7
-0.010	-1.199e-7
-0.009	-1.205e-7
-0.008	-1.211e-7
-0.007	-1.218e-7
-0.006	-1.224e-7
-0.005	-1.230e-7
-0.004	-1.236e-7
-0.003	-1.241e-7
-0.002	-1.247e-7
-0.001	-1.253e-7
-0.000	-1.258e-7
0.001	-1.264e-7
0.002	-1.269e-7
0.003	-1.274e-7
0.004	-1.279e-7
0.005	-1.284e-7
0.006	-1.289e-7
0.007	-1.294e-7
0.008	-1.298e-7
0.009	-1.303e-7
0.010	-1.307e-7
0.011	-1.311e-7
0.012	-1.315e-7
0.013	-1.320e-7
0.014	-1.324e-7
0.015	-1.327e-7
0.016	-1.331e-7
0.017	-1.335e-7
0.018	-1.338e-7
0.019	-1.342e-7
0.020	-1.345e-7
0.021	-1.348e-7
0.022	-1.352e-7
0.023	-1.355e-7
0.024	-1.358e-7
0.025	-1.361e-7
0.026	-1.363e-7
0.027	-1.366e-7
0.028	-1.369e-7
0.029	-1.371e-7
0.030	-1.374e-7
0.031	-1.376e-7
0.032	-1.378e-7
0.033	-1.380e-7
0.034	-1.382e-7
0.035	-1.384e-7
0.036	-1.386e-7
0.037	-1.388e-7
0.038	-1.390e-7
0.039	-1.392e-7
0.040	-1.393e-7
0.041	-1.395e-7
0.042	-1.396e-7
0.043	-1.398e-7
0.044	-1.399e-7
0.045	-1.400e-7
0.046	-1.401e-7
0.047	-1.402e-7
0.048	-1.404e-7
0.049	-1.405e-7
0.050	-1.406e-7
0.051	-1.406e-7
0.052	-1.407e-7
0.053	-1.408e-7
0.054	-1.409e-7
0.055	-1.409e-7
0.056	-1.410e-7
0.057	-1.411e-7
0.058	-1.411e-7
0.059	-1.412e-7
0.060	-1.412e-7
0.061	-1.412e-7
0.062	-1.413e-7
0.063	-1.413e-7
0.064	-1.413e-7
0.065	-1.414e-7
0.066	-1.414e-7
0.067	-1.414e-7
0.068	-1.414e-7
0.069	-1.414e-7
0.070	-1.414e-7
0.071	-1.415e-7
0.072	-1.415e-7
0.073	-1.415e-7
0.074	-1.415e-7
0.075	-1.415e-7
0.076	-1.414e-7
0.077	-1.414e-7
0.078	-1.414e-7
0.079	-1.414e-7
0.080	-1.414e-7
0.081	-1.414e-7
0.082	-1.414e-7
0.083	-1.413e-7
0.084	-1.413e-7
0.085	-1.413e-7
0.086	-1.413e-7
0.087	-1.412e-7
0.088	-1.412e-7
0.089	-1.412e-7
0.090	-1.411e-7
0.091	-1.411e-7
0.092	-1.411e-7
0.093	-1.410e-7
0.094	-1.410e-7
0.095	-1.410e-7
0.096	-1.409e-7
0.097	-1.409e-7
0.098	-1.409e-7
0.099	-1.408e-7
0.100	-1.408e-7
0.101	-1.407e-7
0.102	-1.407e-7
0.103	-1.406e-7
0.104	-1.406e-7
0.105	-1.405e-7
0.106	-1.405e-7
0.107	-1.404e-7
0.108	-1.404e-7
0.109	-1.403e-7
0.110	-1.403e-7
0.111	-1.402e-7
0.112	-1.402e-7
0.113	-1.401e-7
0.114	-1.401e-7
0.115	-1.400e-7
0.116	-1.400e-7
0.117	-1.399e-7
0.118	-1.399e-7
0.119	-1.398e-7
0.120	-1.398e-7
0.121	-1.397e-7
0.122	-1.397e-7
0.123	-1.396e-7
0.124	-1.396e-7
0.125	-1.395e-7
0.126	-1.395e-7
0.127	-1.394e-7
0.128	-1.394e-7
0.129	-1.393e-7
0.130	-1.393e-7
0.131	-1.392e-7
0.132	-1.392e-7
0.133	-1.391e-7
0.134	-1.391e-7
0.135	-1.391e-7
0.136	-1.390e-7
0.137	-1.390e-7
0.138	-1.389e-7
0.139	-1.389e-7
0.140	-1.389e-7
0.141	-1.388e-7
0.142	-1.388e-7
0.143	-1.388e-7
0.144	-1.387e-7
0.145	-1.387e-7
0.146	-1.387e-7
0.147	-1.386e-7
0.148	-1.386e-7
0.149	-1.386e-7
0.150	-1.386e-7
0.151	-1.385e-7
0.152	-1.385e-7
0.153	-1.385e-7
0.154	-1.385e-7
0.155	-1.384e-7
0.156	-1.384e-7
0.157	-1.384e-7
0.158	-1.384e-7
0.159	-1.384e-7
0.160	-1.384e-7
0.161	-1.384e-7
0.162	-1.383e-7
0.163	-1.383e-7
0.164	-1.383e-7
0.165	-1.383e-7
0.166	-1.383e-7
0.167	-1.383e-7
0.168	-1.383e-7
0.169	-1.383e-7
0.170	-1.383e-7
0.171	-1.384e-7
0.172	-1.384e-7
0.173	-1.384e-7
0.174	-1.384e-7
0.175	-1.384e-7
0.176	-1.384e-7
0.177	-1.385e-7
0.178	-1.385e-7
0.179	-1.385e-7
0.180	-1.385e-7
0.181	-1.386e-7
0.182	-1.386e-7
0.183	-1.386e-7
0.184	-1.387e-7
0.185	-1.387e-7
0.186	-1.388e-7
0.187	-1.388e-7
0.188	-1.389e-7
0.189	-1.389e-7
0.190	-1.390e-7
0.191	-1.391e-7
0.192	-1.391e-7
0.193	-1.392e-7
0.194	-1.393e-7
0.195	-1.394e-7
0.196	-1.394e-7
0.197	-1.395e-7
0.198	-1.396e-7
0.199	-1.397e-7
0.200	-1.398e-7
0.201	-1.399e-7
0.202	-1.400e-7
0.203	-1.402e-7
0.204	-1.403e-7
0.205	-1.404e-7
0.206	-1.405e-7
0.207	-1.407e-7
0.208	-1.408e-7
0.209	-1.410e-7
0.210	-1.411e-7
0.211	-1.413e-7
0.212	-1.415e-7
0.213	-1.417e-7
0.214	-1.418e-7
0.215	-1.420e-7
0.216	-1.422e-7
0.217	-1.424e-7
0.218	-1.427e-7
0.219	-1.429e-7
0.220	-1.431e-7
0.221	-1.433e-7
0.222	-1.436e-7
0.223	-1.438e-7
0.224	-1.441e-7
0.225	-1.444e-7
0.226	-1.446e-7
0.227	-1.449e-7
0.228	-1.452e-7
0.229	-1.455e-7
0.230	-1.458e-7
0.231	-1.461e-7
0.232	-1.465e-7
0.233	-1.468e-7
0.234	-1.471e-7
0.235	-1.475e-7
0.236	-1.479e-7
0.237	-1.483e-7
0.238	-1.486e-7
0.239	-1.491e-7
0.240	-1.495e-7
0.241	-1.499e-7
0.242	-1.503e-7
0.243	-1.508e-7
0.244	-1.512e-7
0.245	-1.517e-7
0.246	-1.522e-7
0.247	-1.527e-7
0.248	-1.532e-7
0.249	-1.538e-7
0.250	-1.543e-7
0.251	-1.549e-7
0.252	-1.555e-7
0.253	-1.560e-7
0.254	-1.567e-7
0.255	-1.573e-7
0.256	-1.579e-7
0.257	-1.586e-7
0.258	-1.593e-7
0.259	-1.600e-7
0.260	-1.607e-7
0.261	-1.614e-7
0.262	-1.622e-7
0.263	-1.630e-7
0.264	-1.638e-7
0.265	-1.646e-7
0.266	-1.655e-7
0.267	-1.663e-7
0.268	-1.672e-7
0.269	-1.681e-7
0.270	-1.691e-7
0.271	-1.701e-7
0.272	-1.711e-7
0.273	-1.721e-7
0.274	-1.731e-7
0.275	-1.742e-7
0.276	-1.753e-7
0.277	-1.764e-7
0.278	-1.776e-7
0.279	-1.787e-7
0.280	-1.799e-7
0.281	-1.812e-7
0.282	-1.824e-7
0.283	-1.837e-7
0.284	-1.850e-7
0.285	-1.863e-7
0.286	-1.877e-7
0.287	-1.890e-7
0.288	-1.904e-7
0.289	-1.919e-7
0.290	-1.933e-7
0.291	-1.948e-7
0.292	-1.963e-7
0.293	-1.978e-7
0.294	-1.994e-7
0.295	-2.009e-7
0.296	-2.025e-7
0.297	-2.041e-7
0.298	-2.058e-7
0.299	-2.075e-7
0.300	-1.798e-7
0.299	-1.773e-7
0.298	-1.749e-7
0.297	-1.724e-7
0.296	-1.700e-7
0.295	-1.677e-7
0.294	-1.653e-7
0.293	-1.630e-7
0.292	-1.608e-7
0.291	-1.586e-7
0.290	-1.564e-7
0.289	-1.543e-7
0.288	-1.521e-7
0.287	-1.501e-7
0.286	-1.480e-7
0.285	-1.460e-7
0.284	-1.441e-7
0.283	-1.422e-7
0.282	-1.403e-7
0.281	-1.384e-7
0.280	-1.366e-7
0.279	-1.348e-7
0.278	-1.331e-7
0.277	-1.314e-7
0.276	-1.297e-7
0.275	-1.281e-7
0.274	-1.266e-7
0.273	-1.250e-7
0.272	-1.236e-7
0.271	-1.221e-7
0.270	-1.207e-7
0.269	-1.193e-7
0.268	-1.180e-7
0.267	-1.166e-7
0.266	-1.154e-7
0.265	-1.141e-7
0.264	-1.129e-7
0.263	-1.117e-7
0.262	-1.105e-7
0.261	-1.093e-7
0.260	-1.082e-7
0.259	-1.071e-7
0.258	-1.060e-7
0.257	-1.050e-7
0.256	-1.039e-7
0.255	-1.029e-7
0.254	-1.019e-7
0.253	-1.009e-7
0.252	-9.995e-8
0.251	-9.899e-8
0.250	-9.806e-8
0.249	-9.714e-8
0.248	-9.625e-8
0.247	-9.536e-8
0.246	-9.450e-8
0.245	-9.365e-8
0.244	-9.282e-8
0.243	-9.200e-8
0.242	-9.119e-8
0.241	-9.041e-8
0.240	-8.963e-8
0.239	-8.887e-8
0.238	-8.813e-8
0.237	-8.739e-8
0.236	-8.667e-8
0.235	-8.597e-8
0.234	-8.527e-8
0.233	-8.459e-8
0.232	-8.392e-8
0.231	-8.327e-8
0.230	-8.262e-8
0.229	-8.199e-8
0.228	-8.137e-8
0.227	-8.075e-8
0.226	-8.015e-8
0.225	-7.956e-8
0.224	-7.898e-8
0.223	-7.841e-8
0.222	-7.785e-8
0.221	-7.730e-8
0.220	-7.676e-8
0.219	-7.622e-8
0.218	-7.570e-8
0.217	-7.518e-8
0.216	-7.467e-8
0.215	-7.417e-8
0.214	-7.368e-8
0.213	-7.319e-8
0.212	-7.271e-8
0.211	-7.224e-8
0.210	-7.178e-8
0.209	-7.132e-8
0.208	-7.087e-8
0.207	-7.042e-8
0.206	-6.999e-8
0.205	-6.955e-8
0.204	-6.912e-8
0.203	-6.870e-8
0.202	-6.828e-8
0.201	-6.787e-8
0.200	-6.747e-8
0.199	-6.706e-8
0.198	-6.667e-8
0.197	-6.627e-8
0.196	-6.589e-8
0.195	-6.550e-8
0.194	-6.513e-8
0.193	-6.475e-8
0.192	-6.438e-8
0.191	-6.401e-8
0.190	-6.365e-8
0.189	-6.329e-8
0.188	-6.294e-8
0.187	-6.259e-8
0.186	-6.224e-8
0.185	-6.189e-8
0.184	-6.155e-8
0.183	-6.122e-8
0.182	-6.088e-8
0.181	-6.055e-8
0.180	-6.023e-8
0.179	-5.990e-8
0.178	-5.958e-8
0.177	-5.926e-8
0.176	-5.895e-8
0.175	-5.864e-8
0.174	-5.833e-8
0.173	-5.802e-8
0.172	-5.772e-8
0.171	-5.742e-8
0.170	-5.712e-8
0.169	-5.682e-8
0.168	-5.653e-8
0.167	-5.624e-8
0.166	-5.595e-8
0.165	-5.567e-8
0.164	-5.538e-8
0.163	-5.510e-8
0.162	-5.482e-8
0.161	-5.454e-8
0.160	-5.427e-8
0.159	-5.399e-8
0.158	-5.372e-8
0.157	-5.344e-8
0.156	-5.317e-8
0.155	-5.290e-8
0.154	-5.264e-8
0.153	-5.237e-8
0.152	-5.211e-8
0.151	-5.184e-8
0.150	-5.158e-8
0.149	-5.132e-8
0.148	-5.106e-8
0.147	-5.080e-8
0.146	-5.054e-8
0.145	-5.029e-8
0.144	-5.003e-8
0.143	-4.978e-8
0.142	-4.952e-8
0.141	-4.927e-8
0.140	-4.902e-8
0.139	-4.877e-8
0.138	-4.852e-8
0.137	-4.827e-8
0.136	-4.802e-8
0.135	-4.777e-8
0.134	-4.752e-8
0.133	-4.727e-8
0.132	-4.702e-8
0.131	-4.678e-8
0.130	-4.653e-8
0.129	-4.628e-8
0.128	-4.604e-8
0.127	-4.579e-8
0.126	-4.554e-8
0.125	-4.530e-8
0.124	-4.505e-8
0.123	-4.480e-8
0.122	-4.455e-8
0.121	-4.431e-8
0.120	-4.406e-8
0.119	-4.381e-8
0.118	-4.356e-8
0.117	-4.332e-8
0.116	-4.307e-8
0.115	-4.282e-8
0.114	-4.257e-8
0.113	-4.232e-8
0.112	-4.207e-8
0.111	-4.182e-8
0.110	-4.157e-8
0.109	-4.132e-8
0.108	-4.107e-8
0.107	-4.082e-8
0.106	-4.056e-8
0.105	-4.031e-8
0.104	-4.006e-8
0.103	-3.981e-8
0.102	-3.955e-8
0.101	-3.930e-8
0.100	-3.905e-8
0.099	-3.879e-8
0.098	-3.854e-8
0.097	-3.828e-8
0.096	-3.803e-8
0.095	-3.777e-8
0.094	-3.752e-8
0.093	-3.726e-8
0.092	-3.700e-8
0.091	-3.675e-8
0.090	-3.649e-8
0.089	-3.623e-8
0.088	-3.597e-8
0.087	-3.570e-8
0.086	-3.544e-8
0.085	-3.518e-8
0.084	-3.492e-8
0.083	-3.465e-8
0.082	-3.439e-8
0.081	-3.412e-8
0.080	-3.386e-8
0.079	-3.359e-8
0.078	-3.332e-8
0.077	-3.305e-8
0.076	-3.278e-8
0.075	-3.250e-8
0.074	-3.223e-8
0.073	-3.196e-8
0.072	-3.168e-8
0.071	-3.140e-8
0.070	-3.112e-8
0.069	-3.085e-8
0.068	-3.056e-8
0.067	-3.028e-8
0.066	-3.000e-8
0.065	-2.971e-8
0.064	-2.942e-8
0.063	-2.913e-8
0.062	-2.884e-8
0.061	-2.855e-8
0.060	-2.826e-8
0.059	-2.796e-8
0.058	-2.766e-8
0.057	-2.736e-8
0.056	-2.706e-8
0.055	-2.676e-8
0.054	-2.645e-8
0.053	-2.614e-8
0.052	-2.583e-8
0.051	-2.552e-8
0.050	-2.520e-8
0.049	-2.489e-8
0.048	-2.457e-8
0.047	-2.424e-8
0.046	-2.392e-8
0.045	-2.359e-8
0.044	-2.325e-8
0.043	-2.292e-8
0.042	-2.258e-8
0.041	-2.224e-8
0.040	-2.189e-8
0.039	-2.154e-8
0.038	-2.119e-8
0.037	-2.084e-8
0.036	-2.048e-8
0.035	-2.012e-8
0.034	-1.975e-8
0.033	-1.938e-8
0.032	-1.901e-8
0.031	-1.863e-8
0.030	-1.825e-8
0.029	-1.786e-8
0.028	-1.747e-8
0.027	-1.708e-8
0.026	-1.668e-8
0.025	-1.628e-8
0.024	-1.587e-8
0.023	-1.546e-8
0.022	-1.504e-8
0.021	-1.462e-8
0.020	-1.419e-8
0.019	-1.375e-8
0.018	-1.331e-8
0.017	-1.287e-8
0.016	-1.242e-8
0.015	-1.196e-8
0.014	-1.150e-8
0.013	-1.103e-8
0.012	-1.056e-8
0.011	-1.008e-8
0.010	-9.593e-9
0.009	-9.100e-9
0.008	-8.601e-9
0.007	-8.095e-9
0.006	-7.583e-9
0.005	-7.063e-9
0.004	-6.537e-9
0.003	-6.003e-9
0.002	-5.461e-9
0.001	-4.913e-9
0.000	-4.356e-9
-0.001	-3.792e-9
-0.002	-3.221e-9
-0.003	-2.641e-9
-0.004	-2.054e-9
-0.005	-1.459e-9
-0.006	-8.574e-10
-0.007	-2.467e-10
-0.008	3.718e-10
-0.009	9.980e-10
-0.010	1.633e-9
-0.011	2.277e-9
-0.012	2.930e-9
-0.013	3.592e-9
-0.014	4.262e-9
-0.015	4.941e-9
-0.016	5.629e-9
-0.017	6.328e-9
-0.018	7.035e-9
-0.019	7.750e-9
-0.020	8.477e-9
-0.021	9.212e-9
-0.022	9.956e-9
-0.023	1.071e-8
-0.024	1.148e-8
-0.025	1.225e-8
-0.026	1.304e-8
-0.027	1.383e-8
-0.028	1.464e-8
-0.029	1.545e-8
-0.030	1.628e-8
-0.031	1.711e-8
-0.032	1.796e-8
-0.033	1.882e-8
-0.034	1.968e-8
-0.035	2.056e-8
-0.036	2.145e-8
-0.037	2.235e-8
-0.038	2.325e-8
-0.039	2.417e-8
-0.040	2.510e-8
-0.041	2.604e-8
-0.042	2.699e-8
-0.043	2.795e-8
-0.044	2.891e-8
-0.045	2.989e-8
-0.046	3.088e-8
-0.047	3.187e-8
-0.048	3.288e-8
-0.049	3.389e-8
-0.050	3.491e-8
-0.051	3.594e-8
-0.052	3.698e-8
-0.053	3.802e-8
-0.054	3.908e-8
-0.055	4.014e-8
-0.056	4.121e-8
-0.057	4.228e-8
-0.058	4.336e-8
-0.059	4.445e-8
-0.060	4.555e-8
-0.061	4.665e-8
-0.062	4.775e-8
-0.063	4.886e-8
-0.064	4.998e-8
-0.065	5.110e-8
-0.066	5.222e-8
-0.067	5.335e-8
-0.068	5.448e-8
-0.069	5.562e-8
-0.070	5.675e-8
-0.071	5.789e-8
-0.072	5.904e-8
-0.073	6.018e-8
-0.074	6.133e-8
-0.075	6.247e-8
-0.076	6.362e-8
-0.077	6.477e-8
-0.078	6.591e-8
-0.079	6.706e-8
-0.080	6.820e-8
-0.081	6.935e-8
-0.082	7.049e-8
-0.083	7.163e-8
-0.084	7.276e-8
-0.085	7.389e-8
-0.086	7.502e-8
-0.087	7.614e-8
-0.088	7.725e-8
-0.089	7.836e-8
-0.090	7.947e-8
-0.091	8.056e-8
-0.092	8.165e-8
-0.093	8.273e-8
-0.094	8.380e-8
-0.095	8.486e-8
-0.096	8.591e-8
-0.097	8.695e-8
-0.098	8.798e-8
-0.099	8.900e-8
-0.100	9.000e-8
-0.101	9.099e-8
-0.102	9.197e-8
-0.103	9.293e-8
-0.104	9.388e-8
-0.105	9.481e-8
-0.106	9.573e-8
-0.107	9.663e-8
-0.108	9.752e-8
-0.109	9.838e-8
-0.110	9.923e-8
-0.111	1.001e-7
-0.112	1.009e-7
-0.113	1.017e-7
-0.114	1.024e-7
-0.115	1.032e-7
-0.116	1.039e-7
-0.117	1.047e-7
-0.118	1.054e-7
-0.119	1.060e-7
-0.120	1.067e-7
-0.121	1.073e-7
-0.122	1.079e-7
-0.123	1.085e-7
-0.124	1.091e-7
-0.125	1.097e-7
-0.126	1.102e-7
-0.127	1.107e-7
-0.128	1.112e-7
-0.129	1.117e-7
-0.130	1.121e-7
-0.131	1.125e-7
-0.132	1.130e-7
-0.133	1.133e-7
-0.134	1.137e-7
-0.135	1.141e-7
-0.136	1.144e-7
-0.137	1.147e-7
-0.138	1.150e-7
-0.139	1.152e-7
-0.140	1.155e-7
-0.141	1.157e-7
-0.142	1.159e-7
-0.143	1.161e-7
-0.144	1.163e-7
-0.145	1.165e-7
-0.146	1.166e-7
-0.147	1.167e-7
-0.148	1.168e-7
-0.149	1.169e-7
-0.150	1.170e-7
-0.151	1.170e-7
-0.152	1.171e-7
-0.153	1.171e-7
-0.154	1.171e-7
-0.155	1.171e-7
-0.156	1.171e-7
-0.157	1.170e-7
-0.158	1.170e-7
-0.159	1.169e-7
-0.160	1.168e-7
-0.161	1.167e-7
-0.162	1.166e-7
-0.163	1.165e-7
-0.164	1.164e-7
-0.165	1.163e-7
-0.166	1.161e-7
-0.167	1.160e-7
-0.168	1.158e-7
-0.169	1.156e-7
-0.170	1.154e-7
-0.171	1.152e-7
-0.172	1.150e-7
-0.173	1.148e-7
-0.174	1.146e-7
-0.175	1.144e-7
-0.176	1.141e-7
-0.177	1.139e-7
-0.178	1.137e-7
-0.179	1.134e-7
-0.180	1.132e-7
-0.181	1.129e-7
-0.182	1.126e-7
-0.183	1.124e-7
-0.184	1.121e-7
-0.185	1.118e-7
-0.186	1.115e-7
-0.187	1.112e-7
-0.188	1.109e-7
-0.189	1.106e-7
-0.190	1.103e-7
-0.191	1.100e-7
-0.192	1.097e-7
-0.193	1.094e-7
-0.194	1.091e-7
-0.195	1.088e-7
-0.196	1.085e-7
-0.197	1.082e-7
-0.198	1.079e-7
-0.199	1.076e-7
-0.200	1.072e-7
-0.201	1.069e-7
-0.202	1.066e-7
-0.203	1.063e-7
-0.204	1.060e-7
-0.205	1.057e-7
-0.206	1.053e-7
-0.207	1.050e-7
-0.208	1.047e-7
-0.209	1.044e-7
-0.210	1.041e-7
-0.211	1.038e-7
-0.212	1.035e-7
-0.213	1.032e-7
-0.214	1.029e-7
-0.215	1.026e-7
-0.216	1.022e-7
-0.217	1.019e-7
-0.218	1.016e-7
-0.219	1.013e-7
-0.220	1.011e-7
-0.221	1.008e-7
-0.222	1.005e-7
-0.223	1.002e-7
-0.224	9.988e-8
-0.225	9.960e-8
-0.226	9.931e-8
-0.227	9.903e-8
-0.228	9.875e-8
-0.229	9.847e-8
-0.230	9.819e-8
-0.231	9.792e-8
-0.232	9.765e-8
-0.233	9.738e-8
-0.234	9.711e-8
-0.235	9.684e-8
-0.236	9.658e-8
-0.237	9.632e-8
-0.238	9.606e-8
-0.239	9.580e-8
-0.240	9.555e-8
-0.241	9.530e-8
-0.242	9.505e-8
-0.243	9.480e-8
-0.244	9.456e-8
-0.245	9.431e-8
-0.246	9.407e-8
-0.247	9.384e-8
-0.248	9.360e-8
-0.249	9.337e-8
-0.250	9.314e-8
-0.251	9.291e-8
-0.252	9.269e-8
-0.253	9.247e-8
-0.254	9.225e-8
-0.255	9.203e-8
-0.256	9.182e-8
-0.257	9.161e-8
-0.258	9.140e-8
-0.259	9.119e-8
-0.260	9.099e-8
-0.261	9.080e-8
-0.262	9.060e-8
-0.263	9.041e-8
-0.264	9.022e-8
-0.265	9.003e-8
-0.266	8.985e-8
-0.267	8.967e-8
-0.268	8.949e-8
-0.269	8.932e-8
-0.270	8.914e-8
-0.271	8.898e-8
-0.272	8.881e-8
-0.273	8.865e-8
-0.274	8.849e-8
-0.275	8.834e-8
-0.276	8.818e-8
-0.277	8.803e-8
-0.278	8.789e-8
-0.279	8.774e-8
-0.280	8.760e-8
-0.281	8.746e-8
-0.282	8.733e-8
-0.283	8.719e-8
-0.284	8.706e-8
-0.285	8.694e-8
-0.286	8.681e-8
-0.287	8.669e-8
-0.288	8.657e-8
-0.289	8.645e-8
-0.290	8.634e-8
-0.291	8.622e-8
-0.292	8.611e-8
-0.293	8.601e-8
-0.294	8.590e-8
-0.295	8.580e-8
-0.296	8.570e-8
-0.297	8.560e-8
-0.298	8.551e-8
-0.299	8.542e-8
-0.300	8.533e-8
-0.301	8.524e-8
-0.302	8.516e-8
-0.303	8.508e-8
-0.304	8.500e-8
-0.305	8.492e-8
-0.306	8.485e-8
-0.307	8.478e-8
-0.308	8.471e-8
-0.309	8.465e-8
-0.310	8.458e-8
-0.311	8.452e-8
-0.312	8.446e-8
-0.313	8.441e-8
-0.314	8.436e-8
-0.315	8.431e-8
-0.316	8.426e-8
-0.317	8.422e-8
-0.318	8.417e-8
-0.319	8.413e-8
-0.320	8.410e-8
-0.321	8.406e-8
-0.322	8.403e-8
-0.323	8.400e-8
-0.324	8.398e-8
-0.325	8.395e-8
-0.326	8.393e-8
-0.327	8.392e-8
-0.328	8.390e-8
-0.329	8.389e-8
-0.330	8.388e-8
-0.331	8.387e-8
-0.332	8.386e-8
-0.333	8.386e-8
-0.334	8.386e-8
-0.335	8.386e-8
-0.336	8.386e-8
-0.337	8.387e-8
-0.338	8.388e-8
-0.339	8.389e-8
-0.340	8.391e-8
-0.341	8.392e-8
-0.342	8.394e-8
-0.343	8.397e-8
-0.344	8.399e-8
-0.345	8.402e-8
-0.346	8.405e-8
-0.347	8.408e-8
-0.348	8.412e-8
-0.349	8.416e-8
-0.350	8.420e-8
-0.351	8.425e-8
-0.352	8.429e-8
-0.353	8.434e-8
-0.354	8.440e-8
-0.355	8.446e-8
-0.356	8.452e-8
-0.357	8.459e-8
-0.358	8.466e-8
-0.359	8.474e-8
-0.360	8.482e-8
-0.361	8.490e-8
-0.362	8.499e-8
-0.363	8.508e-8
-0.364	8.517e-8
-0.365	8.527e-8
-0.366	8.537e-8
-0.367	8.548e-8
-0.368	8.559e-8
-0.369	8.570e-8
-0.370	8.581e-8
-0.371	8.593e-8
-0.372	8.605e-8
-0.373	8.617e-8
-0.374	8.629e-8
-0.375	8.642e-8
-0.376	8.654e-8
-0.377	8.666e-8
-0.378	8.678e-8
-0.379	8.691e-8
-0.380	8.704e-8
-0.381	8.717e-8
-0.382	8.730e-8
-0.383	8.743e-8
-0.384	8.757e-8
-0.385	8.771e-8
-0.386	8.785e-8
-0.387	8.799e-8
-0.388	8.813e-8
-0.389	8.828e-8
-0.390	8.843e-8
-0.391	8.858e-8
-0.392	8.873e-8
-0.393	8.888e-8
-0.394	8.904e-8
-0.395	8.919e-8
-0.396	8.935e-8
-0.397	8.951e-8
-0.398	8.968e-8
-0.399	8.984e-8
-0.400	5.945e-8
-0.399	5.849e-8
-0.398	5.754e-8
-0.397	5.662e-8
-0.396	5.570e-8
-0.395	5.481e-8
-0.394	5.393e-8
-0.393	5.307e-8
-0.392	5.222e-8
-0.391	5.140e-8
-0.390	5.058e-8
-0.389	4.979e-8
-0.388	4.901e-8
-0.387	4.825e-8
-0.386	4.750e-8
-0.385	4.677e-8
-0.384	4.606e-8
-0.383	4.536e-8
-0.382	4.469e-8
-0.381	4.402e-8
-0.380	4.338e-8
-0.379	4.275e-8
-0.378	4.214e-8
-0.377	4.154e-8
-0.376	4.096e-8
-0.375	4.043e-8
-0.374	3.991e-8
-0.373	3.941e-8
-0.372	3.893e-8
-0.371	3.846e-8
-0.370	3.801e-8
-0.369	3.757e-8
-0.368	3.714e-8
-0.367	3.673e-8
-0.366	3.632e-8
-0.365	3.593e-8
-0.364	3.555e-8
-0.363	3.517e-8
-0.362	3.481e-8
-0.361	3.445e-8
-0.360	3.410e-8
-0.359	3.375e-8
-0.358	3.341e-8
-0.357	3.307e-8
-0.356	3.274e-8
-0.355	3.241e-8
-0.354	3.209e-8
-0.353	3.177e-8
-0.352	3.144e-8
-0.351	3.112e-8
-0.350	3.081e-8
-0.349	3.050e-8
-0.348	3.020e-8
-0.347	2.990e-8
-0.346	2.961e-8
-0.345	2.932e-8
-0.344	2.903e-8
-0.343	2.875e-8
-0.342	2.847e-8
-0.341	2.819e-8
-0.340	2.792e-8
-0.339	2.765e-8
-0.338	2.738e-8
-0.337	2.712e-8
-0.336	2.685e-8
-0.335	2.660e-8
-0.334	2.634e-8
-0.333	2.609e-8
-0.332	2.584e-8
-0.331	2.559e-8
-0.330	2.535e-8
-0.329	2.511e-8
-0.328	2.487e-8
-0.327	2.464e-8
-0.326	2.440e-8
-0.325	2.417e-8
-0.324	2.394e-8
-0.323	2.372e-8
-0.322	2.349e-8
-0.321	2.327e-8
-0.320	2.305e-8
-0.319	2.283e-8
-0.318	2.261e-8
-0.317	2.240e-8
-0.316	2.218e-8
-0.315	2.197e-8
-0.314	2.176e-8
-0.313	2.156e-8
-0.312	2.135e-8
-0.311	2.115e-8
-0.310	2.094e-8
-0.309	2.074e-8
-0.308	2.054e-8
-0.307	2.035e-8
-0.306	2.015e-8
-0.305	1.996e-8
-0.304	1.976e-8
-0.303	1.957e-8
-0.302	1.938e-8
-0.301	1.919e-8
-0.300	1.901e-8
-0.299	1.882e-8
-0.298	1.864e-8
-0.297	1.845e-8
-0.296	1.827e-8
-0.295	1.809e-8
-0.294	1.791e-8
-0.293	1.773e-8
-0.292	1.755e-8
-0.291	1.737e-8
-0.290	1.720e-8
-0.289	1.702e-8
-0.288	1.685e-8
-0.287	1.667e-8
-0.286	1.650e-8
-0.285	1.633e-8
-0.284	1.616e-8
-0.283	1.599e-8
-0.282	1.582e-8
-0.281	1.565e-8
-0.280	1.548e-8
-0.279	1.531e-8
-0.278	1.514e-8
-0.277	1.497e-8
-0.276	1.480e-8
-0.275	1.464e-8
-0.274	1.447e-8
-0.273	1.430e-8
-0.272	1.414e-8
-0.271	1.397e-8
-0.270	1.381e-8
-0.269	1.364e-8
-0.268	1.347e-8
-0.267	1.331e-8
-0.266	1.315e-8
-0.265	1.298e-8
-0.264	1.282e-8
-0.263	1.266e-8
-0.262	1.249e-8
-0.261	1.233e-8
-0.260	1.217e-8
-0.259	1.201e-8
-0.258	1.185e-8
-0.257	1.169e-8
-0.256	1.153e-8
-0.255	1.137e-8
-0.254	1.121e-8
-0.253	1.105e-8
-0.252	1.089e-8
-0.251	1.073e-8
-0.250	1.057e-8
-0.249	1.041e-8
-0.248	1.025e-8
-0.247	1.009e-8
-0.246	9.924e-9
-0.245	9.764e-9
-0.244	9.602e-9
-0.243	9.441e-9
-0.242	9.279e-9
-0.241	9.117e-9
-0.240	8.955e-9
-0.239	8.792e-9
-0.238	8.629e-9
-0.237	8.466e-9
-0.236	8.301e-9
-0.235	8.137e-9
-0.234	7.972e-9
-0.233	7.807e-9
-0.232	7.642e-9
-0.231	7.476e-9
[truncated: 1,930 more rows]
