# Supplementary material for: Functional and structural similarity of human DNA primase [4Fe4S] cluster domain constructs
Source: PLoS One. 2018 Dec 18;13(12):e0209345. doi: 10.1371/journal.pone.0209345 (PMC6298731; doi:10.1371/journal.pone.0209345)
Supplement: S5 Dataset — (ZIP) [file pone.0209345.s011.zip › S5_dataset/2.5mM ATP t1.csv]

July 19	2017 19:38:19
Cyclic Voltammetry
File: d:\07-19-17\atp\2.5mm atp t1.csv
Data Source: Experiment
Instrument Model: CHI760B
Data Proc: Smoothing
Header:
Note:
Init E (V) = 0
High E (V) = 0.3
Low E (V) = -0.4
Init P/N = N
Scan Rate (V/s) = 0.1
Segment = 6
Sample Interval (V) = 0.001
Quiet Time (sec) = 2
Sensitivity (A/V) = 1e-7
Segment 1:
Segment 2:
Segment 3:
Ep = -0.157V
ip = 4.688e-8A
Ah = 4.360e-8C
Segment 4:
Segment 5:
Ep = -0.158V
ip = 5.422e-8A
Ah = 5.026e-8C
Segment 6:
Potential/V	Current/A
0.000	-1.454e-8
-0.001	-1.409e-8
-0.002	-1.363e-8
-0.003	-1.317e-8
-0.004	-1.272e-8
-0.005	-1.226e-8
-0.006	-1.181e-8
-0.007	-1.135e-8
-0.008	-1.090e-8
-0.009	-1.044e-8
-0.010	-9.990e-9
-0.011	-9.537e-9
-0.012	-9.084e-9
-0.013	-8.632e-9
-0.014	-8.180e-9
-0.015	-7.728e-9
-0.016	-7.277e-9
-0.017	-6.825e-9
-0.018	-6.375e-9
-0.019	-5.924e-9
-0.020	-5.474e-9
-0.021	-5.025e-9
-0.022	-4.576e-9
-0.023	-4.127e-9
-0.024	-3.678e-9
-0.025	-3.240e-9
-0.026	-2.803e-9
-0.027	-2.365e-9
-0.028	-1.929e-9
-0.029	-1.491e-9
-0.030	-1.054e-9
-0.031	-6.153e-10
-0.032	-1.759e-10
-0.033	2.644e-10
-0.034	7.067e-10
-0.035	1.150e-9
-0.036	1.596e-9
-0.037	2.045e-9
-0.038	2.495e-9
-0.039	2.949e-9
-0.040	3.405e-9
-0.041	3.864e-9
-0.042	4.327e-9
-0.043	4.793e-9
-0.044	5.264e-9
-0.045	5.738e-9
-0.046	6.216e-9
-0.047	6.698e-9
-0.048	7.184e-9
-0.049	7.676e-9
-0.050	8.167e-9
-0.051	8.663e-9
-0.052	9.162e-9
-0.053	9.662e-9
-0.054	1.017e-8
-0.055	1.067e-8
-0.056	1.118e-8
-0.057	1.170e-8
-0.058	1.221e-8
-0.059	1.273e-8
-0.060	1.325e-8
-0.061	1.378e-8
-0.062	1.430e-8
-0.063	1.483e-8
-0.064	1.536e-8
-0.065	1.590e-8
-0.066	1.643e-8
-0.067	1.697e-8
-0.068	1.751e-8
-0.069	1.805e-8
-0.070	1.860e-8
-0.071	1.914e-8
-0.072	1.968e-8
-0.073	2.023e-8
-0.074	2.077e-8
-0.075	2.132e-8
-0.076	2.187e-8
-0.077	2.241e-8
-0.078	2.296e-8
-0.079	2.350e-8
-0.080	2.405e-8
-0.081	2.459e-8
-0.082	2.513e-8
-0.083	2.567e-8
-0.084	2.621e-8
-0.085	2.675e-8
-0.086	2.728e-8
-0.087	2.781e-8
-0.088	2.834e-8
-0.089	2.886e-8
-0.090	2.938e-8
-0.091	2.990e-8
-0.092	3.041e-8
-0.093	3.092e-8
-0.094	3.142e-8
-0.095	3.191e-8
-0.096	3.240e-8
-0.097	3.288e-8
-0.098	3.336e-8
-0.099	3.383e-8
-0.100	3.429e-8
-0.101	3.474e-8
-0.102	3.519e-8
-0.103	3.563e-8
-0.104	3.606e-8
-0.105	3.648e-8
-0.106	3.690e-8
-0.107	3.730e-8
-0.108	3.770e-8
-0.109	3.809e-8
-0.110	3.847e-8
-0.111	3.884e-8
-0.112	3.920e-8
-0.113	3.955e-8
-0.114	3.989e-8
-0.115	4.022e-8
-0.116	4.055e-8
-0.117	4.086e-8
-0.118	4.116e-8
-0.119	4.146e-8
-0.120	4.174e-8
-0.121	4.202e-8
-0.122	4.228e-8
-0.123	4.254e-8
-0.124	4.278e-8
-0.125	4.302e-8
-0.126	4.324e-8
-0.127	4.346e-8
-0.128	4.367e-8
-0.129	4.387e-8
-0.130	4.406e-8
-0.131	4.425e-8
-0.132	4.442e-8
-0.133	4.458e-8
-0.134	4.474e-8
-0.135	4.489e-8
-0.136	4.503e-8
-0.137	4.516e-8
-0.138	4.528e-8
-0.139	4.540e-8
-0.140	4.550e-8
-0.141	4.560e-8
-0.142	4.570e-8
-0.143	4.578e-8
-0.144	4.586e-8
-0.145	4.593e-8
-0.146	4.600e-8
-0.147	4.606e-8
-0.148	4.611e-8
-0.149	4.615e-8
-0.150	4.619e-8
-0.151	4.622e-8
-0.152	4.625e-8
-0.153	4.627e-8
-0.154	4.629e-8
-0.155	4.630e-8
-0.156	4.630e-8
-0.157	4.630e-8
-0.158	4.630e-8
-0.159	4.629e-8
-0.160	4.628e-8
-0.161	4.626e-8
-0.162	4.624e-8
-0.163	4.621e-8
-0.164	4.618e-8
-0.165	4.615e-8
-0.166	4.611e-8
-0.167	4.607e-8
-0.168	4.603e-8
-0.169	4.598e-8
-0.170	4.593e-8
-0.171	4.588e-8
-0.172	4.582e-8
-0.173	4.576e-8
-0.174	4.570e-8
-0.175	4.564e-8
-0.176	4.557e-8
-0.177	4.551e-8
-0.178	4.544e-8
-0.179	4.537e-8
-0.180	4.529e-8
-0.181	4.522e-8
-0.182	4.514e-8
-0.183	4.506e-8
-0.184	4.498e-8
-0.185	4.490e-8
-0.186	4.482e-8
-0.187	4.473e-8
-0.188	4.465e-8
-0.189	4.456e-8
-0.190	4.448e-8
-0.191	4.439e-8
-0.192	4.430e-8
-0.193	4.421e-8
-0.194	4.412e-8
-0.195	4.404e-8
-0.196	4.395e-8
-0.197	4.386e-8
-0.198	4.376e-8
-0.199	4.367e-8
-0.200	4.358e-8
-0.201	4.349e-8
-0.202	4.340e-8
-0.203	4.331e-8
-0.204	4.322e-8
-0.205	4.313e-8
-0.206	4.304e-8
-0.207	4.295e-8
-0.208	4.286e-8
-0.209	4.278e-8
-0.210	4.269e-8
-0.211	4.260e-8
-0.212	4.252e-8
-0.213	4.243e-8
-0.214	4.234e-8
-0.215	4.226e-8
-0.216	4.217e-8
-0.217	4.209e-8
-0.218	4.201e-8
-0.219	4.193e-8
-0.220	4.185e-8
-0.221	4.176e-8
-0.222	4.169e-8
-0.223	4.161e-8
-0.224	4.153e-8
-0.225	4.145e-8
-0.226	4.137e-8
-0.227	4.130e-8
-0.228	4.122e-8
-0.229	4.115e-8
-0.230	4.108e-8
-0.231	4.101e-8
-0.232	4.094e-8
-0.233	4.087e-8
-0.234	4.080e-8
-0.235	4.073e-8
-0.236	4.066e-8
-0.237	4.059e-8
-0.238	4.053e-8
-0.239	4.046e-8
-0.240	4.040e-8
-0.241	4.034e-8
-0.242	4.028e-8
-0.243	4.021e-8
-0.244	4.015e-8
-0.245	4.010e-8
-0.246	4.004e-8
-0.247	3.998e-8
-0.248	3.992e-8
-0.249	3.987e-8
-0.250	3.982e-8
-0.251	3.976e-8
-0.252	3.971e-8
-0.253	3.966e-8
-0.254	3.962e-8
-0.255	3.957e-8
-0.256	3.952e-8
-0.257	3.948e-8
-0.258	3.943e-8
-0.259	3.939e-8
-0.260	3.934e-8
-0.261	3.930e-8
-0.262	3.926e-8
-0.263	3.922e-8
-0.264	3.918e-8
-0.265	3.914e-8
-0.266	3.910e-8
-0.267	3.907e-8
-0.268	3.903e-8
-0.269	3.900e-8
-0.270	3.896e-8
-0.271	3.893e-8
-0.272	3.890e-8
-0.273	3.887e-8
-0.274	3.884e-8
-0.275	3.881e-8
-0.276	3.878e-8
-0.277	3.875e-8
-0.278	3.873e-8
-0.279	3.870e-8
-0.280	3.868e-8
-0.281	3.866e-8
-0.282	3.863e-8
-0.283	3.861e-8
-0.284	3.859e-8
-0.285	3.857e-8
-0.286	3.856e-8
-0.287	3.854e-8
-0.288	3.852e-8
-0.289	3.851e-8
-0.290	3.849e-8
-0.291	3.848e-8
-0.292	3.847e-8
-0.293	3.846e-8
-0.294	3.845e-8
-0.295	3.844e-8
-0.296	3.843e-8
-0.297	3.843e-8
-0.298	3.842e-8
-0.299	3.841e-8
-0.300	3.841e-8
-0.301	3.841e-8
-0.302	3.841e-8
-0.303	3.840e-8
-0.304	3.840e-8
-0.305	3.841e-8
-0.306	3.841e-8
-0.307	3.841e-8
-0.308	3.841e-8
-0.309	3.842e-8
-0.310	3.842e-8
-0.311	3.843e-8
-0.312	3.843e-8
-0.313	3.844e-8
-0.314	3.845e-8
-0.315	3.846e-8
-0.316	3.847e-8
-0.317	3.848e-8
-0.318	3.849e-8
-0.319	3.850e-8
-0.320	3.852e-8
-0.321	3.854e-8
-0.322	3.855e-8
-0.323	3.857e-8
-0.324	3.859e-8
-0.325	3.861e-8
-0.326	3.863e-8
-0.327	3.866e-8
-0.328	3.868e-8
-0.329	3.871e-8
-0.330	3.873e-8
-0.331	3.876e-8
-0.332	3.879e-8
-0.333	3.882e-8
-0.334	3.885e-8
-0.335	3.889e-8
-0.336	3.892e-8
-0.337	3.896e-8
-0.338	3.900e-8
-0.339	3.904e-8
-0.340	3.908e-8
-0.341	3.912e-8
-0.342	3.916e-8
-0.343	3.921e-8
-0.344	3.925e-8
-0.345	3.930e-8
-0.346	3.935e-8
-0.347	3.940e-8
-0.348	3.945e-8
-0.349	3.951e-8
-0.350	3.956e-8
-0.351	3.962e-8
-0.352	3.967e-8
-0.353	3.973e-8
-0.354	3.979e-8
-0.355	3.986e-8
-0.356	3.992e-8
-0.357	3.999e-8
-0.358	4.006e-8
-0.359	4.013e-8
-0.360	4.021e-8
-0.361	4.029e-8
-0.362	4.037e-8
-0.363	4.045e-8
-0.364	4.053e-8
-0.365	4.062e-8
-0.366	4.071e-8
-0.367	4.079e-8
-0.368	4.088e-8
-0.369	4.097e-8
-0.370	4.107e-8
-0.371	4.116e-8
-0.372	4.125e-8
-0.373	4.135e-8
-0.374	4.144e-8
-0.375	4.153e-8
-0.376	4.162e-8
-0.377	4.171e-8
-0.378	4.180e-8
-0.379	4.188e-8
-0.380	4.197e-8
-0.381	4.206e-8
-0.382	4.215e-8
-0.383	4.224e-8
-0.384	4.232e-8
-0.385	4.241e-8
-0.386	4.250e-8
-0.387	4.259e-8
-0.388	4.268e-8
-0.389	4.277e-8
-0.390	4.286e-8
-0.391	4.295e-8
-0.392	4.304e-8
-0.393	4.313e-8
-0.394	4.322e-8
-0.395	4.331e-8
-0.396	4.340e-8
-0.397	4.349e-8
-0.398	4.358e-8
-0.399	4.367e-8
-0.400	1.392e-8
-0.399	1.342e-8
-0.398	1.293e-8
-0.397	1.245e-8
-0.396	1.198e-8
-0.395	1.152e-8
-0.394	1.107e-8
-0.393	1.063e-8
-0.392	1.020e-8
-0.391	9.779e-9
-0.390	9.367e-9
-0.389	8.964e-9
-0.388	8.571e-9
-0.387	8.188e-9
-0.386	7.814e-9
-0.385	7.450e-9
-0.384	7.096e-9
-0.383	6.751e-9
-0.382	6.415e-9
-0.381	6.089e-9
-0.380	5.773e-9
-0.379	5.466e-9
-0.378	5.169e-9
-0.377	4.882e-9
-0.376	4.603e-9
-0.375	4.355e-9
-0.374	4.116e-9
-0.373	3.887e-9
-0.372	3.666e-9
-0.371	3.454e-9
-0.370	3.249e-9
-0.369	3.053e-9
-0.368	2.864e-9
-0.367	2.680e-9
-0.366	2.504e-9
-0.365	2.333e-9
-0.364	2.167e-9
-0.363	2.007e-9
-0.362	1.850e-9
-0.361	1.698e-9
-0.360	1.548e-9
-0.359	1.402e-9
-0.358	1.259e-9
-0.357	1.117e-9
-0.356	9.775e-10
-0.355	8.390e-10
-0.354	7.015e-10
-0.353	5.649e-10
-0.352	4.281e-10
-0.351	2.923e-10
-0.350	1.611e-10
-0.349	3.337e-11
-0.348	-9.230e-11
-0.347	-2.162e-10
-0.346	-3.373e-10
-0.345	-4.571e-10
-0.344	-5.749e-10
-0.343	-6.898e-10
-0.342	-8.051e-10
-0.341	-9.166e-10
-0.340	-1.028e-9
-0.339	-1.137e-9
-0.338	-1.245e-9
-0.337	-1.351e-9
-0.336	-1.455e-9
-0.335	-1.558e-9
-0.334	-1.660e-9
-0.333	-1.759e-9
-0.332	-1.859e-9
-0.331	-1.956e-9
-0.330	-2.053e-9
-0.329	-2.149e-9
-0.328	-2.242e-9
-0.327	-2.336e-9
-0.326	-2.428e-9
-0.325	-2.519e-9
-0.324	-2.609e-9
-0.323	-2.697e-9
-0.322	-2.787e-9
-0.321	-2.873e-9
-0.320	-2.960e-9
-0.319	-3.045e-9
-0.318	-3.128e-9
-0.317	-3.212e-9
-0.316	-3.294e-9
-0.315	-3.376e-9
-0.314	-3.456e-9
-0.313	-3.535e-9
-0.312	-3.615e-9
-0.311	-3.692e-9
-0.310	-3.769e-9
-0.309	-3.845e-9
-0.308	-3.921e-9
-0.307	-3.996e-9
-0.306	-4.070e-9
-0.305	-4.143e-9
-0.304	-4.215e-9
-0.303	-4.286e-9
-0.302	-4.358e-9
-0.301	-4.428e-9
-0.300	-4.499e-9
-0.299	-4.568e-9
-0.298	-4.637e-9
-0.297	-4.706e-9
-0.296	-4.774e-9
-0.295	-4.842e-9
-0.294	-4.910e-9
-0.293	-4.976e-9
-0.292	-5.044e-9
-0.291	-5.109e-9
-0.290	-5.176e-9
-0.289	-5.241e-9
-0.288	-5.306e-9
-0.287	-5.372e-9
-0.286	-5.436e-9
-0.285	-5.501e-9
-0.284	-5.566e-9
-0.283	-5.629e-9
-0.282	-5.694e-9
-0.281	-5.757e-9
-0.280	-5.820e-9
-0.279	-5.883e-9
-0.278	-5.945e-9
-0.277	-6.009e-9
-0.276	-6.071e-9
-0.275	-6.133e-9
-0.274	-6.195e-9
-0.273	-6.256e-9
-0.272	-6.319e-9
-0.271	-6.380e-9
-0.270	-6.441e-9
-0.269	-6.502e-9
-0.268	-6.563e-9
-0.267	-6.624e-9
-0.266	-6.684e-9
-0.265	-6.745e-9
-0.264	-6.806e-9
-0.263	-6.866e-9
-0.262	-6.928e-9
-0.261	-6.988e-9
-0.260	-7.050e-9
-0.259	-7.110e-9
-0.258	-7.171e-9
-0.257	-7.233e-9
-0.256	-7.293e-9
-0.255	-7.355e-9
-0.254	-7.417e-9
-0.253	-7.478e-9
-0.252	-7.541e-9
-0.251	-7.602e-9
-0.250	-7.666e-9
-0.249	-7.729e-9
-0.248	-7.793e-9
-0.247	-7.857e-9
-0.246	-7.921e-9
-0.245	-7.986e-9
-0.244	-8.051e-9
-0.243	-8.115e-9
-0.242	-8.181e-9
-0.241	-8.246e-9
-0.240	-8.313e-9
-0.239	-8.379e-9
-0.238	-8.445e-9
-0.237	-8.513e-9
-0.236	-8.579e-9
-0.235	-8.646e-9
-0.234	-8.713e-9
-0.233	-8.780e-9
-0.232	-8.848e-9
-0.231	-8.915e-9
-0.230	-8.984e-9
-0.229	-9.052e-9
-0.228	-9.121e-9
-0.227	-9.191e-9
-0.226	-9.261e-9
-0.225	-9.332e-9
-0.224	-9.404e-9
-0.223	-9.475e-9
-0.222	-9.549e-9
-0.221	-9.621e-9
-0.220	-9.696e-9
-0.219	-9.770e-9
-0.218	-9.846e-9
-0.217	-9.923e-9
-0.216	-1.000e-8
-0.215	-1.008e-8
-0.214	-1.016e-8
-0.213	-1.024e-8
-0.212	-1.032e-8
-0.211	-1.041e-8
-0.210	-1.049e-8
-0.209	-1.058e-8
-0.208	-1.066e-8
-0.207	-1.075e-8
-0.206	-1.084e-8
-0.205	-1.094e-8
-0.204	-1.103e-8
-0.203	-1.113e-8
-0.202	-1.123e-8
-0.201	-1.132e-8
-0.200	-1.143e-8
-0.199	-1.153e-8
-0.198	-1.163e-8
-0.197	-1.174e-8
-0.196	-1.185e-8
-0.195	-1.196e-8
-0.194	-1.207e-8
-0.193	-1.218e-8
-0.192	-1.230e-8
-0.191	-1.241e-8
-0.190	-1.253e-8
-0.189	-1.265e-8
-0.188	-1.278e-8
-0.187	-1.290e-8
-0.186	-1.303e-8
-0.185	-1.316e-8
-0.184	-1.329e-8
-0.183	-1.342e-8
-0.182	-1.356e-8
-0.181	-1.369e-8
-0.180	-1.383e-8
-0.179	-1.398e-8
-0.178	-1.412e-8
-0.177	-1.427e-8
-0.176	-1.442e-8
-0.175	-1.458e-8
-0.174	-1.473e-8
-0.173	-1.489e-8
-0.172	-1.505e-8
-0.171	-1.522e-8
-0.170	-1.539e-8
-0.169	-1.556e-8
-0.168	-1.574e-8
-0.167	-1.592e-8
-0.166	-1.610e-8
-0.165	-1.628e-8
-0.164	-1.647e-8
-0.163	-1.666e-8
-0.162	-1.686e-8
-0.161	-1.706e-8
-0.160	-1.727e-8
-0.159	-1.748e-8
-0.158	-1.769e-8
-0.157	-1.791e-8
-0.156	-1.813e-8
-0.155	-1.836e-8
-0.154	-1.859e-8
-0.153	-1.882e-8
-0.152	-1.906e-8
-0.151	-1.930e-8
-0.150	-1.955e-8
-0.149	-1.981e-8
-0.148	-2.007e-8
-0.147	-2.033e-8
-0.146	-2.060e-8
-0.145	-2.087e-8
-0.144	-2.115e-8
-0.143	-2.143e-8
-0.142	-2.172e-8
-0.141	-2.201e-8
-0.140	-2.230e-8
-0.139	-2.261e-8
-0.138	-2.291e-8
-0.137	-2.323e-8
-0.136	-2.355e-8
-0.135	-2.387e-8
-0.134	-2.420e-8
-0.133	-2.453e-8
-0.132	-2.488e-8
-0.131	-2.522e-8
-0.130	-2.557e-8
-0.129	-2.593e-8
-0.128	-2.629e-8
-0.127	-2.666e-8
-0.126	-2.704e-8
-0.125	-2.742e-8
-0.124	-2.780e-8
-0.123	-2.819e-8
-0.122	-2.859e-8
-0.121	-2.899e-8
-0.120	-2.940e-8
-0.119	-2.981e-8
-0.118	-3.022e-8
-0.117	-3.065e-8
-0.116	-3.107e-8
-0.115	-3.151e-8
-0.114	-3.194e-8
-0.113	-3.239e-8
-0.112	-3.283e-8
-0.111	-3.328e-8
-0.110	-3.374e-8
-0.109	-3.420e-8
-0.108	-3.466e-8
-0.107	-3.513e-8
-0.106	-3.560e-8
-0.105	-3.608e-8
-0.104	-3.656e-8
-0.103	-3.704e-8
-0.102	-3.752e-8
-0.101	-3.800e-8
-0.100	-3.849e-8
-0.099	-3.898e-8
-0.098	-3.947e-8
-0.097	-3.997e-8
-0.096	-4.046e-8
-0.095	-4.096e-8
-0.094	-4.146e-8
-0.093	-4.195e-8
-0.092	-4.245e-8
-0.091	-4.295e-8
-0.090	-4.345e-8
-0.089	-4.395e-8
-0.088	-4.445e-8
-0.087	-4.495e-8
-0.086	-4.545e-8
-0.085	-4.595e-8
-0.084	-4.644e-8
-0.083	-4.694e-8
-0.082	-4.744e-8
-0.081	-4.793e-8
-0.080	-4.842e-8
-0.079	-4.891e-8
-0.078	-4.940e-8
-0.077	-4.989e-8
-0.076	-5.037e-8
-0.075	-5.086e-8
-0.074	-5.134e-8
-0.073	-5.181e-8
-0.072	-5.229e-8
-0.071	-5.276e-8
-0.070	-5.323e-8
-0.069	-5.370e-8
-0.068	-5.416e-8
-0.067	-5.462e-8
-0.066	-5.507e-8
-0.065	-5.553e-8
-0.064	-5.597e-8
-0.063	-5.642e-8
-0.062	-5.686e-8
-0.061	-5.729e-8
-0.060	-5.772e-8
-0.059	-5.815e-8
-0.058	-5.857e-8
-0.057	-5.899e-8
-0.056	-5.940e-8
-0.055	-5.980e-8
-0.054	-6.020e-8
-0.053	-6.060e-8
-0.052	-6.099e-8
-0.051	-6.137e-8
-0.050	-6.175e-8
-0.049	-6.212e-8
-0.048	-6.248e-8
-0.047	-6.284e-8
-0.046	-6.320e-8
-0.045	-6.355e-8
-0.044	-6.389e-8
-0.043	-6.422e-8
-0.042	-6.455e-8
-0.041	-6.487e-8
-0.040	-6.519e-8
-0.039	-6.550e-8
-0.038	-6.580e-8
-0.037	-6.610e-8
-0.036	-6.639e-8
-0.035	-6.668e-8
-0.034	-6.696e-8
-0.033	-6.723e-8
-0.032	-6.750e-8
-0.031	-6.777e-8
-0.030	-6.803e-8
-0.029	-6.828e-8
-0.028	-6.852e-8
-0.027	-6.876e-8
-0.026	-6.900e-8
-0.025	-6.923e-8
-0.024	-6.945e-8
-0.023	-6.967e-8
-0.022	-6.988e-8
-0.021	-7.009e-8
-0.020	-7.029e-8
-0.019	-7.048e-8
-0.018	-7.067e-8
-0.017	-7.086e-8
-0.016	-7.104e-8
-0.015	-7.122e-8
-0.014	-7.139e-8
-0.013	-7.156e-8
-0.012	-7.172e-8
-0.011	-7.188e-8
-0.010	-7.203e-8
-0.009	-7.218e-8
-0.008	-7.232e-8
-0.007	-7.246e-8
-0.006	-7.260e-8
-0.005	-7.273e-8
-0.004	-7.285e-8
-0.003	-7.298e-8
-0.002	-7.310e-8
-0.001	-7.321e-8
-0.000	-7.332e-8
0.001	-7.343e-8
0.002	-7.353e-8
0.003	-7.363e-8
0.004	-7.373e-8
0.005	-7.382e-8
0.006	-7.392e-8
0.007	-7.400e-8
0.008	-7.409e-8
0.009	-7.417e-8
0.010	-7.425e-8
0.011	-7.432e-8
0.012	-7.440e-8
0.013	-7.447e-8
0.014	-7.454e-8
0.015	-7.460e-8
0.016	-7.467e-8
0.017	-7.473e-8
0.018	-7.479e-8
0.019	-7.484e-8
0.020	-7.490e-8
0.021	-7.495e-8
0.022	-7.500e-8
0.023	-7.505e-8
0.024	-7.510e-8
0.025	-7.515e-8
0.026	-7.519e-8
0.027	-7.523e-8
0.028	-7.528e-8
0.029	-7.532e-8
0.030	-7.536e-8
0.031	-7.540e-8
0.032	-7.544e-8
0.033	-7.547e-8
0.034	-7.551e-8
0.035	-7.555e-8
0.036	-7.558e-8
0.037	-7.562e-8
0.038	-7.565e-8
0.039	-7.569e-8
0.040	-7.572e-8
0.041	-7.575e-8
0.042	-7.579e-8
0.043	-7.582e-8
0.044	-7.585e-8
0.045	-7.588e-8
0.046	-7.592e-8
0.047	-7.595e-8
0.048	-7.598e-8
0.049	-7.602e-8
0.050	-7.605e-8
0.051	-7.608e-8
0.052	-7.612e-8
0.053	-7.615e-8
0.054	-7.618e-8
0.055	-7.622e-8
0.056	-7.625e-8
0.057	-7.629e-8
0.058	-7.632e-8
0.059	-7.636e-8
0.060	-7.639e-8
0.061	-7.643e-8
0.062	-7.647e-8
0.063	-7.651e-8
0.064	-7.655e-8
0.065	-7.659e-8
0.066	-7.663e-8
0.067	-7.667e-8
0.068	-7.671e-8
0.069	-7.675e-8
0.070	-7.680e-8
0.071	-7.684e-8
0.072	-7.689e-8
0.073	-7.694e-8
0.074	-7.699e-8
0.075	-7.704e-8
0.076	-7.709e-8
0.077	-7.714e-8
0.078	-7.719e-8
0.079	-7.724e-8
0.080	-7.730e-8
0.081	-7.736e-8
0.082	-7.741e-8
0.083	-7.747e-8
0.084	-7.753e-8
0.085	-7.759e-8
0.086	-7.765e-8
0.087	-7.771e-8
0.088	-7.777e-8
0.089	-7.784e-8
0.090	-7.790e-8
0.091	-7.797e-8
0.092	-7.803e-8
0.093	-7.810e-8
0.094	-7.817e-8
0.095	-7.824e-8
0.096	-7.831e-8
0.097	-7.838e-8
0.098	-7.845e-8
0.099	-7.853e-8
0.100	-7.860e-8
0.101	-7.868e-8
0.102	-7.875e-8
0.103	-7.883e-8
0.104	-7.891e-8
0.105	-7.899e-8
0.106	-7.907e-8
0.107	-7.915e-8
0.108	-7.923e-8
0.109	-7.931e-8
0.110	-7.940e-8
0.111	-7.949e-8
0.112	-7.957e-8
0.113	-7.966e-8
0.114	-7.975e-8
0.115	-7.984e-8
0.116	-7.993e-8
0.117	-8.002e-8
0.118	-8.012e-8
0.119	-8.021e-8
0.120	-8.031e-8
0.121	-8.041e-8
0.122	-8.051e-8
0.123	-8.061e-8
0.124	-8.071e-8
0.125	-8.081e-8
0.126	-8.091e-8
0.127	-8.102e-8
0.128	-8.112e-8
0.129	-8.123e-8
0.130	-8.134e-8
0.131	-8.145e-8
0.132	-8.156e-8
0.133	-8.167e-8
0.134	-8.179e-8
0.135	-8.191e-8
0.136	-8.202e-8
0.137	-8.214e-8
0.138	-8.227e-8
0.139	-8.239e-8
0.140	-8.252e-8
0.141	-8.264e-8
0.142	-8.277e-8
0.143	-8.290e-8
0.144	-8.304e-8
0.145	-8.317e-8
0.146	-8.331e-8
0.147	-8.345e-8
0.148	-8.359e-8
0.149	-8.373e-8
0.150	-8.388e-8
0.151	-8.403e-8
0.152	-8.418e-8
0.153	-8.433e-8
0.154	-8.448e-8
0.155	-8.464e-8
0.156	-8.480e-8
0.157	-8.496e-8
0.158	-8.512e-8
0.159	-8.529e-8
0.160	-8.546e-8
0.161	-8.563e-8
0.162	-8.580e-8
0.163	-8.598e-8
0.164	-8.616e-8
0.165	-8.634e-8
0.166	-8.652e-8
0.167	-8.671e-8
0.168	-8.690e-8
0.169	-8.709e-8
0.170	-8.729e-8
0.171	-8.748e-8
0.172	-8.769e-8
0.173	-8.789e-8
0.174	-8.810e-8
0.175	-8.831e-8
0.176	-8.852e-8
0.177	-8.874e-8
0.178	-8.896e-8
0.179	-8.918e-8
0.180	-8.941e-8
0.181	-8.964e-8
0.182	-8.988e-8
0.183	-9.012e-8
0.184	-9.036e-8
0.185	-9.061e-8
0.186	-9.086e-8
0.187	-9.112e-8
0.188	-9.138e-8
0.189	-9.165e-8
0.190	-9.192e-8
0.191	-9.220e-8
0.192	-9.248e-8
0.193	-9.276e-8
0.194	-9.306e-8
0.195	-9.335e-8
0.196	-9.366e-8
0.197	-9.396e-8
0.198	-9.428e-8
0.199	-9.460e-8
0.200	-9.492e-8
0.201	-9.525e-8
0.202	-9.559e-8
0.203	-9.593e-8
0.204	-9.628e-8
0.205	-9.664e-8
0.206	-9.700e-8
0.207	-9.737e-8
0.208	-9.775e-8
0.209	-9.813e-8
0.210	-9.852e-8
0.211	-9.891e-8
0.212	-9.931e-8
0.213	-9.972e-8
0.214	-1.001e-7
0.215	-1.006e-7
0.216	-1.010e-7
0.217	-1.014e-7
0.218	-1.018e-7
0.219	-1.023e-7
0.220	-1.027e-7
0.221	-1.032e-7
0.222	-1.037e-7
0.223	-1.041e-7
0.224	-1.046e-7
0.225	-1.051e-7
0.226	-1.056e-7
0.227	-1.061e-7
0.228	-1.066e-7
0.229	-1.071e-7
0.230	-1.076e-7
0.231	-1.081e-7
0.232	-1.087e-7
0.233	-1.092e-7
0.234	-1.097e-7
0.235	-1.103e-7
0.236	-1.109e-7
0.237	-1.114e-7
0.238	-1.120e-7
0.239	-1.126e-7
0.240	-1.132e-7
0.241	-1.138e-7
0.242	-1.144e-7
0.243	-1.150e-7
0.244	-1.156e-7
0.245	-1.162e-7
0.246	-1.169e-7
0.247	-1.175e-7
0.248	-1.182e-7
0.249	-1.188e-7
0.250	-1.195e-7
0.251	-1.202e-7
0.252	-1.208e-7
0.253	-1.215e-7
0.254	-1.222e-7
0.255	-1.229e-7
0.256	-1.237e-7
0.257	-1.244e-7
0.258	-1.251e-7
0.259	-1.259e-7
0.260	-1.266e-7
0.261	-1.274e-7
0.262	-1.282e-7
0.263	-1.290e-7
0.264	-1.297e-7
0.265	-1.305e-7
0.266	-1.313e-7
0.267	-1.322e-7
0.268	-1.330e-7
0.269	-1.338e-7
0.270	-1.347e-7
0.271	-1.355e-7
0.272	-1.364e-7
0.273	-1.372e-7
0.274	-1.381e-7
0.275	-1.390e-7
0.276	-1.399e-7
0.277	-1.407e-7
0.278	-1.416e-7
0.279	-1.425e-7
0.280	-1.434e-7
0.281	-1.444e-7
0.282	-1.453e-7
0.283	-1.462e-7
0.284	-1.472e-7
0.285	-1.481e-7
0.286	-1.491e-7
0.287	-1.500e-7
0.288	-1.510e-7
0.289	-1.519e-7
0.290	-1.529e-7
0.291	-1.539e-7
0.292	-1.549e-7
0.293	-1.559e-7
0.294	-1.569e-7
0.295	-1.579e-7
0.296	-1.590e-7
0.297	-1.600e-7
0.298	-1.610e-7
0.299	-1.621e-7
0.300	-1.319e-7
0.299	-1.297e-7
0.298	-1.274e-7
0.297	-1.253e-7
0.296	-1.231e-7
0.295	-1.210e-7
0.294	-1.190e-7
0.293	-1.169e-7
0.292	-1.149e-7
0.291	-1.130e-7
0.290	-1.110e-7
0.289	-1.091e-7
0.288	-1.072e-7
0.287	-1.054e-7
0.286	-1.036e-7
0.285	-1.018e-7
0.284	-1.001e-7
0.283	-9.839e-8
0.282	-9.672e-8
0.281	-9.509e-8
0.280	-9.349e-8
0.279	-9.192e-8
0.278	-9.038e-8
0.277	-8.888e-8
0.276	-8.741e-8
0.275	-8.602e-8
0.274	-8.466e-8
0.273	-8.333e-8
0.272	-8.204e-8
0.271	-8.078e-8
0.270	-7.955e-8
0.269	-7.834e-8
0.268	-7.717e-8
0.267	-7.603e-8
0.266	-7.491e-8
0.265	-7.381e-8
0.264	-7.274e-8
0.263	-7.170e-8
0.262	-7.067e-8
0.261	-6.967e-8
0.260	-6.869e-8
0.259	-6.772e-8
0.258	-6.678e-8
0.257	-6.585e-8
0.256	-6.493e-8
0.255	-6.403e-8
0.254	-6.315e-8
0.253	-6.228e-8
0.252	-6.141e-8
0.251	-6.056e-8
0.250	-5.973e-8
0.249	-5.891e-8
0.248	-5.810e-8
0.247	-5.731e-8
0.246	-5.653e-8
0.245	-5.576e-8
0.244	-5.501e-8
0.243	-5.426e-8
0.242	-5.354e-8
0.241	-5.282e-8
0.240	-5.211e-8
0.239	-5.141e-8
0.238	-5.073e-8
0.237	-5.006e-8
0.236	-4.940e-8
0.235	-4.875e-8
0.234	-4.811e-8
0.233	-4.748e-8
0.232	-4.686e-8
0.231	-4.626e-8
0.230	-4.566e-8
0.229	-4.507e-8
0.228	-4.449e-8
0.227	-4.393e-8
0.226	-4.337e-8
0.225	-4.282e-8
0.224	-4.228e-8
0.223	-4.175e-8
0.222	-4.123e-8
0.221	-4.072e-8
0.220	-4.021e-8
0.219	-3.972e-8
0.218	-3.923e-8
0.217	-3.876e-8
0.216	-3.828e-8
0.215	-3.782e-8
0.214	-3.737e-8
0.213	-3.692e-8
0.212	-3.648e-8
0.211	-3.605e-8
0.210	-3.563e-8
0.209	-3.521e-8
0.208	-3.480e-8
0.207	-3.440e-8
0.206	-3.400e-8
0.205	-3.361e-8
0.204	-3.322e-8
0.203	-3.285e-8
0.202	-3.247e-8
0.201	-3.211e-8
0.200	-3.175e-8
0.199	-3.139e-8
0.198	-3.104e-8
0.197	-3.070e-8
0.196	-3.037e-8
0.195	-3.003e-8
0.194	-2.971e-8
0.193	-2.939e-8
0.192	-2.908e-8
0.191	-2.876e-8
0.190	-2.846e-8
0.189	-2.816e-8
0.188	-2.787e-8
0.187	-2.758e-8
0.186	-2.729e-8
0.185	-2.701e-8
0.184	-2.674e-8
0.183	-2.647e-8
0.182	-2.620e-8
0.181	-2.594e-8
0.180	-2.568e-8
0.179	-2.543e-8
0.178	-2.518e-8
0.177	-2.493e-8
0.176	-2.469e-8
0.175	-2.445e-8
0.174	-2.422e-8
0.173	-2.399e-8
0.172	-2.376e-8
0.171	-2.354e-8
0.170	-2.332e-8
0.169	-2.310e-8
0.168	-2.289e-8
0.167	-2.268e-8
0.166	-2.247e-8
0.165	-2.226e-8
0.164	-2.206e-8
0.163	-2.186e-8
0.162	-2.167e-8
0.161	-2.147e-8
0.160	-2.128e-8
0.159	-2.109e-8
0.158	-2.091e-8
0.157	-2.072e-8
0.156	-2.054e-8
0.155	-2.036e-8
0.154	-2.018e-8
0.153	-2.001e-8
0.152	-1.984e-8
0.151	-1.966e-8
0.150	-1.950e-8
0.149	-1.933e-8
0.148	-1.916e-8
0.147	-1.900e-8
0.146	-1.884e-8
0.145	-1.868e-8
0.144	-1.852e-8
0.143	-1.836e-8
0.142	-1.820e-8
0.141	-1.805e-8
0.140	-1.789e-8
0.139	-1.774e-8
0.138	-1.759e-8
0.137	-1.744e-8
0.136	-1.729e-8
0.135	-1.714e-8
0.134	-1.699e-8
0.133	-1.685e-8
0.132	-1.670e-8
0.131	-1.656e-8
0.130	-1.641e-8
0.129	-1.627e-8
0.128	-1.613e-8
0.127	-1.599e-8
0.126	-1.585e-8
0.125	-1.571e-8
0.124	-1.557e-8
0.123	-1.543e-8
0.122	-1.530e-8
0.121	-1.516e-8
0.120	-1.503e-8
0.119	-1.489e-8
0.118	-1.476e-8
0.117	-1.463e-8
0.116	-1.449e-8
0.115	-1.436e-8
0.114	-1.423e-8
0.113	-1.410e-8
0.112	-1.397e-8
0.111	-1.384e-8
0.110	-1.372e-8
0.109	-1.359e-8
0.108	-1.346e-8
0.107	-1.333e-8
0.106	-1.321e-8
0.105	-1.308e-8
0.104	-1.295e-8
0.103	-1.283e-8
0.102	-1.271e-8
0.101	-1.258e-8
0.100	-1.246e-8
0.099	-1.233e-8
0.098	-1.221e-8
0.097	-1.209e-8
0.096	-1.196e-8
0.095	-1.184e-8
0.094	-1.172e-8
0.093	-1.160e-8
0.092	-1.148e-8
0.091	-1.135e-8
0.090	-1.123e-8
0.089	-1.111e-8
0.088	-1.099e-8
0.087	-1.087e-8
0.086	-1.074e-8
0.085	-1.062e-8
0.084	-1.050e-8
0.083	-1.038e-8
0.082	-1.026e-8
0.081	-1.013e-8
0.080	-1.001e-8
0.079	-9.888e-9
0.078	-9.766e-9
0.077	-9.643e-9
0.076	-9.519e-9
0.075	-9.397e-9
0.074	-9.274e-9
0.073	-9.150e-9
0.072	-9.027e-9
0.071	-8.903e-9
0.070	-8.779e-9
0.069	-8.654e-9
0.068	-8.530e-9
0.067	-8.406e-9
0.066	-8.280e-9
0.065	-8.155e-9
0.064	-8.029e-9
0.063	-7.902e-9
0.062	-7.776e-9
0.061	-7.648e-9
0.060	-7.521e-9
0.059	-7.393e-9
0.058	-7.264e-9
0.057	-7.135e-9
0.056	-7.006e-9
0.055	-6.876e-9
0.054	-6.746e-9
0.053	-6.614e-9
0.052	-6.483e-9
0.051	-6.349e-9
0.050	-6.217e-9
0.049	-6.082e-9
0.048	-5.947e-9
0.047	-5.811e-9
0.046	-5.673e-9
0.045	-5.534e-9
0.044	-5.395e-9
0.043	-5.254e-9
0.042	-5.112e-9
0.041	-4.968e-9
0.040	-4.824e-9
0.039	-4.678e-9
0.038	-4.530e-9
0.037	-4.382e-9
0.036	-4.232e-9
0.035	-4.080e-9
0.034	-3.928e-9
0.033	-3.773e-9
0.032	-3.618e-9
0.031	-3.459e-9
0.030	-3.301e-9
0.029	-3.140e-9
0.028	-2.978e-9
0.027	-2.815e-9
0.026	-2.649e-9
0.025	-2.481e-9
0.024	-2.313e-9
0.023	-2.141e-9
0.022	-1.970e-9
0.021	-1.794e-9
0.020	-1.618e-9
0.019	-1.439e-9
0.018	-1.258e-9
0.017	-1.076e-9
0.016	-8.899e-10
0.015	-7.026e-10
0.014	-5.129e-10
0.013	-3.200e-10
0.012	-1.254e-10
0.011	7.288e-11
0.010	2.723e-10
0.009	4.760e-10
0.008	6.813e-10
0.007	8.898e-10
0.006	1.102e-9
0.005	1.317e-9
0.004	1.535e-9
0.003	1.757e-9
0.002	1.981e-9
0.001	2.211e-9
0.000	2.444e-9
-0.001	2.681e-9
-0.002	2.921e-9
-0.003	3.165e-9
-0.004	3.415e-9
-0.005	3.667e-9
-0.006	3.924e-9
-0.007	4.186e-9
-0.008	4.450e-9
-0.009	4.721e-9
-0.010	4.995e-9
-0.011	5.274e-9
-0.012	5.557e-9
-0.013	5.845e-9
-0.014	6.139e-9
-0.015	6.437e-9
-0.016	6.740e-9
-0.017	7.049e-9
-0.018	7.362e-9
-0.019	7.681e-9
-0.020	8.005e-9
-0.021	8.335e-9
-0.022	8.669e-9
-0.023	9.009e-9
-0.024	9.356e-9
-0.025	9.707e-9
-0.026	1.006e-8
-0.027	1.043e-8
-0.028	1.080e-8
-0.029	1.117e-8
-0.030	1.155e-8
-0.031	1.194e-8
-0.032	1.233e-8
-0.033	1.273e-8
-0.034	1.314e-8
-0.035	1.355e-8
-0.036	1.397e-8
-0.037	1.440e-8
-0.038	1.483e-8
-0.039	1.527e-8
-0.040	1.571e-8
-0.041	1.617e-8
-0.042	1.662e-8
-0.043	1.709e-8
-0.044	1.756e-8
-0.045	1.804e-8
-0.046	1.853e-8
-0.047	1.903e-8
-0.048	1.953e-8
-0.049	2.003e-8
-0.050	2.055e-8
-0.051	2.107e-8
-0.052	2.160e-8
-0.053	2.213e-8
-0.054	2.268e-8
-0.055	2.322e-8
-0.056	2.378e-8
-0.057	2.434e-8
-0.058	2.491e-8
-0.059	2.548e-8
-0.060	2.606e-8
-0.061	2.664e-8
-0.062	2.723e-8
-0.063	2.783e-8
-0.064	2.843e-8
-0.065	2.903e-8
-0.066	2.964e-8
-0.067	3.025e-8
-0.068	3.087e-8
-0.069	3.149e-8
-0.070	3.211e-8
-0.071	3.274e-8
-0.072	3.336e-8
-0.073	3.399e-8
-0.074	3.463e-8
-0.075	3.526e-8
-0.076	3.590e-8
-0.077	3.654e-8
-0.078	3.717e-8
-0.079	3.781e-8
-0.080	3.845e-8
-0.081	3.909e-8
-0.082	3.972e-8
-0.083	4.036e-8
-0.084	4.100e-8
-0.085	4.163e-8
-0.086	4.226e-8
-0.087	4.289e-8
-0.088	4.351e-8
-0.089	4.414e-8
-0.090	4.475e-8
-0.091	4.537e-8
-0.092	4.598e-8
-0.093	4.659e-8
-0.094	4.719e-8
-0.095	4.778e-8
-0.096	4.837e-8
-0.097	4.896e-8
-0.098	4.953e-8
-0.099	5.010e-8
-0.100	5.067e-8
-0.101	5.122e-8
-0.102	5.177e-8
-0.103	5.231e-8
-0.104	5.284e-8
-0.105	5.336e-8
-0.106	5.387e-8
-0.107	5.437e-8
-0.108	5.486e-8
-0.109	5.535e-8
-0.110	5.582e-8
-0.111	5.628e-8
-0.112	5.673e-8
-0.113	5.717e-8
-0.114	5.760e-8
-0.115	5.802e-8
-0.116	5.842e-8
-0.117	5.882e-8
-0.118	5.920e-8
-0.119	5.957e-8
-0.120	5.993e-8
-0.121	6.028e-8
-0.122	6.062e-8
-0.123	6.094e-8
-0.124	6.126e-8
-0.125	6.156e-8
-0.126	6.185e-8
-0.127	6.213e-8
-0.128	6.240e-8
-0.129	6.266e-8
-0.130	6.291e-8
-0.131	6.315e-8
-0.132	6.337e-8
-0.133	6.359e-8
-0.134	6.379e-8
-0.135	6.399e-8
-0.136	6.417e-8
-0.137	6.434e-8
-0.138	6.451e-8
-0.139	6.466e-8
-0.140	6.480e-8
-0.141	6.494e-8
-0.142	6.506e-8
-0.143	6.518e-8
-0.144	6.529e-8
-0.145	6.538e-8
-0.146	6.547e-8
-0.147	6.555e-8
-0.148	6.563e-8
-0.149	6.569e-8
-0.150	6.575e-8
-0.151	6.580e-8
-0.152	6.584e-8
-0.153	6.587e-8
-0.154	6.590e-8
-0.155	6.592e-8
-0.156	6.593e-8
-0.157	6.593e-8
-0.158	6.593e-8
-0.159	6.592e-8
-0.160	6.591e-8
-0.161	6.589e-8
-0.162	6.587e-8
-0.163	6.584e-8
-0.164	6.580e-8
-0.165	6.576e-8
-0.166	6.572e-8
-0.167	6.567e-8
-0.168	6.561e-8
-0.169	6.555e-8
-0.170	6.549e-8
-0.171	6.542e-8
-0.172	6.535e-8
-0.173	6.527e-8
-0.174	6.519e-8
-0.175	6.511e-8
-0.176	6.503e-8
-0.177	6.494e-8
-0.178	6.484e-8
-0.179	6.475e-8
-0.180	6.465e-8
-0.181	6.455e-8
-0.182	6.444e-8
-0.183	6.434e-8
-0.184	6.423e-8
-0.185	6.412e-8
-0.186	6.401e-8
-0.187	6.389e-8
-0.188	6.378e-8
-0.189	6.366e-8
-0.190	6.354e-8
-0.191	6.342e-8
-0.192	6.330e-8
-0.193	6.318e-8
-0.194	6.306e-8
-0.195	6.293e-8
-0.196	6.281e-8
-0.197	6.268e-8
-0.198	6.255e-8
-0.199	6.243e-8
-0.200	6.230e-8
-0.201	6.218e-8
-0.202	6.205e-8
-0.203	6.192e-8
-0.204	6.180e-8
-0.205	6.167e-8
-0.206	6.155e-8
-0.207	6.143e-8
-0.208	6.130e-8
-0.209	6.118e-8
-0.210	6.106e-8
-0.211	6.094e-8
-0.212	6.082e-8
-0.213	6.070e-8
-0.214	6.058e-8
-0.215	6.046e-8
-0.216	6.035e-8
-0.217	6.023e-8
-0.218	6.011e-8
-0.219	6.000e-8
-0.220	5.988e-8
-0.221	5.977e-8
-0.222	5.966e-8
-0.223	5.954e-8
-0.224	5.943e-8
-0.225	5.932e-8
-0.226	5.921e-8
-0.227	5.911e-8
-0.228	5.900e-8
-0.229	5.889e-8
-0.230	5.879e-8
-0.231	5.868e-8
-0.232	5.858e-8
-0.233	5.848e-8
-0.234	5.837e-8
-0.235	5.827e-8
-0.236	5.817e-8
-0.237	5.807e-8
-0.238	5.797e-8
-0.239	5.788e-8
-0.240	5.778e-8
-0.241	5.769e-8
-0.242	5.759e-8
-0.243	5.750e-8
-0.244	5.741e-8
-0.245	5.732e-8
-0.246	5.723e-8
-0.247	5.714e-8
-0.248	5.705e-8
-0.249	5.697e-8
-0.250	5.688e-8
-0.251	5.680e-8
-0.252	5.672e-8
-0.253	5.664e-8
-0.254	5.656e-8
-0.255	5.648e-8
-0.256	5.640e-8
-0.257	5.632e-8
-0.258	5.625e-8
-0.259	5.618e-8
-0.260	5.610e-8
-0.261	5.603e-8
-0.262	5.596e-8
-0.263	5.589e-8
-0.264	5.583e-8
-0.265	5.576e-8
-0.266	5.569e-8
-0.267	5.563e-8
-0.268	5.557e-8
-0.269	5.551e-8
-0.270	5.545e-8
-0.271	5.539e-8
-0.272	5.533e-8
-0.273	5.527e-8
-0.274	5.522e-8
-0.275	5.516e-8
-0.276	5.511e-8
-0.277	5.506e-8
-0.278	5.501e-8
-0.279	5.496e-8
-0.280	5.491e-8
-0.281	5.487e-8
-0.282	5.482e-8
-0.283	5.477e-8
-0.284	5.473e-8
-0.285	5.469e-8
-0.286	5.465e-8
-0.287	5.461e-8
-0.288	5.457e-8
-0.289	5.454e-8
-0.290	5.450e-8
-0.291	5.446e-8
-0.292	5.443e-8
-0.293	5.440e-8
-0.294	5.436e-8
-0.295	5.433e-8
-0.296	5.430e-8
-0.297	5.427e-8
-0.298	5.425e-8
-0.299	5.422e-8
-0.300	5.420e-8
-0.301	5.417e-8
-0.302	5.415e-8
-0.303	5.413e-8
-0.304	5.411e-8
-0.305	5.409e-8
-0.306	5.407e-8
-0.307	5.406e-8
-0.308	5.404e-8
-0.309	5.403e-8
-0.310	5.402e-8
-0.311	5.401e-8
-0.312	5.400e-8
-0.313	5.399e-8
-0.314	5.398e-8
-0.315	5.398e-8
-0.316	5.397e-8
-0.317	5.397e-8
-0.318	5.397e-8
-0.319	5.398e-8
-0.320	5.398e-8
-0.321	5.398e-8
-0.322	5.399e-8
-0.323	5.400e-8
-0.324	5.401e-8
-0.325	5.402e-8
-0.326	5.403e-8
-0.327	5.405e-8
-0.328	5.407e-8
-0.329	5.409e-8
-0.330	5.411e-8
-0.331	5.413e-8
-0.332	5.415e-8
-0.333	5.418e-8
-0.334	5.421e-8
-0.335	5.423e-8
-0.336	5.426e-8
-0.337	5.430e-8
-0.338	5.433e-8
-0.339	5.437e-8
-0.340	5.441e-8
-0.341	5.444e-8
-0.342	5.449e-8
-0.343	5.453e-8
-0.344	5.458e-8
-0.345	5.462e-8
-0.346	5.467e-8
-0.347	5.472e-8
-0.348	5.478e-8
-0.349	5.483e-8
-0.350	5.489e-8
-0.351	5.495e-8
-0.352	5.501e-8
-0.353	5.507e-8
-0.354	5.514e-8
-0.355	5.521e-8
-0.356	5.528e-8
-0.357	5.536e-8
-0.358	5.544e-8
-0.359	5.552e-8
-0.360	5.560e-8
-0.361	5.569e-8
-0.362	5.578e-8
-0.363	5.588e-8
-0.364	5.598e-8
-0.365	5.607e-8
-0.366	5.618e-8
-0.367	5.628e-8
-0.368	5.639e-8
-0.369	5.649e-8
-0.370	5.660e-8
-0.371	5.672e-8
-0.372	5.683e-8
-0.373	5.694e-8
-0.374	5.706e-8
-0.375	5.717e-8
-0.376	5.728e-8
-0.377	5.739e-8
-0.378	5.750e-8
-0.379	5.761e-8
-0.380	5.772e-8
-0.381	5.783e-8
-0.382	5.795e-8
-0.383	5.806e-8
-0.384	5.818e-8
-0.385	5.829e-8
-0.386	5.841e-8
-0.387	5.853e-8
-0.388	5.864e-8
-0.389	5.876e-8
-0.390	5.888e-8
-0.391	5.900e-8
-0.392	5.912e-8
-0.393	5.924e-8
-0.394	5.937e-8
-0.395	5.949e-8
-0.396	5.962e-8
-0.397	5.974e-8
-0.398	5.987e-8
-0.399	5.999e-8
-0.400	2.908e-8
-0.399	2.832e-8
-0.398	2.757e-8
-0.397	2.683e-8
-0.396	2.611e-8
-0.395	2.541e-8
-0.394	2.472e-8
-0.393	2.404e-8
-0.392	2.338e-8
-0.391	2.273e-8
-0.390	2.209e-8
-0.389	2.147e-8
-0.388	2.087e-8
-0.387	2.028e-8
-0.386	1.971e-8
-0.385	1.915e-8
-0.384	1.860e-8
-0.383	1.807e-8
-0.382	1.755e-8
-0.381	1.705e-8
-0.380	1.656e-8
-0.379	1.609e-8
-0.378	1.563e-8
-0.377	1.518e-8
-0.376	1.476e-8
-0.375	1.437e-8
-0.374	1.399e-8
-0.373	1.363e-8
-0.372	1.329e-8
-0.371	1.296e-8
-0.370	1.264e-8
-0.369	1.233e-8
-0.368	1.203e-8
-0.367	1.175e-8
-0.366	1.147e-8
-0.365	1.121e-8
-0.364	1.095e-8
-0.363	1.070e-8
-0.362	1.046e-8
-0.361	1.023e-8
-0.360	9.996e-9
-0.359	9.774e-9
-0.358	9.555e-9
-0.357	9.342e-9
-0.356	9.131e-9
-0.355	8.924e-9
-0.354	8.719e-9
-0.353	8.516e-9
-0.352	8.315e-9
-0.351	8.115e-9
-0.350	7.921e-9
-0.349	7.732e-9
-0.348	7.546e-9
-0.347	7.365e-9
-0.346	7.187e-9
-0.345	7.011e-9
-0.344	6.839e-9
-0.343	6.670e-9
-0.342	6.502e-9
-0.341	6.339e-9
-0.340	6.176e-9
-0.339	6.018e-9
-0.338	5.860e-9
-0.337	5.706e-9
-0.336	5.555e-9
-0.335	5.404e-9
-0.334	5.257e-9
-0.333	5.111e-9
-0.332	4.966e-9
-0.331	4.825e-9
-0.330	4.684e-9
-0.329	4.546e-9
-0.328	4.409e-9
-0.327	4.274e-9
-0.326	4.141e-9
-0.325	4.009e-9
-0.324	3.879e-9
-0.323	3.751e-9
-0.322	3.624e-9
-0.321	3.501e-9
-0.320	3.376e-9
-0.319	3.255e-9
-0.318	3.135e-9
-0.317	3.017e-9
-0.316	2.900e-9
-0.315	2.785e-9
-0.314	2.671e-9
-0.313	2.559e-9
-0.312	2.447e-9
-0.311	2.338e-9
-0.310	2.228e-9
-0.309	2.122e-9
-0.308	2.016e-9
-0.307	1.912e-9
-0.306	1.809e-9
-0.305	1.707e-9
-0.304	1.606e-9
-0.303	1.506e-9
-0.302	1.407e-9
-0.301	1.310e-9
-0.300	1.211e-9
-0.299	1.116e-9
-0.298	1.020e-9
-0.297	9.243e-10
-0.296	8.304e-10
-0.295	7.360e-10
-0.294	6.431e-10
-0.293	5.507e-10
-0.292	4.584e-10
-0.291	3.679e-10
-0.290	2.755e-10
-0.289	1.854e-10
-0.288	9.430e-11
-0.287	3.771e-12
-0.286	-8.578e-11
-0.285	-1.762e-10
-0.284	-2.658e-10
-0.283	-3.549e-10
-0.282	-4.450e-10
-0.281	-5.334e-10
-0.280	-6.233e-10
-0.279	-7.113e-10
-0.278	-8.006e-10
-0.277	-8.895e-10
-0.276	-9.772e-10
-0.275	-1.065e-9
-0.274	-1.153e-9
-0.273	-1.240e-9
-0.272	-1.328e-9
-0.271	-1.415e-9
-0.270	-1.503e-9
-0.269	-1.589e-9
-0.268	-1.677e-9
-0.267	-1.764e-9
-0.266	-1.850e-9
-0.265	-1.937e-9
-0.264	-2.023e-9
-0.263	-2.110e-9
-0.262	-2.197e-9
-0.261	-2.282e-9
-0.260	-2.369e-9
-0.259	-2.455e-9
-0.258	-2.542e-9
-0.257	-2.628e-9
-0.256	-2.714e-9
-0.255	-2.801e-9
-0.254	-2.887e-9
-0.253	-2.973e-9
-0.252	-3.060e-9
-0.251	-3.145e-9
-0.250	-3.233e-9
-0.249	-3.319e-9
-0.248	-3.406e-9
-0.247	-3.493e-9
-0.246	-3.579e-9
-0.245	-3.667e-9
-0.244	-3.755e-9
-0.243	-3.842e-9
-0.242	-3.931e-9
-0.241	-4.018e-9
-0.240	-4.108e-9
-0.239	-4.196e-9
-0.238	-4.285e-9
-0.237	-4.375e-9
-0.236	-4.464e-9
-0.235	-4.555e-9
-0.234	-4.645e-9
-0.233	-4.736e-9
-0.232	-4.828e-9
-0.231	-4.918e-9
[truncated: 1,930 more rows]
