# Supplementary material for: Functional and structural similarity of human DNA primase [4Fe4S] cluster domain constructs
Source: PLoS One. 2018 Dec 18;13(12):e0209345. doi: 10.1371/journal.pone.0209345 (PMC6298731; doi:10.1371/journal.pone.0209345)
Supplement: S5 Dataset — (ZIP) [file pone.0209345.s011.zip › S5_dataset/2.5mM ATP t4.csv]

July 19	2017 19:40:36
Cyclic Voltammetry
File: d:\07-19-17\atp\2.5mm atp t4.csv
Data Source: Experiment
Instrument Model: CHI760B
Data Proc: Smoothing
Header:
Note:
Init E (V) = 0
High E (V) = 0.3
Low E (V) = -0.4
Init P/N = N
Scan Rate (V/s) = 0.1
Segment = 6
Sample Interval (V) = 0.001
Quiet Time (sec) = 2
Sensitivity (A/V) = 1e-7
Segment 1:
Segment 2:
Segment 3:
Ep = -0.199V
ip = 6.415e-8A
Ah = 7.257e-8C
Segment 4:
Segment 5:
Ep = -0.202V
ip = 7.011e-8A
Ah = 7.850e-8C
Segment 6:
Potential/V	Current/A
0.000	-2.193e-8
-0.001	-2.086e-8
-0.002	-1.980e-8
-0.003	-1.875e-8
-0.004	-1.771e-8
-0.005	-1.669e-8
-0.006	-1.568e-8
-0.007	-1.468e-8
-0.008	-1.369e-8
-0.009	-1.272e-8
-0.010	-1.175e-8
-0.011	-1.080e-8
-0.012	-9.866e-9
-0.013	-8.941e-9
-0.014	-8.027e-9
-0.015	-7.126e-9
-0.016	-6.238e-9
-0.017	-5.361e-9
-0.018	-4.497e-9
-0.019	-3.645e-9
-0.020	-2.806e-9
-0.021	-1.979e-9
-0.022	-1.164e-9
-0.023	-3.614e-10
-0.024	4.289e-10
-0.025	1.165e-9
-0.026	1.888e-9
-0.027	2.599e-9
-0.028	3.300e-9
-0.029	3.990e-9
-0.030	4.672e-9
-0.031	5.345e-9
-0.032	6.011e-9
-0.033	6.673e-9
-0.034	7.329e-9
-0.035	7.981e-9
-0.036	8.630e-9
-0.037	9.276e-9
-0.038	9.923e-9
-0.039	1.057e-8
-0.040	1.121e-8
-0.041	1.186e-8
-0.042	1.251e-8
-0.043	1.316e-8
-0.044	1.382e-8
-0.045	1.448e-8
-0.046	1.515e-8
-0.047	1.582e-8
-0.048	1.650e-8
-0.049	1.718e-8
-0.050	1.787e-8
-0.051	1.855e-8
-0.052	1.924e-8
-0.053	1.992e-8
-0.054	2.061e-8
-0.055	2.130e-8
-0.056	2.199e-8
-0.057	2.268e-8
-0.058	2.338e-8
-0.059	2.408e-8
-0.060	2.478e-8
-0.061	2.548e-8
-0.062	2.618e-8
-0.063	2.689e-8
-0.064	2.760e-8
-0.065	2.831e-8
-0.066	2.902e-8
-0.067	2.973e-8
-0.068	3.044e-8
-0.069	3.116e-8
-0.070	3.188e-8
-0.071	3.259e-8
-0.072	3.331e-8
-0.073	3.403e-8
-0.074	3.475e-8
-0.075	3.548e-8
-0.076	3.620e-8
-0.077	3.693e-8
-0.078	3.766e-8
-0.079	3.838e-8
-0.080	3.911e-8
-0.081	3.984e-8
-0.082	4.057e-8
-0.083	4.130e-8
-0.084	4.203e-8
-0.085	4.277e-8
-0.086	4.350e-8
-0.087	4.423e-8
-0.088	4.496e-8
-0.089	4.569e-8
-0.090	4.642e-8
-0.091	4.715e-8
-0.092	4.788e-8
-0.093	4.861e-8
-0.094	4.934e-8
-0.095	5.007e-8
-0.096	5.080e-8
-0.097	5.152e-8
-0.098	5.225e-8
-0.099	5.297e-8
-0.100	5.369e-8
-0.101	5.441e-8
-0.102	5.512e-8
-0.103	5.584e-8
-0.104	5.655e-8
-0.105	5.725e-8
-0.106	5.796e-8
-0.107	5.865e-8
-0.108	5.935e-8
-0.109	6.004e-8
-0.110	6.073e-8
-0.111	6.141e-8
-0.112	6.209e-8
-0.113	6.276e-8
-0.114	6.343e-8
-0.115	6.409e-8
-0.116	6.475e-8
-0.117	6.540e-8
-0.118	6.605e-8
-0.119	6.668e-8
-0.120	6.732e-8
-0.121	6.794e-8
-0.122	6.856e-8
-0.123	6.918e-8
-0.124	6.978e-8
-0.125	7.038e-8
-0.126	7.097e-8
-0.127	7.155e-8
-0.128	7.213e-8
-0.129	7.270e-8
-0.130	7.326e-8
-0.131	7.381e-8
-0.132	7.435e-8
-0.133	7.489e-8
-0.134	7.541e-8
-0.135	7.593e-8
-0.136	7.644e-8
-0.137	7.694e-8
-0.138	7.744e-8
-0.139	7.792e-8
-0.140	7.839e-8
-0.141	7.885e-8
-0.142	7.931e-8
-0.143	7.975e-8
-0.144	8.019e-8
-0.145	8.062e-8
-0.146	8.103e-8
-0.147	8.144e-8
-0.148	8.184e-8
-0.149	8.222e-8
-0.150	8.260e-8
-0.151	8.296e-8
-0.152	8.332e-8
-0.153	8.366e-8
-0.154	8.400e-8
-0.155	8.432e-8
-0.156	8.464e-8
-0.157	8.494e-8
-0.158	8.524e-8
-0.159	8.552e-8
-0.160	8.580e-8
-0.161	8.607e-8
-0.162	8.632e-8
-0.163	8.657e-8
-0.164	8.681e-8
-0.165	8.704e-8
-0.166	8.726e-8
-0.167	8.747e-8
-0.168	8.767e-8
-0.169	8.786e-8
-0.170	8.804e-8
-0.171	8.822e-8
-0.172	8.838e-8
-0.173	8.854e-8
-0.174	8.869e-8
-0.175	8.883e-8
-0.176	8.896e-8
-0.177	8.908e-8
-0.178	8.920e-8
-0.179	8.931e-8
-0.180	8.941e-8
-0.181	8.950e-8
-0.182	8.958e-8
-0.183	8.966e-8
-0.184	8.973e-8
-0.185	8.980e-8
-0.186	8.986e-8
-0.187	8.991e-8
-0.188	8.995e-8
-0.189	8.999e-8
-0.190	9.003e-8
-0.191	9.005e-8
-0.192	9.008e-8
-0.193	9.009e-8
-0.194	9.010e-8
-0.195	9.011e-8
-0.196	9.012e-8
-0.197	9.011e-8
-0.198	9.011e-8
-0.199	9.010e-8
-0.200	9.009e-8
-0.201	9.007e-8
-0.202	9.005e-8
-0.203	9.003e-8
-0.204	9.000e-8
-0.205	8.997e-8
-0.206	8.994e-8
-0.207	8.991e-8
-0.208	8.988e-8
-0.209	8.985e-8
-0.210	8.981e-8
-0.211	8.977e-8
-0.212	8.973e-8
-0.213	8.969e-8
-0.214	8.964e-8
-0.215	8.960e-8
-0.216	8.955e-8
-0.217	8.950e-8
-0.218	8.945e-8
-0.219	8.940e-8
-0.220	8.935e-8
-0.221	8.930e-8
-0.222	8.924e-8
-0.223	8.919e-8
-0.224	8.913e-8
-0.225	8.908e-8
-0.226	8.902e-8
-0.227	8.896e-8
-0.228	8.890e-8
-0.229	8.884e-8
-0.230	8.878e-8
-0.231	8.872e-8
-0.232	8.866e-8
-0.233	8.860e-8
-0.234	8.854e-8
-0.235	8.848e-8
-0.236	8.842e-8
-0.237	8.836e-8
-0.238	8.830e-8
-0.239	8.824e-8
-0.240	8.818e-8
-0.241	8.812e-8
-0.242	8.807e-8
-0.243	8.801e-8
-0.244	8.796e-8
-0.245	8.790e-8
-0.246	8.785e-8
-0.247	8.779e-8
-0.248	8.774e-8
-0.249	8.769e-8
-0.250	8.765e-8
-0.251	8.760e-8
-0.252	8.755e-8
-0.253	8.751e-8
-0.254	8.747e-8
-0.255	8.743e-8
-0.256	8.739e-8
-0.257	8.735e-8
-0.258	8.732e-8
-0.259	8.728e-8
-0.260	8.725e-8
-0.261	8.722e-8
-0.262	8.719e-8
-0.263	8.716e-8
-0.264	8.714e-8
-0.265	8.711e-8
-0.266	8.709e-8
-0.267	8.706e-8
-0.268	8.704e-8
-0.269	8.702e-8
-0.270	8.701e-8
-0.271	8.699e-8
-0.272	8.697e-8
-0.273	8.696e-8
-0.274	8.695e-8
-0.275	8.694e-8
-0.276	8.693e-8
-0.277	8.692e-8
-0.278	8.691e-8
-0.279	8.691e-8
-0.280	8.690e-8
-0.281	8.690e-8
-0.282	8.690e-8
-0.283	8.690e-8
-0.284	8.690e-8
-0.285	8.690e-8
-0.286	8.691e-8
-0.287	8.691e-8
-0.288	8.692e-8
-0.289	8.693e-8
-0.290	8.694e-8
-0.291	8.695e-8
-0.292	8.696e-8
-0.293	8.698e-8
-0.294	8.699e-8
-0.295	8.701e-8
-0.296	8.703e-8
-0.297	8.705e-8
-0.298	8.707e-8
-0.299	8.710e-8
-0.300	8.712e-8
-0.301	8.715e-8
-0.302	8.718e-8
-0.303	8.721e-8
-0.304	8.724e-8
-0.305	8.727e-8
-0.306	8.731e-8
-0.307	8.735e-8
-0.308	8.739e-8
-0.309	8.742e-8
-0.310	8.746e-8
-0.311	8.751e-8
-0.312	8.755e-8
-0.313	8.760e-8
-0.314	8.765e-8
-0.315	8.770e-8
-0.316	8.775e-8
-0.317	8.780e-8
-0.318	8.786e-8
-0.319	8.792e-8
-0.320	8.799e-8
-0.321	8.805e-8
-0.322	8.812e-8
-0.323	8.819e-8
-0.324	8.826e-8
-0.325	8.833e-8
-0.326	8.841e-8
-0.327	8.849e-8
-0.328	8.857e-8
-0.329	8.865e-8
-0.330	8.874e-8
-0.331	8.883e-8
-0.332	8.892e-8
-0.333	8.902e-8
-0.334	8.911e-8
-0.335	8.921e-8
-0.336	8.932e-8
-0.337	8.942e-8
-0.338	8.953e-8
-0.339	8.964e-8
-0.340	8.975e-8
-0.341	8.987e-8
-0.342	8.999e-8
-0.343	9.011e-8
-0.344	9.023e-8
-0.345	9.036e-8
-0.346	9.049e-8
-0.347	9.062e-8
-0.348	9.075e-8
-0.349	9.089e-8
-0.350	9.103e-8
-0.351	9.117e-8
-0.352	9.131e-8
-0.353	9.146e-8
-0.354	9.161e-8
-0.355	9.177e-8
-0.356	9.193e-8
-0.357	9.209e-8
-0.358	9.226e-8
-0.359	9.244e-8
-0.360	9.262e-8
-0.361	9.280e-8
-0.362	9.299e-8
-0.363	9.318e-8
-0.364	9.338e-8
-0.365	9.358e-8
-0.366	9.378e-8
-0.367	9.399e-8
-0.368	9.420e-8
-0.369	9.441e-8
-0.370	9.462e-8
-0.371	9.484e-8
-0.372	9.506e-8
-0.373	9.528e-8
-0.374	9.550e-8
-0.375	9.572e-8
-0.376	9.593e-8
-0.377	9.614e-8
-0.378	9.636e-8
-0.379	9.657e-8
-0.380	9.679e-8
-0.381	9.700e-8
-0.382	9.722e-8
-0.383	9.744e-8
-0.384	9.766e-8
-0.385	9.788e-8
-0.386	9.810e-8
-0.387	9.832e-8
-0.388	9.855e-8
-0.389	9.877e-8
-0.390	9.900e-8
-0.391	9.923e-8
-0.392	9.945e-8
-0.393	9.968e-8
-0.394	9.991e-8
-0.395	1.001e-7
-0.396	1.004e-7
-0.397	1.006e-7
-0.398	1.008e-7
-0.399	1.011e-7
-0.400	3.666e-8
-0.399	3.480e-8
-0.398	3.298e-8
-0.397	3.121e-8
-0.396	2.947e-8
-0.395	2.778e-8
-0.394	2.612e-8
-0.393	2.451e-8
-0.392	2.294e-8
-0.391	2.141e-8
-0.390	1.992e-8
-0.389	1.847e-8
-0.388	1.707e-8
-0.387	1.570e-8
-0.386	1.438e-8
-0.385	1.309e-8
-0.384	1.185e-8
-0.383	1.065e-8
-0.382	9.494e-9
-0.381	8.376e-9
-0.380	7.300e-9
-0.379	6.265e-9
-0.378	5.270e-9
-0.377	4.318e-9
-0.376	3.406e-9
-0.375	2.643e-9
-0.374	1.922e-9
-0.373	1.239e-9
-0.372	5.949e-10
-0.371	-1.591e-11
-0.370	-5.933e-10
-0.369	-1.141e-9
-0.368	-1.661e-9
-0.367	-2.155e-9
-0.366	-2.627e-9
-0.365	-3.077e-9
-0.364	-3.510e-9
-0.363	-3.927e-9
-0.362	-4.329e-9
-0.361	-4.722e-9
-0.360	-5.104e-9
-0.359	-5.480e-9
-0.358	-5.852e-9
-0.357	-6.220e-9
-0.356	-6.588e-9
-0.355	-6.957e-9
-0.354	-7.330e-9
-0.353	-7.706e-9
-0.352	-8.087e-9
-0.351	-8.475e-9
-0.350	-8.844e-9
-0.349	-9.204e-9
-0.348	-9.556e-9
-0.347	-9.898e-9
-0.346	-1.024e-8
-0.345	-1.057e-8
-0.344	-1.089e-8
-0.343	-1.121e-8
-0.342	-1.152e-8
-0.341	-1.183e-8
-0.340	-1.214e-8
-0.339	-1.244e-8
-0.338	-1.273e-8
-0.337	-1.302e-8
-0.336	-1.331e-8
-0.335	-1.359e-8
-0.334	-1.386e-8
-0.333	-1.414e-8
-0.332	-1.441e-8
-0.331	-1.468e-8
-0.330	-1.494e-8
-0.329	-1.520e-8
-0.328	-1.545e-8
-0.327	-1.570e-8
-0.326	-1.595e-8
-0.325	-1.620e-8
-0.324	-1.644e-8
-0.323	-1.668e-8
-0.322	-1.692e-8
-0.321	-1.715e-8
-0.320	-1.738e-8
-0.319	-1.761e-8
-0.318	-1.783e-8
-0.317	-1.806e-8
-0.316	-1.828e-8
-0.315	-1.849e-8
-0.314	-1.871e-8
-0.313	-1.892e-8
-0.312	-1.912e-8
-0.311	-1.933e-8
-0.310	-1.954e-8
-0.309	-1.974e-8
-0.308	-1.994e-8
-0.307	-2.013e-8
-0.306	-2.033e-8
-0.305	-2.052e-8
-0.304	-2.071e-8
-0.303	-2.090e-8
-0.302	-2.108e-8
-0.301	-2.126e-8
-0.300	-2.144e-8
-0.299	-2.162e-8
-0.298	-2.180e-8
-0.297	-2.198e-8
-0.296	-2.215e-8
-0.295	-2.232e-8
-0.294	-2.249e-8
-0.293	-2.266e-8
-0.292	-2.283e-8
-0.291	-2.300e-8
-0.290	-2.316e-8
-0.289	-2.333e-8
-0.288	-2.349e-8
-0.287	-2.366e-8
-0.286	-2.382e-8
-0.285	-2.398e-8
-0.284	-2.414e-8
-0.283	-2.430e-8
-0.282	-2.445e-8
-0.281	-2.461e-8
-0.280	-2.477e-8
-0.279	-2.492e-8
-0.278	-2.508e-8
-0.277	-2.523e-8
-0.276	-2.538e-8
-0.275	-2.553e-8
-0.274	-2.568e-8
-0.273	-2.583e-8
-0.272	-2.598e-8
-0.271	-2.613e-8
-0.270	-2.627e-8
-0.269	-2.642e-8
-0.268	-2.656e-8
-0.267	-2.671e-8
-0.266	-2.685e-8
-0.265	-2.699e-8
-0.264	-2.713e-8
-0.263	-2.727e-8
-0.262	-2.741e-8
-0.261	-2.755e-8
-0.260	-2.768e-8
-0.259	-2.782e-8
-0.258	-2.795e-8
-0.257	-2.809e-8
-0.256	-2.822e-8
-0.255	-2.835e-8
-0.254	-2.849e-8
-0.253	-2.862e-8
-0.252	-2.875e-8
-0.251	-2.888e-8
-0.250	-2.901e-8
-0.249	-2.914e-8
-0.248	-2.927e-8
-0.247	-2.940e-8
-0.246	-2.953e-8
-0.245	-2.965e-8
-0.244	-2.978e-8
-0.243	-2.991e-8
-0.242	-3.004e-8
-0.241	-3.017e-8
-0.240	-3.030e-8
-0.239	-3.043e-8
-0.238	-3.055e-8
-0.237	-3.068e-8
-0.236	-3.081e-8
-0.235	-3.094e-8
-0.234	-3.106e-8
-0.233	-3.119e-8
-0.232	-3.131e-8
-0.231	-3.144e-8
-0.230	-3.157e-8
-0.229	-3.169e-8
-0.228	-3.182e-8
-0.227	-3.194e-8
-0.226	-3.207e-8
-0.225	-3.220e-8
-0.224	-3.233e-8
-0.223	-3.245e-8
-0.222	-3.258e-8
-0.221	-3.271e-8
-0.220	-3.284e-8
-0.219	-3.297e-8
-0.218	-3.310e-8
-0.217	-3.323e-8
-0.216	-3.336e-8
-0.215	-3.350e-8
-0.214	-3.363e-8
-0.213	-3.377e-8
-0.212	-3.390e-8
-0.211	-3.404e-8
-0.210	-3.418e-8
-0.209	-3.432e-8
-0.208	-3.446e-8
-0.207	-3.460e-8
-0.206	-3.474e-8
-0.205	-3.489e-8
-0.204	-3.504e-8
-0.203	-3.519e-8
-0.202	-3.534e-8
-0.201	-3.550e-8
-0.200	-3.566e-8
-0.199	-3.582e-8
-0.198	-3.598e-8
-0.197	-3.614e-8
-0.196	-3.631e-8
-0.195	-3.647e-8
-0.194	-3.664e-8
-0.193	-3.681e-8
-0.192	-3.698e-8
-0.191	-3.716e-8
-0.190	-3.733e-8
-0.189	-3.751e-8
-0.188	-3.769e-8
-0.187	-3.787e-8
-0.186	-3.805e-8
-0.185	-3.824e-8
-0.184	-3.843e-8
-0.183	-3.862e-8
-0.182	-3.881e-8
-0.181	-3.901e-8
-0.180	-3.920e-8
-0.179	-3.941e-8
-0.178	-3.961e-8
-0.177	-3.982e-8
-0.176	-4.003e-8
-0.175	-4.024e-8
-0.174	-4.045e-8
-0.173	-4.067e-8
-0.172	-4.089e-8
-0.171	-4.112e-8
-0.170	-4.135e-8
-0.169	-4.158e-8
-0.168	-4.181e-8
-0.167	-4.205e-8
-0.166	-4.229e-8
-0.165	-4.254e-8
-0.164	-4.279e-8
-0.163	-4.304e-8
-0.162	-4.330e-8
-0.161	-4.356e-8
-0.160	-4.383e-8
-0.159	-4.410e-8
-0.158	-4.437e-8
-0.157	-4.465e-8
-0.156	-4.494e-8
-0.155	-4.523e-8
-0.154	-4.553e-8
-0.153	-4.583e-8
-0.152	-4.613e-8
-0.151	-4.644e-8
-0.150	-4.675e-8
-0.149	-4.707e-8
-0.148	-4.740e-8
-0.147	-4.773e-8
-0.146	-4.806e-8
-0.145	-4.840e-8
-0.144	-4.875e-8
-0.143	-4.910e-8
-0.142	-4.945e-8
-0.141	-4.981e-8
-0.140	-5.018e-8
-0.139	-5.055e-8
-0.138	-5.093e-8
-0.137	-5.131e-8
-0.136	-5.170e-8
-0.135	-5.209e-8
-0.134	-5.249e-8
-0.133	-5.290e-8
-0.132	-5.331e-8
-0.131	-5.373e-8
-0.130	-5.416e-8
-0.129	-5.459e-8
-0.128	-5.503e-8
-0.127	-5.547e-8
-0.126	-5.592e-8
-0.125	-5.637e-8
-0.124	-5.683e-8
-0.123	-5.730e-8
-0.122	-5.777e-8
-0.121	-5.824e-8
-0.120	-5.872e-8
-0.119	-5.921e-8
-0.118	-5.971e-8
-0.117	-6.021e-8
-0.116	-6.071e-8
-0.115	-6.122e-8
-0.114	-6.174e-8
-0.113	-6.227e-8
-0.112	-6.279e-8
-0.111	-6.333e-8
-0.110	-6.387e-8
-0.109	-6.441e-8
-0.108	-6.496e-8
-0.107	-6.552e-8
-0.106	-6.608e-8
-0.105	-6.664e-8
-0.104	-6.721e-8
-0.103	-6.779e-8
-0.102	-6.836e-8
-0.101	-6.895e-8
-0.100	-6.953e-8
-0.099	-7.013e-8
-0.098	-7.072e-8
-0.097	-7.132e-8
-0.096	-7.193e-8
-0.095	-7.254e-8
-0.094	-7.315e-8
-0.093	-7.377e-8
-0.092	-7.439e-8
-0.091	-7.501e-8
-0.090	-7.564e-8
-0.089	-7.627e-8
-0.088	-7.691e-8
-0.087	-7.755e-8
-0.086	-7.820e-8
-0.085	-7.884e-8
-0.084	-7.949e-8
-0.083	-8.014e-8
-0.082	-8.080e-8
-0.081	-8.146e-8
-0.080	-8.212e-8
-0.079	-8.278e-8
-0.078	-8.345e-8
-0.077	-8.412e-8
-0.076	-8.479e-8
-0.075	-8.546e-8
-0.074	-8.613e-8
-0.073	-8.681e-8
-0.072	-8.749e-8
-0.071	-8.817e-8
-0.070	-8.885e-8
-0.069	-8.954e-8
-0.068	-9.022e-8
-0.067	-9.090e-8
-0.066	-9.159e-8
-0.065	-9.228e-8
-0.064	-9.296e-8
-0.063	-9.365e-8
-0.062	-9.434e-8
-0.061	-9.503e-8
-0.060	-9.571e-8
-0.059	-9.640e-8
-0.058	-9.708e-8
-0.057	-9.776e-8
-0.056	-9.844e-8
-0.055	-9.912e-8
-0.054	-9.980e-8
-0.053	-1.005e-7
-0.052	-1.012e-7
-0.051	-1.018e-7
-0.050	-1.025e-7
-0.049	-1.032e-7
-0.048	-1.038e-7
-0.047	-1.045e-7
-0.046	-1.051e-7
-0.045	-1.058e-7
-0.044	-1.065e-7
-0.043	-1.071e-7
-0.042	-1.077e-7
-0.041	-1.084e-7
-0.040	-1.090e-7
-0.039	-1.097e-7
-0.038	-1.103e-7
-0.037	-1.109e-7
-0.036	-1.115e-7
-0.035	-1.122e-7
-0.034	-1.128e-7
-0.033	-1.134e-7
-0.032	-1.140e-7
-0.031	-1.146e-7
-0.030	-1.152e-7
-0.029	-1.158e-7
-0.028	-1.164e-7
-0.027	-1.169e-7
-0.026	-1.175e-7
-0.025	-1.181e-7
-0.024	-1.187e-7
-0.023	-1.192e-7
-0.022	-1.198e-7
-0.021	-1.203e-7
-0.020	-1.209e-7
-0.019	-1.214e-7
-0.018	-1.220e-7
-0.017	-1.225e-7
-0.016	-1.230e-7
-0.015	-1.236e-7
-0.014	-1.241e-7
-0.013	-1.246e-7
-0.012	-1.251e-7
-0.011	-1.256e-7
-0.010	-1.261e-7
-0.009	-1.266e-7
-0.008	-1.270e-7
-0.007	-1.275e-7
-0.006	-1.280e-7
-0.005	-1.285e-7
-0.004	-1.289e-7
-0.003	-1.294e-7
-0.002	-1.298e-7
-0.001	-1.303e-7
-0.000	-1.307e-7
0.001	-1.311e-7
0.002	-1.316e-7
0.003	-1.320e-7
0.004	-1.324e-7
0.005	-1.328e-7
0.006	-1.332e-7
0.007	-1.336e-7
0.008	-1.340e-7
0.009	-1.344e-7
0.010	-1.347e-7
0.011	-1.351e-7
0.012	-1.355e-7
0.013	-1.359e-7
0.014	-1.362e-7
0.015	-1.366e-7
0.016	-1.369e-7
0.017	-1.373e-7
0.018	-1.376e-7
0.019	-1.379e-7
0.020	-1.383e-7
0.021	-1.386e-7
0.022	-1.389e-7
0.023	-1.392e-7
0.024	-1.395e-7
0.025	-1.398e-7
0.026	-1.401e-7
0.027	-1.404e-7
0.028	-1.407e-7
0.029	-1.410e-7
0.030	-1.412e-7
0.031	-1.415e-7
0.032	-1.418e-7
0.033	-1.420e-7
0.034	-1.423e-7
0.035	-1.425e-7
0.036	-1.428e-7
0.037	-1.430e-7
0.038	-1.433e-7
0.039	-1.435e-7
0.040	-1.437e-7
0.041	-1.440e-7
0.042	-1.442e-7
0.043	-1.444e-7
0.044	-1.446e-7
0.045	-1.448e-7
0.046	-1.451e-7
0.047	-1.453e-7
0.048	-1.455e-7
0.049	-1.457e-7
0.050	-1.459e-7
0.051	-1.461e-7
0.052	-1.463e-7
0.053	-1.464e-7
0.054	-1.466e-7
0.055	-1.468e-7
0.056	-1.470e-7
0.057	-1.472e-7
0.058	-1.473e-7
0.059	-1.475e-7
0.060	-1.477e-7
0.061	-1.478e-7
0.062	-1.480e-7
0.063	-1.482e-7
0.064	-1.483e-7
0.065	-1.485e-7
0.066	-1.486e-7
0.067	-1.488e-7
0.068	-1.490e-7
0.069	-1.491e-7
0.070	-1.492e-7
0.071	-1.494e-7
0.072	-1.495e-7
0.073	-1.497e-7
0.074	-1.498e-7
0.075	-1.500e-7
0.076	-1.501e-7
0.077	-1.502e-7
0.078	-1.504e-7
0.079	-1.505e-7
0.080	-1.506e-7
0.081	-1.508e-7
0.082	-1.509e-7
0.083	-1.510e-7
0.084	-1.511e-7
0.085	-1.512e-7
0.086	-1.514e-7
0.087	-1.515e-7
0.088	-1.516e-7
0.089	-1.517e-7
0.090	-1.518e-7
0.091	-1.520e-7
0.092	-1.521e-7
0.093	-1.522e-7
0.094	-1.523e-7
0.095	-1.524e-7
0.096	-1.525e-7
0.097	-1.526e-7
0.098	-1.527e-7
0.099	-1.528e-7
0.100	-1.529e-7
0.101	-1.531e-7
0.102	-1.532e-7
0.103	-1.533e-7
0.104	-1.534e-7
0.105	-1.535e-7
0.106	-1.536e-7
0.107	-1.537e-7
0.108	-1.538e-7
0.109	-1.539e-7
0.110	-1.540e-7
0.111	-1.541e-7
0.112	-1.542e-7
0.113	-1.543e-7
0.114	-1.544e-7
0.115	-1.545e-7
0.116	-1.546e-7
0.117	-1.547e-7
0.118	-1.548e-7
0.119	-1.549e-7
0.120	-1.550e-7
0.121	-1.551e-7
0.122	-1.552e-7
0.123	-1.553e-7
0.124	-1.554e-7
0.125	-1.555e-7
0.126	-1.556e-7
0.127	-1.557e-7
0.128	-1.558e-7
0.129	-1.559e-7
0.130	-1.560e-7
0.131	-1.561e-7
0.132	-1.562e-7
0.133	-1.563e-7
0.134	-1.565e-7
0.135	-1.566e-7
0.136	-1.567e-7
0.137	-1.568e-7
0.138	-1.569e-7
0.139	-1.570e-7
0.140	-1.571e-7
0.141	-1.572e-7
0.142	-1.574e-7
0.143	-1.575e-7
0.144	-1.576e-7
0.145	-1.577e-7
0.146	-1.578e-7
0.147	-1.580e-7
0.148	-1.581e-7
0.149	-1.582e-7
0.150	-1.583e-7
0.151	-1.585e-7
0.152	-1.586e-7
0.153	-1.587e-7
0.154	-1.589e-7
0.155	-1.590e-7
0.156	-1.592e-7
0.157	-1.593e-7
0.158	-1.595e-7
0.159	-1.596e-7
0.160	-1.598e-7
0.161	-1.599e-7
0.162	-1.601e-7
0.163	-1.602e-7
0.164	-1.604e-7
0.165	-1.606e-7
0.166	-1.607e-7
0.167	-1.609e-7
0.168	-1.611e-7
0.169	-1.613e-7
0.170	-1.614e-7
0.171	-1.616e-7
0.172	-1.618e-7
0.173	-1.620e-7
0.174	-1.622e-7
0.175	-1.624e-7
0.176	-1.626e-7
0.177	-1.628e-7
0.178	-1.630e-7
0.179	-1.632e-7
0.180	-1.634e-7
0.181	-1.636e-7
0.182	-1.638e-7
0.183	-1.640e-7
0.184	-1.642e-7
0.185	-1.645e-7
0.186	-1.647e-7
0.187	-1.649e-7
0.188	-1.652e-7
0.189	-1.654e-7
0.190	-1.656e-7
0.191	-1.659e-7
0.192	-1.662e-7
0.193	-1.664e-7
0.194	-1.667e-7
0.195	-1.670e-7
0.196	-1.672e-7
0.197	-1.675e-7
0.198	-1.678e-7
0.199	-1.681e-7
0.200	-1.684e-7
0.201	-1.687e-7
0.202	-1.690e-7
0.203	-1.693e-7
0.204	-1.697e-7
0.205	-1.700e-7
0.206	-1.704e-7
0.207	-1.707e-7
0.208	-1.711e-7
0.209	-1.714e-7
0.210	-1.718e-7
0.211	-1.722e-7
0.212	-1.726e-7
0.213	-1.730e-7
0.214	-1.734e-7
0.215	-1.738e-7
0.216	-1.742e-7
0.217	-1.747e-7
0.218	-1.751e-7
0.219	-1.756e-7
0.220	-1.760e-7
0.221	-1.765e-7
0.222	-1.770e-7
0.223	-1.775e-7
0.224	-1.780e-7
0.225	-1.785e-7
0.226	-1.790e-7
0.227	-1.795e-7
0.228	-1.801e-7
0.229	-1.806e-7
0.230	-1.812e-7
0.231	-1.817e-7
0.232	-1.823e-7
0.233	-1.829e-7
0.234	-1.835e-7
0.235	-1.841e-7
0.236	-1.847e-7
0.237	-1.854e-7
0.238	-1.860e-7
0.239	-1.867e-7
0.240	-1.873e-7
0.241	-1.880e-7
0.242	-1.887e-7
0.243	-1.894e-7
0.244	-1.902e-7
0.245	-1.909e-7
0.246	-1.917e-7
0.247	-1.924e-7
0.248	-1.932e-7
0.249	-1.940e-7
0.250	-1.948e-7
0.251	-1.957e-7
0.252	-1.965e-7
0.253	-1.974e-7
0.254	-1.982e-7
0.255	-1.991e-7
0.256	-2.001e-7
0.257	-2.010e-7
0.258	-2.020e-7
0.259	-2.030e-7
0.260	-2.040e-7
0.261	-2.050e-7
0.262	-2.060e-7
0.263	-2.071e-7
0.264	-2.082e-7
0.265	-2.093e-7
0.266	-2.105e-7
0.267	-2.116e-7
0.268	-2.128e-7
0.269	-2.140e-7
0.270	-2.153e-7
0.271	-2.165e-7
0.272	-2.178e-7
0.273	-2.192e-7
0.274	-2.205e-7
0.275	-2.219e-7
0.276	-2.233e-7
0.277	-2.247e-7
0.278	-2.262e-7
0.279	-2.276e-7
0.280	-2.292e-7
0.281	-2.307e-7
0.282	-2.322e-7
0.283	-2.338e-7
0.284	-2.354e-7
0.285	-2.371e-7
0.286	-2.387e-7
0.287	-2.404e-7
0.288	-2.421e-7
0.289	-2.438e-7
0.290	-2.456e-7
0.291	-2.474e-7
0.292	-2.492e-7
0.293	-2.510e-7
0.294	-2.529e-7
0.295	-2.548e-7
0.296	-2.567e-7
0.297	-2.586e-7
0.298	-2.606e-7
0.299	-2.626e-7
0.300	-1.990e-7
0.299	-1.946e-7
0.298	-1.903e-7
0.297	-1.860e-7
0.296	-1.819e-7
0.295	-1.778e-7
0.294	-1.738e-7
0.293	-1.698e-7
0.292	-1.660e-7
0.291	-1.622e-7
0.290	-1.585e-7
0.289	-1.549e-7
0.288	-1.513e-7
0.287	-1.479e-7
0.286	-1.445e-7
0.285	-1.412e-7
0.284	-1.379e-7
0.283	-1.348e-7
0.282	-1.317e-7
0.281	-1.287e-7
0.280	-1.258e-7
0.279	-1.229e-7
0.278	-1.202e-7
0.277	-1.175e-7
0.276	-1.149e-7
0.275	-1.125e-7
0.274	-1.102e-7
0.273	-1.079e-7
0.272	-1.057e-7
0.271	-1.036e-7
0.270	-1.016e-7
0.269	-9.964e-8
0.268	-9.774e-8
0.267	-9.590e-8
0.266	-9.412e-8
0.265	-9.239e-8
0.264	-9.071e-8
0.263	-8.908e-8
0.262	-8.749e-8
0.261	-8.594e-8
0.260	-8.443e-8
0.259	-8.296e-8
0.258	-8.152e-8
0.257	-8.010e-8
0.256	-7.872e-8
0.255	-7.735e-8
0.254	-7.601e-8
0.253	-7.469e-8
0.252	-7.338e-8
0.251	-7.209e-8
0.250	-7.083e-8
0.249	-6.960e-8
0.248	-6.840e-8
0.247	-6.722e-8
0.246	-6.607e-8
0.245	-6.494e-8
0.244	-6.384e-8
0.243	-6.276e-8
0.242	-6.169e-8
0.241	-6.066e-8
0.240	-5.964e-8
0.239	-5.864e-8
0.238	-5.766e-8
0.237	-5.671e-8
0.236	-5.577e-8
0.235	-5.485e-8
0.234	-5.395e-8
0.233	-5.306e-8
0.232	-5.219e-8
0.231	-5.134e-8
0.230	-5.050e-8
0.229	-4.969e-8
0.228	-4.888e-8
0.227	-4.809e-8
0.226	-4.732e-8
0.225	-4.656e-8
0.224	-4.581e-8
0.223	-4.508e-8
0.222	-4.436e-8
0.221	-4.365e-8
0.220	-4.295e-8
0.219	-4.227e-8
0.218	-4.160e-8
0.217	-4.094e-8
0.216	-4.029e-8
0.215	-3.966e-8
0.214	-3.903e-8
0.213	-3.841e-8
0.212	-3.781e-8
0.211	-3.721e-8
0.210	-3.662e-8
0.209	-3.605e-8
0.208	-3.548e-8
0.207	-3.492e-8
0.206	-3.437e-8
0.205	-3.383e-8
0.204	-3.330e-8
0.203	-3.277e-8
0.202	-3.225e-8
0.201	-3.174e-8
0.200	-3.124e-8
0.199	-3.074e-8
0.198	-3.026e-8
0.197	-2.978e-8
0.196	-2.931e-8
0.195	-2.884e-8
0.194	-2.838e-8
0.193	-2.793e-8
0.192	-2.749e-8
0.191	-2.705e-8
0.190	-2.662e-8
0.189	-2.619e-8
0.188	-2.578e-8
0.187	-2.536e-8
0.186	-2.496e-8
0.185	-2.456e-8
0.184	-2.417e-8
0.183	-2.378e-8
0.182	-2.340e-8
0.181	-2.302e-8
0.180	-2.265e-8
0.179	-2.229e-8
0.178	-2.193e-8
0.177	-2.157e-8
0.176	-2.123e-8
0.175	-2.088e-8
0.174	-2.054e-8
0.173	-2.020e-8
0.172	-1.987e-8
0.171	-1.955e-8
0.170	-1.922e-8
0.169	-1.890e-8
0.168	-1.859e-8
0.167	-1.827e-8
0.166	-1.797e-8
0.165	-1.766e-8
0.164	-1.736e-8
0.163	-1.706e-8
0.162	-1.677e-8
0.161	-1.648e-8
0.160	-1.619e-8
0.159	-1.590e-8
0.158	-1.561e-8
0.157	-1.533e-8
0.156	-1.505e-8
0.155	-1.477e-8
0.154	-1.450e-8
0.153	-1.423e-8
0.152	-1.395e-8
0.151	-1.369e-8
0.150	-1.342e-8
0.149	-1.316e-8
0.148	-1.290e-8
0.147	-1.264e-8
0.146	-1.238e-8
0.145	-1.212e-8
0.144	-1.187e-8
0.143	-1.162e-8
0.142	-1.137e-8
0.141	-1.112e-8
0.140	-1.088e-8
0.139	-1.063e-8
0.138	-1.039e-8
0.137	-1.015e-8
0.136	-9.913e-9
0.135	-9.675e-9
0.134	-9.439e-9
0.133	-9.205e-9
0.132	-8.970e-9
0.131	-8.739e-9
0.130	-8.507e-9
0.129	-8.277e-9
0.128	-8.047e-9
0.127	-7.817e-9
0.126	-7.590e-9
0.125	-7.363e-9
0.124	-7.137e-9
0.123	-6.912e-9
0.122	-6.688e-9
0.121	-6.466e-9
0.120	-6.242e-9
0.119	-6.022e-9
0.118	-5.801e-9
0.117	-5.580e-9
0.116	-5.363e-9
0.115	-5.143e-9
0.114	-4.925e-9
0.113	-4.708e-9
0.112	-4.489e-9
0.111	-4.274e-9
0.110	-4.056e-9
0.109	-3.842e-9
0.108	-3.626e-9
0.107	-3.412e-9
0.106	-3.200e-9
0.105	-2.986e-9
0.104	-2.776e-9
0.103	-2.565e-9
0.102	-2.355e-9
0.101	-2.148e-9
0.100	-1.939e-9
0.099	-1.734e-9
0.098	-1.527e-9
0.097	-1.322e-9
0.096	-1.117e-9
0.095	-9.113e-10
0.094	-7.080e-10
0.093	-5.042e-10
0.092	-2.990e-10
0.091	-9.737e-11
0.090	1.067e-10
0.089	3.088e-10
0.088	5.122e-10
0.087	7.158e-10
0.086	9.182e-10
0.085	1.122e-9
0.084	1.325e-9
0.083	1.529e-9
0.082	1.734e-9
0.081	1.937e-9
0.080	2.143e-9
0.079	2.347e-9
0.078	2.552e-9
0.077	2.757e-9
0.076	2.961e-9
0.075	3.166e-9
0.074	3.371e-9
0.073	3.578e-9
0.072	3.784e-9
0.071	3.989e-9
0.070	4.197e-9
0.069	4.402e-9
0.068	4.611e-9
0.067	4.819e-9
0.066	5.028e-9
0.065	5.238e-9
0.064	5.447e-9
0.063	5.657e-9
0.062	5.868e-9
0.061	6.077e-9
0.060	6.290e-9
0.059	6.500e-9
0.058	6.712e-9
0.057	6.925e-9
0.056	7.136e-9
0.055	7.350e-9
0.054	7.563e-9
0.053	7.777e-9
0.052	7.994e-9
0.051	8.209e-9
0.050	8.427e-9
0.049	8.644e-9
0.048	8.864e-9
0.047	9.084e-9
0.046	9.305e-9
0.045	9.528e-9
0.044	9.751e-9
0.043	9.975e-9
0.042	1.020e-8
0.041	1.043e-8
0.040	1.066e-8
0.039	1.089e-8
0.038	1.112e-8
0.037	1.135e-8
0.036	1.158e-8
0.035	1.182e-8
0.034	1.205e-8
0.033	1.229e-8
0.032	1.253e-8
0.031	1.277e-8
0.030	1.301e-8
0.029	1.325e-8
0.028	1.349e-8
0.027	1.374e-8
0.026	1.398e-8
0.025	1.423e-8
0.024	1.448e-8
0.023	1.473e-8
0.022	1.498e-8
0.021	1.524e-8
0.020	1.549e-8
0.019	1.575e-8
0.018	1.601e-8
0.017	1.627e-8
0.016	1.654e-8
0.015	1.680e-8
0.014	1.707e-8
0.013	1.734e-8
0.012	1.761e-8
0.011	1.789e-8
0.010	1.816e-8
0.009	1.844e-8
0.008	1.873e-8
0.007	1.901e-8
0.006	1.930e-8
0.005	1.959e-8
0.004	1.989e-8
0.003	2.019e-8
0.002	2.049e-8
0.001	2.079e-8
0.000	2.110e-8
-0.001	2.141e-8
-0.002	2.173e-8
-0.003	2.205e-8
-0.004	2.237e-8
-0.005	2.270e-8
-0.006	2.302e-8
-0.007	2.336e-8
-0.008	2.370e-8
-0.009	2.404e-8
-0.010	2.438e-8
-0.011	2.473e-8
-0.012	2.509e-8
-0.013	2.545e-8
-0.014	2.581e-8
-0.015	2.618e-8
-0.016	2.655e-8
-0.017	2.693e-8
-0.018	2.731e-8
-0.019	2.770e-8
-0.020	2.809e-8
-0.021	2.848e-8
-0.022	2.888e-8
-0.023	2.929e-8
-0.024	2.970e-8
-0.025	3.011e-8
-0.026	3.053e-8
-0.027	3.096e-8
-0.028	3.139e-8
-0.029	3.182e-8
-0.030	3.226e-8
-0.031	3.270e-8
-0.032	3.315e-8
-0.033	3.361e-8
-0.034	3.406e-8
-0.035	3.453e-8
-0.036	3.500e-8
-0.037	3.547e-8
-0.038	3.596e-8
-0.039	3.644e-8
-0.040	3.694e-8
-0.041	3.743e-8
-0.042	3.794e-8
-0.043	3.845e-8
-0.044	3.897e-8
-0.045	3.949e-8
-0.046	4.002e-8
-0.047	4.055e-8
-0.048	4.109e-8
-0.049	4.164e-8
-0.050	4.219e-8
-0.051	4.275e-8
-0.052	4.332e-8
-0.053	4.389e-8
-0.054	4.447e-8
-0.055	4.505e-8
-0.056	4.565e-8
-0.057	4.625e-8
-0.058	4.685e-8
-0.059	4.747e-8
-0.060	4.809e-8
-0.061	4.871e-8
-0.062	4.935e-8
-0.063	4.999e-8
-0.064	5.063e-8
-0.065	5.129e-8
-0.066	5.195e-8
-0.067	5.262e-8
-0.068	5.329e-8
-0.069	5.397e-8
-0.070	5.466e-8
-0.071	5.535e-8
-0.072	5.606e-8
-0.073	5.676e-8
-0.074	5.748e-8
-0.075	5.820e-8
-0.076	5.892e-8
-0.077	5.965e-8
-0.078	6.039e-8
-0.079	6.114e-8
-0.080	6.189e-8
-0.081	6.264e-8
-0.082	6.340e-8
-0.083	6.417e-8
-0.084	6.495e-8
-0.085	6.572e-8
-0.086	6.651e-8
-0.087	6.730e-8
-0.088	6.809e-8
-0.089	6.889e-8
-0.090	6.969e-8
-0.091	7.050e-8
-0.092	7.131e-8
-0.093	7.212e-8
-0.094	7.294e-8
-0.095	7.376e-8
-0.096	7.459e-8
-0.097	7.542e-8
-0.098	7.625e-8
-0.099	7.708e-8
-0.100	7.792e-8
-0.101	7.876e-8
-0.102	7.960e-8
-0.103	8.044e-8
-0.104	8.128e-8
-0.105	8.213e-8
-0.106	8.297e-8
-0.107	8.381e-8
-0.108	8.466e-8
-0.109	8.550e-8
-0.110	8.634e-8
-0.111	8.718e-8
-0.112	8.802e-8
-0.113	8.886e-8
-0.114	8.969e-8
-0.115	9.052e-8
-0.116	9.135e-8
-0.117	9.218e-8
-0.118	9.300e-8
-0.119	9.382e-8
-0.120	9.463e-8
-0.121	9.544e-8
-0.122	9.624e-8
-0.123	9.704e-8
-0.124	9.783e-8
-0.125	9.861e-8
-0.126	9.939e-8
-0.127	1.002e-7
-0.128	1.009e-7
-0.129	1.017e-7
-0.130	1.024e-7
-0.131	1.032e-7
-0.132	1.039e-7
-0.133	1.046e-7
-0.134	1.053e-7
-0.135	1.060e-7
-0.136	1.067e-7
-0.137	1.074e-7
-0.138	1.081e-7
-0.139	1.088e-7
-0.140	1.094e-7
-0.141	1.101e-7
-0.142	1.107e-7
-0.143	1.113e-7
-0.144	1.119e-7
-0.145	1.125e-7
-0.146	1.131e-7
-0.147	1.137e-7
-0.148	1.143e-7
-0.149	1.148e-7
-0.150	1.153e-7
-0.151	1.159e-7
-0.152	1.164e-7
-0.153	1.169e-7
-0.154	1.174e-7
-0.155	1.179e-7
-0.156	1.183e-7
-0.157	1.188e-7
-0.158	1.192e-7
-0.159	1.197e-7
-0.160	1.201e-7
-0.161	1.205e-7
-0.162	1.209e-7
-0.163	1.213e-7
-0.164	1.216e-7
-0.165	1.220e-7
-0.166	1.223e-7
-0.167	1.227e-7
-0.168	1.230e-7
-0.169	1.233e-7
-0.170	1.236e-7
-0.171	1.239e-7
-0.172	1.242e-7
-0.173	1.244e-7
-0.174	1.247e-7
-0.175	1.249e-7
-0.176	1.251e-7
-0.177	1.253e-7
-0.178	1.255e-7
-0.179	1.257e-7
-0.180	1.259e-7
-0.181	1.261e-7
-0.182	1.262e-7
-0.183	1.264e-7
-0.184	1.265e-7
-0.185	1.266e-7
-0.186	1.267e-7
-0.187	1.268e-7
-0.188	1.269e-7
-0.189	1.270e-7
-0.190	1.271e-7
-0.191	1.272e-7
-0.192	1.272e-7
-0.193	1.273e-7
-0.194	1.273e-7
-0.195	1.273e-7
-0.196	1.274e-7
-0.197	1.274e-7
-0.198	1.274e-7
-0.199	1.274e-7
-0.200	1.274e-7
-0.201	1.274e-7
-0.202	1.274e-7
-0.203	1.273e-7
-0.204	1.273e-7
-0.205	1.273e-7
-0.206	1.272e-7
-0.207	1.272e-7
-0.208	1.272e-7
-0.209	1.271e-7
-0.210	1.271e-7
-0.211	1.270e-7
-0.212	1.269e-7
-0.213	1.269e-7
-0.214	1.268e-7
-0.215	1.267e-7
-0.216	1.267e-7
-0.217	1.266e-7
-0.218	1.265e-7
-0.219	1.264e-7
-0.220	1.263e-7
-0.221	1.263e-7
-0.222	1.262e-7
-0.223	1.261e-7
-0.224	1.260e-7
-0.225	1.259e-7
-0.226	1.258e-7
-0.227	1.257e-7
-0.228	1.256e-7
-0.229	1.255e-7
-0.230	1.254e-7
-0.231	1.253e-7
-0.232	1.252e-7
-0.233	1.250e-7
-0.234	1.249e-7
-0.235	1.248e-7
-0.236	1.247e-7
-0.237	1.246e-7
-0.238	1.245e-7
-0.239	1.244e-7
-0.240	1.242e-7
-0.241	1.241e-7
-0.242	1.240e-7
-0.243	1.239e-7
-0.244	1.238e-7
-0.245	1.237e-7
-0.246	1.235e-7
-0.247	1.234e-7
-0.248	1.233e-7
-0.249	1.232e-7
-0.250	1.231e-7
-0.251	1.230e-7
-0.252	1.228e-7
-0.253	1.227e-7
-0.254	1.226e-7
-0.255	1.225e-7
-0.256	1.224e-7
-0.257	1.223e-7
-0.258	1.222e-7
-0.259	1.221e-7
-0.260	1.220e-7
-0.261	1.219e-7
-0.262	1.218e-7
-0.263	1.217e-7
-0.264	1.215e-7
-0.265	1.214e-7
-0.266	1.213e-7
-0.267	1.212e-7
-0.268	1.212e-7
-0.269	1.211e-7
-0.270	1.210e-7
-0.271	1.209e-7
-0.272	1.208e-7
-0.273	1.207e-7
-0.274	1.206e-7
-0.275	1.205e-7
-0.276	1.204e-7
-0.277	1.204e-7
-0.278	1.203e-7
-0.279	1.202e-7
-0.280	1.201e-7
-0.281	1.200e-7
-0.282	1.200e-7
-0.283	1.199e-7
-0.284	1.198e-7
-0.285	1.198e-7
-0.286	1.197e-7
-0.287	1.196e-7
-0.288	1.196e-7
-0.289	1.195e-7
-0.290	1.195e-7
-0.291	1.194e-7
-0.292	1.193e-7
-0.293	1.193e-7
-0.294	1.192e-7
-0.295	1.192e-7
-0.296	1.191e-7
-0.297	1.191e-7
-0.298	1.190e-7
-0.299	1.190e-7
-0.300	1.190e-7
-0.301	1.189e-7
-0.302	1.189e-7
-0.303	1.188e-7
-0.304	1.188e-7
-0.305	1.188e-7
-0.306	1.187e-7
-0.307	1.187e-7
-0.308	1.187e-7
-0.309	1.186e-7
-0.310	1.186e-7
-0.311	1.186e-7
-0.312	1.186e-7
-0.313	1.185e-7
-0.314	1.185e-7
-0.315	1.185e-7
-0.316	1.185e-7
-0.317	1.185e-7
-0.318	1.185e-7
-0.319	1.184e-7
-0.320	1.184e-7
-0.321	1.184e-7
-0.322	1.184e-7
-0.323	1.184e-7
-0.324	1.185e-7
-0.325	1.185e-7
-0.326	1.185e-7
-0.327	1.185e-7
-0.328	1.185e-7
-0.329	1.185e-7
-0.330	1.185e-7
-0.331	1.186e-7
-0.332	1.186e-7
-0.333	1.186e-7
-0.334	1.187e-7
-0.335	1.187e-7
-0.336	1.187e-7
-0.337	1.188e-7
-0.338	1.188e-7
-0.339	1.189e-7
-0.340	1.189e-7
-0.341	1.190e-7
-0.342	1.190e-7
-0.343	1.191e-7
-0.344	1.191e-7
-0.345	1.192e-7
-0.346	1.193e-7
-0.347	1.194e-7
-0.348	1.194e-7
-0.349	1.195e-7
-0.350	1.196e-7
-0.351	1.197e-7
-0.352	1.198e-7
-0.353	1.198e-7
-0.354	1.199e-7
-0.355	1.200e-7
-0.356	1.201e-7
-0.357	1.203e-7
-0.358	1.204e-7
-0.359	1.205e-7
-0.360	1.206e-7
-0.361	1.208e-7
-0.362	1.209e-7
-0.363	1.210e-7
-0.364	1.212e-7
-0.365	1.213e-7
-0.366	1.215e-7
-0.367	1.217e-7
-0.368	1.218e-7
-0.369	1.220e-7
-0.370	1.222e-7
-0.371	1.223e-7
-0.372	1.225e-7
-0.373	1.227e-7
-0.374	1.229e-7
-0.375	1.230e-7
-0.376	1.232e-7
-0.377	1.234e-7
-0.378	1.236e-7
-0.379	1.237e-7
-0.380	1.239e-7
-0.381	1.241e-7
-0.382	1.243e-7
-0.383	1.244e-7
-0.384	1.246e-7
-0.385	1.248e-7
-0.386	1.250e-7
-0.387	1.252e-7
-0.388	1.254e-7
-0.389	1.256e-7
-0.390	1.258e-7
-0.391	1.259e-7
-0.392	1.261e-7
-0.393	1.263e-7
-0.394	1.265e-7
-0.395	1.267e-7
-0.396	1.269e-7
-0.397	1.271e-7
-0.398	1.273e-7
-0.399	1.276e-7
-0.400	6.188e-8
-0.399	5.971e-8
-0.398	5.758e-8
-0.397	5.549e-8
-0.396	5.346e-8
-0.395	5.147e-8
-0.394	4.953e-8
-0.393	4.763e-8
-0.392	4.578e-8
-0.391	4.398e-8
-0.390	4.222e-8
-0.389	4.051e-8
-0.388	3.885e-8
-0.387	3.723e-8
-0.386	3.566e-8
-0.385	3.414e-8
-0.384	3.266e-8
-0.383	3.123e-8
-0.382	2.985e-8
-0.381	2.851e-8
-0.380	2.722e-8
-0.379	2.598e-8
-0.378	2.478e-8
-0.377	2.363e-8
-0.376	2.252e-8
-0.375	2.158e-8
-0.374	2.069e-8
-0.373	1.984e-8
-0.372	1.903e-8
-0.371	1.826e-8
-0.370	1.753e-8
-0.369	1.683e-8
-0.368	1.617e-8
-0.367	1.553e-8
-0.366	1.493e-8
-0.365	1.435e-8
-0.364	1.379e-8
-0.363	1.325e-8
-0.362	1.272e-8
-0.361	1.222e-8
-0.360	1.172e-8
-0.359	1.123e-8
-0.358	1.075e-8
-0.357	1.028e-8
-0.356	9.804e-9
-0.355	9.333e-9
-0.354	8.861e-9
-0.353	8.387e-9
-0.352	7.908e-9
-0.351	7.423e-9
-0.350	6.960e-9
-0.349	6.506e-9
-0.348	6.063e-9
-0.347	5.627e-9
-0.346	5.199e-9
-0.345	4.781e-9
-0.344	4.368e-9
-0.343	3.963e-9
-0.342	3.563e-9
-0.341	3.168e-9
-0.340	2.782e-9
-0.339	2.399e-9
-0.338	2.023e-9
-0.337	1.651e-9
-0.336	1.284e-9
-0.335	9.221e-10
-0.334	5.642e-10
-0.333	2.124e-10
-0.332	-1.360e-10
-0.331	-4.802e-10
-0.330	-8.187e-10
-0.329	-1.156e-9
-0.328	-1.487e-9
-0.327	-1.815e-9
-0.326	-2.140e-9
-0.325	-2.459e-9
-0.324	-2.776e-9
-0.323	-3.088e-9
-0.322	-3.396e-9
-0.321	-3.701e-9
-0.320	-4.000e-9
-0.319	-4.299e-9
-0.318	-4.591e-9
-0.317	-4.881e-9
-0.316	-5.169e-9
-0.315	-5.451e-9
-0.314	-5.732e-9
-0.313	-6.008e-9
-0.312	-6.281e-9
-0.311	-6.552e-9
-0.310	-6.817e-9
-0.309	-7.083e-9
-0.308	-7.343e-9
-0.307	-7.601e-9
-0.306	-7.857e-9
-0.305	-8.108e-9
-0.304	-8.358e-9
-0.303	-8.604e-9
-0.302	-8.849e-9
-0.301	-9.092e-9
-0.300	-9.330e-9
-0.299	-9.568e-9
-0.298	-9.801e-9
-0.297	-1.003e-8
-0.296	-1.026e-8
-0.295	-1.049e-8
-0.294	-1.072e-8
-0.293	-1.094e-8
-0.292	-1.117e-8
-0.291	-1.139e-8
-0.290	-1.161e-8
-0.289	-1.183e-8
-0.288	-1.205e-8
-0.287	-1.227e-8
-0.286	-1.249e-8
-0.285	-1.270e-8
-0.284	-1.292e-8
-0.283	-1.313e-8
-0.282	-1.334e-8
-0.281	-1.355e-8
-0.280	-1.375e-8
-0.279	-1.396e-8
-0.278	-1.416e-8
-0.277	-1.437e-8
-0.276	-1.457e-8
-0.275	-1.477e-8
-0.274	-1.497e-8
-0.273	-1.516e-8
-0.272	-1.536e-8
-0.271	-1.556e-8
-0.270	-1.575e-8
-0.269	-1.594e-8
-0.268	-1.613e-8
-0.267	-1.632e-8
-0.266	-1.651e-8
-0.265	-1.670e-8
-0.264	-1.689e-8
-0.263	-1.707e-8
-0.262	-1.726e-8
-0.261	-1.745e-8
-0.260	-1.763e-8
-0.259	-1.781e-8
-0.258	-1.799e-8
-0.257	-1.817e-8
-0.256	-1.835e-8
-0.255	-1.853e-8
-0.254	-1.871e-8
-0.253	-1.889e-8
-0.252	-1.907e-8
-0.251	-1.925e-8
-0.250	-1.942e-8
-0.249	-1.960e-8
-0.248	-1.978e-8
-0.247	-1.996e-8
-0.246	-2.014e-8
-0.245	-2.032e-8
-0.244	-2.050e-8
-0.243	-2.067e-8
-0.242	-2.085e-8
-0.241	-2.103e-8
-0.240	-2.121e-8
-0.239	-2.139e-8
-0.238	-2.157e-8
-0.237	-2.174e-8
-0.236	-2.192e-8
-0.235	-2.210e-8
-0.234	-2.228e-8
-0.233	-2.246e-8
-0.232	-2.264e-8
-0.231	-2.281e-8
[truncated: 1,930 more rows]
