# Supplementary material for: Functional and structural similarity of human DNA primase [4Fe4S] cluster domain constructs
Source: PLoS One. 2018 Dec 18;13(12):e0209345. doi: 10.1371/journal.pone.0209345 (PMC6298731; doi:10.1371/journal.pone.0209345)
Supplement: S6 Dataset — (ZIP) [file pone.0209345.s012.zip]

Archive with 12 entries (9 files):
- S6_dataset/
- S6_dataset/Be 512mV t1.csv
- __MACOSX/
- __MACOSX/S6_dataset/
- __MACOSX/S6_dataset/._Be 512mV t1.csv
- S6_dataset/Be 512mV t2.csv
- __MACOSX/S6_dataset/._Be 512mV t2.csv
- S6_dataset/CV 512mV t1.csv
- __MACOSX/S6_dataset/._CV 512mV t1.csv
- S6_dataset/CV 512mV t2.csv
- __MACOSX/S6_dataset/._CV 512mV t2.csv
- __MACOSX/._S6_dataset
