# Supplementary material for: Functional and structural similarity of human DNA primase [4Fe4S] cluster domain constructs
Source: PLoS One. 2018 Dec 18;13(12):e0209345. doi: 10.1371/journal.pone.0209345 (PMC6298731; doi:10.1371/journal.pone.0209345)
Supplement: S6 Dataset — (ZIP) [file pone.0209345.s012.zip › S6_dataset/Be 512mV t1.csv]

July 19	2017 19:08:48
Bulk Electrolysis with Coulometry
File: d:\07-19-17\ox red\be 512mv t1.csv
Data Source: Experiment
Instrument Model: CHI760B
Header:
Note:
Init E (V) = 0.3
End Current Ratio (%) = 0.005
Data Storage Interval (s) = 1
Total Q = -3.7718e-6C
End i = -6.0741e-9A
Time/sec	Charge/C	Current/A
1.000	-2.969e-8	-2.969e-8
2.000	-5.640e-8	-2.671e-8
3.000	-8.109e-8	-2.469e-8
4.000	-1.043e-7	-2.319e-8
5.000	-1.263e-7	-2.199e-8
6.000	-1.473e-7	-2.098e-8
7.000	-1.673e-7	-2.001e-8
8.000	-1.864e-7	-1.917e-8
9.000	-2.049e-7	-1.847e-8
10.000	-2.228e-7	-1.786e-8
11.000	-2.401e-7	-1.730e-8
12.000	-2.569e-7	-1.682e-8
13.000	-2.732e-7	-1.637e-8
14.000	-2.892e-7	-1.594e-8
15.000	-3.048e-7	-1.556e-8
16.000	-3.200e-7	-1.522e-8
17.000	-3.349e-7	-1.492e-8
18.000	-3.495e-7	-1.463e-8
19.000	-3.639e-7	-1.434e-8
20.000	-3.779e-7	-1.407e-8
21.000	-3.917e-7	-1.383e-8
22.000	-4.053e-7	-1.360e-8
23.000	-4.187e-7	-1.338e-8
24.000	-4.319e-7	-1.318e-8
25.000	-4.449e-7	-1.300e-8
26.000	-4.577e-7	-1.283e-8
27.000	-4.704e-7	-1.266e-8
28.000	-4.829e-7	-1.249e-8
29.000	-4.952e-7	-1.232e-8
30.000	-5.074e-7	-1.216e-8
31.000	-5.194e-7	-1.200e-8
32.000	-5.312e-7	-1.186e-8
33.000	-5.430e-7	-1.172e-8
34.000	-5.546e-7	-1.160e-8
35.000	-5.660e-7	-1.147e-8
36.000	-5.774e-7	-1.135e-8
37.000	-5.886e-7	-1.123e-8
38.000	-5.997e-7	-1.113e-8
39.000	-6.108e-7	-1.104e-8
40.000	-6.217e-7	-1.093e-8
41.000	-6.326e-7	-1.085e-8
42.000	-6.433e-7	-1.076e-8
43.000	-6.540e-7	-1.067e-8
44.000	-6.645e-7	-1.055e-8
45.000	-6.750e-7	-1.047e-8
46.000	-6.854e-7	-1.038e-8
47.000	-6.957e-7	-1.030e-8
48.000	-7.059e-7	-1.023e-8
49.000	-7.161e-7	-1.014e-8
50.000	-7.261e-7	-1.006e-8
51.000	-7.361e-7	-1.001e-8
52.000	-7.461e-7	-9.921e-9
53.000	-7.559e-7	-9.872e-9
54.000	-7.657e-7	-9.804e-9
55.000	-7.755e-7	-9.739e-9
56.000	-7.852e-7	-9.678e-9
57.000	-7.948e-7	-9.628e-9
58.000	-8.044e-7	-9.563e-9
59.000	-8.139e-7	-9.508e-9
60.000	-8.233e-7	-9.450e-9
61.000	-8.327e-7	-9.399e-9
62.000	-8.421e-7	-9.347e-9
63.000	-8.514e-7	-9.304e-9
64.000	-8.606e-7	-9.241e-9
65.000	-8.698e-7	-9.198e-9
66.000	-8.790e-7	-9.159e-9
67.000	-8.881e-7	-9.115e-9
68.000	-8.971e-7	-9.067e-9
69.000	-9.062e-7	-9.022e-9
70.000	-9.152e-7	-8.990e-9
71.000	-9.241e-7	-8.940e-9
72.000	-9.330e-7	-8.911e-9
73.000	-9.419e-7	-8.870e-9
74.000	-9.507e-7	-8.834e-9
75.000	-9.595e-7	-8.790e-9
76.000	-9.683e-7	-8.756e-9
77.000	-9.770e-7	-8.728e-9
78.000	-9.857e-7	-8.680e-9
79.000	-9.943e-7	-8.649e-9
80.000	-1.003e-6	-8.617e-9
81.000	-1.012e-6	-8.578e-9
82.000	-1.020e-6	-8.537e-9
83.000	-1.029e-6	-8.494e-9
84.000	-1.037e-6	-8.475e-9
85.000	-1.045e-6	-8.439e-9
86.000	-1.054e-6	-8.400e-9
87.000	-1.062e-6	-8.363e-9
88.000	-1.071e-6	-8.341e-9
89.000	-1.079e-6	-8.312e-9
90.000	-1.087e-6	-8.280e-9
91.000	-1.095e-6	-8.247e-9
92.000	-1.104e-6	-8.237e-9
93.000	-1.112e-6	-8.188e-9
94.000	-1.120e-6	-8.163e-9
95.000	-1.128e-6	-8.142e-9
96.000	-1.136e-6	-8.120e-9
97.000	-1.144e-6	-8.087e-9
98.000	-1.152e-6	-8.050e-9
99.000	-1.160e-6	-8.036e-9
100.000	-1.168e-6	-7.993e-9
101.000	-1.176e-6	-7.984e-9
102.000	-1.184e-6	-7.948e-9
103.000	-1.192e-6	-7.929e-9
104.000	-1.200e-6	-7.918e-9
105.000	-1.208e-6	-7.884e-9
106.000	-1.216e-6	-7.866e-9
107.000	-1.224e-6	-7.845e-9
108.000	-1.232e-6	-7.819e-9
109.000	-1.239e-6	-7.808e-9
110.000	-1.247e-6	-7.775e-9
111.000	-1.255e-6	-7.769e-9
112.000	-1.263e-6	-7.732e-9
113.000	-1.270e-6	-7.720e-9
114.000	-1.278e-6	-7.701e-9
115.000	-1.286e-6	-7.682e-9
116.000	-1.293e-6	-7.673e-9
117.000	-1.301e-6	-7.646e-9
118.000	-1.309e-6	-7.633e-9
119.000	-1.316e-6	-7.616e-9
120.000	-1.324e-6	-7.587e-9
121.000	-1.332e-6	-7.568e-9
122.000	-1.339e-6	-7.563e-9
123.000	-1.347e-6	-7.546e-9
124.000	-1.354e-6	-7.531e-9
125.000	-1.362e-6	-7.493e-9
126.000	-1.369e-6	-7.478e-9
127.000	-1.377e-6	-7.479e-9
128.000	-1.384e-6	-7.466e-9
129.000	-1.392e-6	-7.451e-9
130.000	-1.399e-6	-7.455e-9
131.000	-1.406e-6	-7.425e-9
132.000	-1.414e-6	-7.420e-9
133.000	-1.421e-6	-7.395e-9
134.000	-1.429e-6	-7.399e-9
135.000	-1.436e-6	-7.382e-9
136.000	-1.443e-6	-7.362e-9
137.000	-1.451e-6	-7.357e-9
138.000	-1.458e-6	-7.332e-9
139.000	-1.465e-6	-7.326e-9
140.000	-1.473e-6	-7.304e-9
141.000	-1.480e-6	-7.286e-9
142.000	-1.487e-6	-7.276e-9
143.000	-1.495e-6	-7.268e-9
144.000	-1.502e-6	-7.252e-9
145.000	-1.509e-6	-7.243e-9
146.000	-1.516e-6	-7.250e-9
147.000	-1.523e-6	-7.223e-9
148.000	-1.531e-6	-7.215e-9
149.000	-1.538e-6	-7.187e-9
150.000	-1.545e-6	-7.185e-9
151.000	-1.552e-6	-7.175e-9
152.000	-1.559e-6	-7.155e-9
153.000	-1.567e-6	-7.147e-9
154.000	-1.574e-6	-7.139e-9
155.000	-1.581e-6	-7.125e-9
156.000	-1.588e-6	-7.112e-9
157.000	-1.595e-6	-7.092e-9
158.000	-1.602e-6	-7.093e-9
159.000	-1.609e-6	-7.079e-9
160.000	-1.616e-6	-7.065e-9
161.000	-1.623e-6	-7.070e-9
162.000	-1.630e-6	-7.054e-9
163.000	-1.637e-6	-7.050e-9
164.000	-1.644e-6	-7.035e-9
165.000	-1.651e-6	-7.013e-9
166.000	-1.658e-6	-7.017e-9
167.000	-1.665e-6	-6.998e-9
168.000	-1.672e-6	-6.993e-9
169.000	-1.679e-6	-6.984e-9
170.000	-1.686e-6	-6.977e-9
171.000	-1.693e-6	-6.967e-9
172.000	-1.700e-6	-6.954e-9
173.000	-1.707e-6	-6.964e-9
174.000	-1.714e-6	-6.942e-9
175.000	-1.721e-6	-6.932e-9
176.000	-1.728e-6	-6.921e-9
177.000	-1.735e-6	-6.907e-9
178.000	-1.742e-6	-6.907e-9
179.000	-1.749e-6	-6.906e-9
180.000	-1.756e-6	-6.907e-9
181.000	-1.763e-6	-6.882e-9
182.000	-1.769e-6	-6.868e-9
183.000	-1.776e-6	-6.865e-9
184.000	-1.783e-6	-6.862e-9
185.000	-1.790e-6	-6.857e-9
186.000	-1.797e-6	-6.859e-9
187.000	-1.804e-6	-6.835e-9
188.000	-1.811e-6	-6.827e-9
189.000	-1.817e-6	-6.822e-9
190.000	-1.824e-6	-6.825e-9
191.000	-1.831e-6	-6.816e-9
192.000	-1.838e-6	-6.799e-9
193.000	-1.845e-6	-6.793e-9
194.000	-1.851e-6	-6.782e-9
195.000	-1.858e-6	-6.783e-9
196.000	-1.865e-6	-6.778e-9
197.000	-1.872e-6	-6.773e-9
198.000	-1.879e-6	-6.776e-9
199.000	-1.885e-6	-6.752e-9
200.000	-1.892e-6	-6.743e-9
201.000	-1.899e-6	-6.747e-9
202.000	-1.906e-6	-6.745e-9
203.000	-1.912e-6	-6.723e-9
204.000	-1.919e-6	-6.713e-9
205.000	-1.926e-6	-6.705e-9
206.000	-1.932e-6	-6.714e-9
207.000	-1.939e-6	-6.691e-9
208.000	-1.946e-6	-6.674e-9
209.000	-1.952e-6	-6.676e-9
210.000	-1.959e-6	-6.665e-9
211.000	-1.966e-6	-6.656e-9
212.000	-1.972e-6	-6.658e-9
213.000	-1.979e-6	-6.641e-9
214.000	-1.986e-6	-6.647e-9
215.000	-1.992e-6	-6.639e-9
216.000	-1.999e-6	-6.628e-9
217.000	-2.006e-6	-6.628e-9
218.000	-2.012e-6	-6.607e-9
219.000	-2.019e-6	-6.613e-9
220.000	-2.025e-6	-6.607e-9
221.000	-2.032e-6	-6.609e-9
222.000	-2.039e-6	-6.600e-9
223.000	-2.045e-6	-6.588e-9
224.000	-2.052e-6	-6.585e-9
225.000	-2.058e-6	-6.591e-9
226.000	-2.065e-6	-6.574e-9
227.000	-2.072e-6	-6.574e-9
228.000	-2.078e-6	-6.565e-9
229.000	-2.085e-6	-6.568e-9
230.000	-2.091e-6	-6.554e-9
231.000	-2.098e-6	-6.553e-9
232.000	-2.104e-6	-6.541e-9
233.000	-2.111e-6	-6.535e-9
234.000	-2.117e-6	-6.534e-9
235.000	-2.124e-6	-6.515e-9
236.000	-2.130e-6	-6.518e-9
237.000	-2.137e-6	-6.511e-9
238.000	-2.143e-6	-6.514e-9
239.000	-2.150e-6	-6.488e-9
240.000	-2.156e-6	-6.502e-9
241.000	-2.163e-6	-6.501e-9
242.000	-2.169e-6	-6.499e-9
243.000	-2.176e-6	-6.486e-9
244.000	-2.182e-6	-6.487e-9
245.000	-2.189e-6	-6.491e-9
246.000	-2.195e-6	-6.465e-9
247.000	-2.202e-6	-6.471e-9
248.000	-2.208e-6	-6.453e-9
249.000	-2.215e-6	-6.458e-9
250.000	-2.221e-6	-6.454e-9
251.000	-2.228e-6	-6.463e-9
252.000	-2.234e-6	-6.446e-9
253.000	-2.241e-6	-6.449e-9
254.000	-2.247e-6	-6.430e-9
255.000	-2.253e-6	-6.442e-9
256.000	-2.260e-6	-6.446e-9
257.000	-2.266e-6	-6.428e-9
258.000	-2.273e-6	-6.426e-9
259.000	-2.279e-6	-6.428e-9
260.000	-2.286e-6	-6.428e-9
261.000	-2.292e-6	-6.411e-9
262.000	-2.298e-6	-6.411e-9
263.000	-2.305e-6	-6.399e-9
264.000	-2.311e-6	-6.393e-9
265.000	-2.318e-6	-6.402e-9
266.000	-2.324e-6	-6.388e-9
267.000	-2.330e-6	-6.390e-9
268.000	-2.337e-6	-6.377e-9
269.000	-2.343e-6	-6.373e-9
270.000	-2.350e-6	-6.376e-9
271.000	-2.356e-6	-6.371e-9
272.000	-2.362e-6	-6.373e-9
273.000	-2.369e-6	-6.366e-9
274.000	-2.375e-6	-6.358e-9
275.000	-2.381e-6	-6.360e-9
276.000	-2.388e-6	-6.359e-9
277.000	-2.394e-6	-6.358e-9
278.000	-2.400e-6	-6.358e-9
279.000	-2.407e-6	-6.349e-9
280.000	-2.413e-6	-6.349e-9
281.000	-2.419e-6	-6.343e-9
282.000	-2.426e-6	-6.337e-9
283.000	-2.432e-6	-6.343e-9
284.000	-2.438e-6	-6.335e-9
285.000	-2.445e-6	-6.333e-9
286.000	-2.451e-6	-6.346e-9
287.000	-2.457e-6	-6.333e-9
288.000	-2.464e-6	-6.330e-9
289.000	-2.470e-6	-6.328e-9
290.000	-2.476e-6	-6.335e-9
291.000	-2.483e-6	-6.338e-9
292.000	-2.489e-6	-6.339e-9
293.000	-2.495e-6	-6.320e-9
294.000	-2.502e-6	-6.327e-9
295.000	-2.508e-6	-6.319e-9
296.000	-2.514e-6	-6.324e-9
297.000	-2.521e-6	-6.313e-9
298.000	-2.527e-6	-6.312e-9
299.000	-2.533e-6	-6.326e-9
300.000	-2.540e-6	-6.309e-9
301.000	-2.546e-6	-6.308e-9
302.000	-2.552e-6	-6.305e-9
303.000	-2.559e-6	-6.283e-9
304.000	-2.565e-6	-6.289e-9
305.000	-2.571e-6	-6.288e-9
306.000	-2.577e-6	-6.284e-9
307.000	-2.584e-6	-6.276e-9
308.000	-2.590e-6	-6.268e-9
309.000	-2.596e-6	-6.272e-9
310.000	-2.603e-6	-6.269e-9
311.000	-2.609e-6	-6.270e-9
312.000	-2.615e-6	-6.273e-9
313.000	-2.621e-6	-6.253e-9
314.000	-2.628e-6	-6.262e-9
315.000	-2.634e-6	-6.266e-9
316.000	-2.640e-6	-6.263e-9
317.000	-2.646e-6	-6.260e-9
318.000	-2.653e-6	-6.260e-9
319.000	-2.659e-6	-6.258e-9
320.000	-2.665e-6	-6.267e-9
321.000	-2.671e-6	-6.265e-9
322.000	-2.678e-6	-6.260e-9
323.000	-2.684e-6	-6.270e-9
324.000	-2.690e-6	-6.266e-9
325.000	-2.696e-6	-6.262e-9
326.000	-2.703e-6	-6.258e-9
327.000	-2.709e-6	-6.269e-9
328.000	-2.715e-6	-6.245e-9
329.000	-2.722e-6	-6.251e-9
330.000	-2.728e-6	-6.251e-9
331.000	-2.734e-6	-6.246e-9
332.000	-2.740e-6	-6.241e-9
333.000	-2.746e-6	-6.245e-9
334.000	-2.753e-6	-6.240e-9
335.000	-2.759e-6	-6.238e-9
336.000	-2.765e-6	-6.232e-9
337.000	-2.771e-6	-6.251e-9
338.000	-2.778e-6	-6.228e-9
339.000	-2.784e-6	-6.232e-9
340.000	-2.790e-6	-6.229e-9
341.000	-2.796e-6	-6.239e-9
342.000	-2.803e-6	-6.225e-9
343.000	-2.809e-6	-6.237e-9
344.000	-2.815e-6	-6.231e-9
345.000	-2.821e-6	-6.231e-9
346.000	-2.828e-6	-6.231e-9
347.000	-2.834e-6	-6.227e-9
348.000	-2.840e-6	-6.231e-9
349.000	-2.846e-6	-6.226e-9
350.000	-2.852e-6	-6.216e-9
351.000	-2.859e-6	-6.224e-9
352.000	-2.865e-6	-6.219e-9
353.000	-2.871e-6	-6.209e-9
354.000	-2.877e-6	-6.210e-9
355.000	-2.884e-6	-6.202e-9
356.000	-2.890e-6	-6.202e-9
357.000	-2.896e-6	-6.197e-9
358.000	-2.902e-6	-6.210e-9
359.000	-2.908e-6	-6.196e-9
360.000	-2.915e-6	-6.198e-9
361.000	-2.921e-6	-6.188e-9
362.000	-2.927e-6	-6.203e-9
363.000	-2.933e-6	-6.202e-9
364.000	-2.939e-6	-6.189e-9
365.000	-2.945e-6	-6.192e-9
366.000	-2.952e-6	-6.186e-9
367.000	-2.958e-6	-6.185e-9
368.000	-2.964e-6	-6.177e-9
369.000	-2.970e-6	-6.183e-9
370.000	-2.976e-6	-6.186e-9
371.000	-2.983e-6	-6.184e-9
372.000	-2.989e-6	-6.178e-9
373.000	-2.995e-6	-6.168e-9
374.000	-3.001e-6	-6.160e-9
375.000	-3.007e-6	-6.163e-9
376.000	-3.013e-6	-6.166e-9
377.000	-3.020e-6	-6.181e-9
378.000	-3.026e-6	-6.164e-9
379.000	-3.032e-6	-6.156e-9
380.000	-3.038e-6	-6.152e-9
381.000	-3.044e-6	-6.157e-9
382.000	-3.050e-6	-6.150e-9
383.000	-3.057e-6	-6.161e-9
384.000	-3.063e-6	-6.154e-9
385.000	-3.069e-6	-6.144e-9
386.000	-3.075e-6	-6.152e-9
387.000	-3.081e-6	-6.135e-9
388.000	-3.087e-6	-6.158e-9
389.000	-3.093e-6	-6.144e-9
390.000	-3.100e-6	-6.150e-9
391.000	-3.106e-6	-6.149e-9
392.000	-3.112e-6	-6.150e-9
393.000	-3.118e-6	-6.152e-9
394.000	-3.124e-6	-6.147e-9
395.000	-3.130e-6	-6.144e-9
396.000	-3.136e-6	-6.131e-9
397.000	-3.143e-6	-6.140e-9
398.000	-3.149e-6	-6.139e-9
399.000	-3.155e-6	-6.143e-9
400.000	-3.161e-6	-6.149e-9
401.000	-3.167e-6	-6.142e-9
402.000	-3.173e-6	-6.146e-9
403.000	-3.179e-6	-6.139e-9
404.000	-3.186e-6	-6.132e-9
405.000	-3.192e-6	-6.131e-9
406.000	-3.198e-6	-6.122e-9
407.000	-3.204e-6	-6.132e-9
408.000	-3.210e-6	-6.139e-9
409.000	-3.216e-6	-6.140e-9
410.000	-3.222e-6	-6.125e-9
411.000	-3.228e-6	-6.129e-9
412.000	-3.235e-6	-6.131e-9
413.000	-3.241e-6	-6.128e-9
414.000	-3.247e-6	-6.125e-9
415.000	-3.253e-6	-6.125e-9
416.000	-3.259e-6	-6.119e-9
417.000	-3.265e-6	-6.121e-9
418.000	-3.271e-6	-6.112e-9
419.000	-3.277e-6	-6.107e-9
420.000	-3.284e-6	-6.120e-9
421.000	-3.290e-6	-6.116e-9
422.000	-3.296e-6	-6.124e-9
423.000	-3.302e-6	-6.117e-9
424.000	-3.308e-6	-6.111e-9
425.000	-3.314e-6	-6.104e-9
426.000	-3.320e-6	-6.113e-9
427.000	-3.326e-6	-6.118e-9
428.000	-3.332e-6	-6.105e-9
429.000	-3.339e-6	-6.102e-9
430.000	-3.345e-6	-6.118e-9
431.000	-3.351e-6	-6.109e-9
432.000	-3.357e-6	-6.111e-9
433.000	-3.363e-6	-6.116e-9
434.000	-3.369e-6	-6.114e-9
435.000	-3.375e-6	-6.116e-9
436.000	-3.381e-6	-6.108e-9
437.000	-3.388e-6	-6.117e-9
438.000	-3.394e-6	-6.104e-9
439.000	-3.400e-6	-6.109e-9
440.000	-3.406e-6	-6.121e-9
441.000	-3.412e-6	-6.113e-9
442.000	-3.418e-6	-6.120e-9
443.000	-3.424e-6	-6.130e-9
444.000	-3.430e-6	-6.120e-9
445.000	-3.436e-6	-6.119e-9
446.000	-3.443e-6	-6.122e-9
447.000	-3.449e-6	-6.113e-9
448.000	-3.455e-6	-6.106e-9
449.000	-3.461e-6	-6.114e-9
450.000	-3.467e-6	-6.121e-9
451.000	-3.473e-6	-6.116e-9
452.000	-3.479e-6	-6.119e-9
453.000	-3.485e-6	-6.116e-9
454.000	-3.491e-6	-6.114e-9
455.000	-3.498e-6	-6.125e-9
456.000	-3.504e-6	-6.119e-9
457.000	-3.510e-6	-6.118e-9
458.000	-3.516e-6	-6.118e-9
459.000	-3.522e-6	-6.114e-9
460.000	-3.528e-6	-6.101e-9
461.000	-3.534e-6	-6.093e-9
462.000	-3.540e-6	-6.108e-9
463.000	-3.546e-6	-6.103e-9
464.000	-3.553e-6	-6.101e-9
465.000	-3.559e-6	-6.100e-9
466.000	-3.565e-6	-6.109e-9
467.000	-3.571e-6	-6.096e-9
468.000	-3.577e-6	-6.099e-9
469.000	-3.583e-6	-6.105e-9
470.000	-3.589e-6	-6.102e-9
471.000	-3.595e-6	-6.086e-9
472.000	-3.601e-6	-6.099e-9
473.000	-3.607e-6	-6.095e-9
474.000	-3.614e-6	-6.105e-9
475.000	-3.620e-6	-6.096e-9
476.000	-3.626e-6	-6.097e-9
477.000	-3.632e-6	-6.099e-9
478.000	-3.638e-6	-6.087e-9
479.000	-3.644e-6	-6.084e-9
480.000	-3.650e-6	-6.091e-9
481.000	-3.656e-6	-6.088e-9
482.000	-3.662e-6	-6.093e-9
483.000	-3.668e-6	-6.089e-9
484.000	-3.674e-6	-6.080e-9
485.000	-3.681e-6	-6.081e-9
486.000	-3.687e-6	-6.079e-9
487.000	-3.693e-6	-6.089e-9
488.000	-3.699e-6	-6.089e-9
489.000	-3.705e-6	-6.083e-9
490.000	-3.711e-6	-6.082e-9
491.000	-3.717e-6	-6.077e-9
492.000	-3.723e-6	-6.089e-9
493.000	-3.729e-6	-6.087e-9
494.000	-3.735e-6	-6.084e-9
495.000	-3.741e-6	-6.089e-9
496.000	-3.748e-6	-6.088e-9
497.000	-3.754e-6	-6.081e-9
498.000	-3.760e-6	-6.074e-9
499.000	-3.766e-6	-6.087e-9
500.000	-3.772e-6	-6.074e-9
