# Supplementary material for: Functional and structural similarity of human DNA primase [4Fe4S] cluster domain constructs
Source: PLoS One. 2018 Dec 18;13(12):e0209345. doi: 10.1371/journal.pone.0209345 (PMC6298731; doi:10.1371/journal.pone.0209345)
Supplement: S6 Dataset — (ZIP) [file pone.0209345.s012.zip › S6_dataset/Be 512mV t2.csv]

July 19	2017 19:20:48
Bulk Electrolysis with Coulometry
File: d:\07-19-17\ox red\be 512mv t2.csv
Data Source: Experiment
Instrument Model: CHI760B
Header:
Note:
Init E (V) = 0.3
End Current Ratio (%) = 0.005
Data Storage Interval (s) = 1
Total Q = -5.6331e-6C
End i = -9.3885e-9A
Time/sec	Charge/C	Current/A
1.000	-3.712e-8	-3.712e-8
2.000	-7.106e-8	-3.395e-8
3.000	-1.028e-7	-3.173e-8
4.000	-1.329e-7	-3.008e-8
5.000	-1.616e-7	-2.874e-8
6.000	-1.892e-7	-2.762e-8
7.000	-2.157e-7	-2.650e-8
8.000	-2.413e-7	-2.552e-8
9.000	-2.660e-7	-2.471e-8
10.000	-2.899e-7	-2.397e-8
11.000	-3.132e-7	-2.330e-8
12.000	-3.360e-7	-2.273e-8
13.000	-3.582e-7	-2.222e-8
14.000	-3.799e-7	-2.172e-8
15.000	-4.012e-7	-2.126e-8
16.000	-4.220e-7	-2.084e-8
17.000	-4.425e-7	-2.048e-8
18.000	-4.626e-7	-2.010e-8
19.000	-4.823e-7	-1.975e-8
20.000	-5.018e-7	-1.944e-8
21.000	-5.209e-7	-1.914e-8
22.000	-5.398e-7	-1.886e-8
23.000	-5.584e-7	-1.862e-8
24.000	-5.768e-7	-1.839e-8
25.000	-5.949e-7	-1.814e-8
26.000	-6.128e-7	-1.792e-8
27.000	-6.305e-7	-1.770e-8
28.000	-6.481e-7	-1.751e-8
29.000	-6.654e-7	-1.730e-8
30.000	-6.825e-7	-1.713e-8
31.000	-6.994e-7	-1.695e-8
32.000	-7.162e-7	-1.680e-8
33.000	-7.329e-7	-1.663e-8
34.000	-7.493e-7	-1.647e-8
35.000	-7.656e-7	-1.631e-8
36.000	-7.818e-7	-1.616e-8
37.000	-7.978e-7	-1.602e-8
38.000	-8.137e-7	-1.587e-8
39.000	-8.294e-7	-1.574e-8
40.000	-8.451e-7	-1.562e-8
41.000	-8.605e-7	-1.549e-8
42.000	-8.759e-7	-1.537e-8
43.000	-8.912e-7	-1.526e-8
44.000	-9.063e-7	-1.515e-8
45.000	-9.214e-7	-1.506e-8
46.000	-9.363e-7	-1.495e-8
47.000	-9.512e-7	-1.487e-8
48.000	-9.660e-7	-1.476e-8
49.000	-9.806e-7	-1.465e-8
50.000	-9.952e-7	-1.458e-8
51.000	-1.010e-6	-1.448e-8
52.000	-1.024e-6	-1.440e-8
53.000	-1.038e-6	-1.431e-8
54.000	-1.053e-6	-1.422e-8
55.000	-1.067e-6	-1.414e-8
56.000	-1.081e-6	-1.407e-8
57.000	-1.095e-6	-1.398e-8
58.000	-1.109e-6	-1.390e-8
59.000	-1.123e-6	-1.383e-8
60.000	-1.136e-6	-1.375e-8
61.000	-1.150e-6	-1.369e-8
62.000	-1.164e-6	-1.363e-8
63.000	-1.177e-6	-1.356e-8
64.000	-1.191e-6	-1.350e-8
65.000	-1.204e-6	-1.342e-8
66.000	-1.217e-6	-1.337e-8
67.000	-1.231e-6	-1.332e-8
68.000	-1.244e-6	-1.325e-8
69.000	-1.257e-6	-1.320e-8
70.000	-1.270e-6	-1.315e-8
71.000	-1.283e-6	-1.309e-8
72.000	-1.296e-6	-1.304e-8
73.000	-1.309e-6	-1.299e-8
74.000	-1.322e-6	-1.294e-8
75.000	-1.335e-6	-1.290e-8
76.000	-1.348e-6	-1.284e-8
77.000	-1.361e-6	-1.280e-8
78.000	-1.374e-6	-1.275e-8
79.000	-1.386e-6	-1.271e-8
80.000	-1.399e-6	-1.265e-8
81.000	-1.412e-6	-1.261e-8
82.000	-1.424e-6	-1.258e-8
83.000	-1.437e-6	-1.254e-8
84.000	-1.449e-6	-1.250e-8
85.000	-1.462e-6	-1.245e-8
86.000	-1.474e-6	-1.242e-8
87.000	-1.487e-6	-1.237e-8
88.000	-1.499e-6	-1.232e-8
89.000	-1.511e-6	-1.228e-8
90.000	-1.523e-6	-1.224e-8
91.000	-1.536e-6	-1.221e-8
92.000	-1.548e-6	-1.218e-8
93.000	-1.560e-6	-1.214e-8
94.000	-1.572e-6	-1.211e-8
95.000	-1.584e-6	-1.208e-8
96.000	-1.596e-6	-1.203e-8
97.000	-1.608e-6	-1.199e-8
98.000	-1.620e-6	-1.196e-8
99.000	-1.632e-6	-1.192e-8
100.000	-1.644e-6	-1.189e-8
101.000	-1.656e-6	-1.187e-8
102.000	-1.668e-6	-1.182e-8
103.000	-1.679e-6	-1.179e-8
104.000	-1.691e-6	-1.176e-8
105.000	-1.703e-6	-1.174e-8
106.000	-1.715e-6	-1.170e-8
107.000	-1.726e-6	-1.167e-8
108.000	-1.738e-6	-1.165e-8
109.000	-1.750e-6	-1.163e-8
110.000	-1.761e-6	-1.161e-8
111.000	-1.773e-6	-1.158e-8
112.000	-1.784e-6	-1.156e-8
113.000	-1.796e-6	-1.153e-8
114.000	-1.807e-6	-1.150e-8
115.000	-1.819e-6	-1.148e-8
116.000	-1.830e-6	-1.144e-8
117.000	-1.842e-6	-1.144e-8
118.000	-1.853e-6	-1.140e-8
119.000	-1.864e-6	-1.138e-8
120.000	-1.876e-6	-1.136e-8
121.000	-1.887e-6	-1.134e-8
122.000	-1.898e-6	-1.131e-8
123.000	-1.910e-6	-1.129e-8
124.000	-1.921e-6	-1.128e-8
125.000	-1.932e-6	-1.124e-8
126.000	-1.944e-6	-1.123e-8
127.000	-1.955e-6	-1.120e-8
128.000	-1.966e-6	-1.119e-8
129.000	-1.977e-6	-1.117e-8
130.000	-1.988e-6	-1.115e-8
131.000	-1.999e-6	-1.113e-8
132.000	-2.010e-6	-1.110e-8
133.000	-2.022e-6	-1.108e-8
134.000	-2.033e-6	-1.107e-8
135.000	-2.044e-6	-1.106e-8
136.000	-2.055e-6	-1.104e-8
137.000	-2.066e-6	-1.102e-8
138.000	-2.077e-6	-1.101e-8
139.000	-2.088e-6	-1.099e-8
140.000	-2.099e-6	-1.097e-8
141.000	-2.110e-6	-1.096e-8
142.000	-2.121e-6	-1.095e-8
143.000	-2.132e-6	-1.093e-8
144.000	-2.142e-6	-1.091e-8
145.000	-2.153e-6	-1.089e-8
146.000	-2.164e-6	-1.086e-8
147.000	-2.175e-6	-1.087e-8
148.000	-2.186e-6	-1.087e-8
149.000	-2.197e-6	-1.083e-8
150.000	-2.208e-6	-1.082e-8
151.000	-2.218e-6	-1.081e-8
152.000	-2.229e-6	-1.080e-8
153.000	-2.240e-6	-1.079e-8
154.000	-2.251e-6	-1.078e-8
155.000	-2.262e-6	-1.077e-8
156.000	-2.272e-6	-1.077e-8
157.000	-2.283e-6	-1.075e-8
158.000	-2.294e-6	-1.072e-8
159.000	-2.304e-6	-1.071e-8
160.000	-2.315e-6	-1.070e-8
161.000	-2.326e-6	-1.069e-8
162.000	-2.337e-6	-1.066e-8
163.000	-2.347e-6	-1.064e-8
164.000	-2.358e-6	-1.063e-8
165.000	-2.368e-6	-1.059e-8
166.000	-2.379e-6	-1.061e-8
167.000	-2.390e-6	-1.059e-8
168.000	-2.400e-6	-1.057e-8
169.000	-2.411e-6	-1.057e-8
170.000	-2.421e-6	-1.056e-8
171.000	-2.432e-6	-1.054e-8
172.000	-2.442e-6	-1.053e-8
173.000	-2.453e-6	-1.052e-8
174.000	-2.463e-6	-1.050e-8
175.000	-2.474e-6	-1.048e-8
176.000	-2.484e-6	-1.049e-8
177.000	-2.495e-6	-1.046e-8
178.000	-2.505e-6	-1.047e-8
179.000	-2.516e-6	-1.047e-8
180.000	-2.526e-6	-1.046e-8
181.000	-2.537e-6	-1.045e-8
182.000	-2.547e-6	-1.042e-8
183.000	-2.558e-6	-1.042e-8
184.000	-2.568e-6	-1.041e-8
185.000	-2.578e-6	-1.039e-8
186.000	-2.589e-6	-1.038e-8
187.000	-2.599e-6	-1.037e-8
188.000	-2.609e-6	-1.035e-8
189.000	-2.620e-6	-1.034e-8
190.000	-2.630e-6	-1.033e-8
191.000	-2.640e-6	-1.031e-8
192.000	-2.651e-6	-1.031e-8
193.000	-2.661e-6	-1.032e-8
194.000	-2.671e-6	-1.031e-8
195.000	-2.682e-6	-1.029e-8
196.000	-2.692e-6	-1.028e-8
197.000	-2.702e-6	-1.027e-8
198.000	-2.712e-6	-1.026e-8
199.000	-2.723e-6	-1.025e-8
200.000	-2.733e-6	-1.024e-8
201.000	-2.743e-6	-1.022e-8
202.000	-2.753e-6	-1.021e-8
203.000	-2.764e-6	-1.020e-8
204.000	-2.774e-6	-1.019e-8
205.000	-2.784e-6	-1.020e-8
206.000	-2.794e-6	-1.018e-8
207.000	-2.804e-6	-1.018e-8
208.000	-2.814e-6	-1.018e-8
209.000	-2.825e-6	-1.017e-8
210.000	-2.835e-6	-1.016e-8
211.000	-2.845e-6	-1.016e-8
212.000	-2.855e-6	-1.016e-8
213.000	-2.865e-6	-1.014e-8
214.000	-2.875e-6	-1.015e-8
215.000	-2.886e-6	-1.013e-8
216.000	-2.896e-6	-1.012e-8
217.000	-2.906e-6	-1.011e-8
218.000	-2.916e-6	-1.011e-8
219.000	-2.926e-6	-1.012e-8
220.000	-2.936e-6	-1.011e-8
221.000	-2.946e-6	-1.009e-8
222.000	-2.956e-6	-1.008e-8
223.000	-2.966e-6	-1.009e-8
224.000	-2.976e-6	-1.007e-8
225.000	-2.987e-6	-1.007e-8
226.000	-2.997e-6	-1.007e-8
227.000	-3.007e-6	-1.006e-8
228.000	-3.017e-6	-1.005e-8
229.000	-3.027e-6	-1.005e-8
230.000	-3.037e-6	-1.004e-8
231.000	-3.047e-6	-1.004e-8
232.000	-3.057e-6	-1.001e-8
233.000	-3.067e-6	-1.002e-8
234.000	-3.077e-6	-1.001e-8
235.000	-3.087e-6	-1.001e-8
236.000	-3.097e-6	-1.001e-8
237.000	-3.107e-6	-9.994e-9
238.000	-3.117e-6	-9.986e-9
239.000	-3.127e-6	-9.980e-9
240.000	-3.137e-6	-9.983e-9
241.000	-3.147e-6	-9.974e-9
242.000	-3.157e-6	-9.985e-9
243.000	-3.167e-6	-9.958e-9
244.000	-3.177e-6	-9.969e-9
245.000	-3.187e-6	-9.965e-9
246.000	-3.197e-6	-9.954e-9
247.000	-3.207e-6	-9.942e-9
248.000	-3.217e-6	-9.936e-9
249.000	-3.226e-6	-9.929e-9
250.000	-3.236e-6	-9.917e-9
251.000	-3.246e-6	-9.924e-9
252.000	-3.256e-6	-9.921e-9
253.000	-3.266e-6	-9.930e-9
254.000	-3.276e-6	-9.912e-9
255.000	-3.286e-6	-9.915e-9
256.000	-3.296e-6	-9.912e-9
257.000	-3.306e-6	-9.898e-9
258.000	-3.316e-6	-9.899e-9
259.000	-3.326e-6	-9.892e-9
260.000	-3.335e-6	-9.899e-9
261.000	-3.345e-6	-9.909e-9
262.000	-3.355e-6	-9.899e-9
263.000	-3.365e-6	-9.891e-9
264.000	-3.375e-6	-9.891e-9
265.000	-3.385e-6	-9.865e-9
266.000	-3.395e-6	-9.862e-9
267.000	-3.405e-6	-9.870e-9
268.000	-3.415e-6	-9.881e-9
269.000	-3.424e-6	-9.875e-9
270.000	-3.434e-6	-9.875e-9
271.000	-3.444e-6	-9.864e-9
272.000	-3.454e-6	-9.840e-9
273.000	-3.464e-6	-9.848e-9
274.000	-3.474e-6	-9.835e-9
275.000	-3.484e-6	-9.841e-9
276.000	-3.493e-6	-9.825e-9
277.000	-3.503e-6	-9.819e-9
278.000	-3.513e-6	-9.815e-9
279.000	-3.523e-6	-9.800e-9
280.000	-3.533e-6	-9.804e-9
281.000	-3.542e-6	-9.812e-9
282.000	-3.552e-6	-9.802e-9
283.000	-3.562e-6	-9.791e-9
284.000	-3.572e-6	-9.797e-9
285.000	-3.582e-6	-9.798e-9
286.000	-3.591e-6	-9.778e-9
287.000	-3.601e-6	-9.766e-9
288.000	-3.611e-6	-9.773e-9
289.000	-3.621e-6	-9.759e-9
290.000	-3.630e-6	-9.765e-9
291.000	-3.640e-6	-9.751e-9
292.000	-3.650e-6	-9.753e-9
293.000	-3.660e-6	-9.751e-9
294.000	-3.669e-6	-9.759e-9
295.000	-3.679e-6	-9.758e-9
296.000	-3.689e-6	-9.769e-9
297.000	-3.699e-6	-9.749e-9
298.000	-3.708e-6	-9.749e-9
299.000	-3.718e-6	-9.745e-9
300.000	-3.728e-6	-9.744e-9
301.000	-3.738e-6	-9.741e-9
302.000	-3.747e-6	-9.726e-9
303.000	-3.757e-6	-9.730e-9
304.000	-3.767e-6	-9.728e-9
305.000	-3.777e-6	-9.727e-9
306.000	-3.786e-6	-9.712e-9
307.000	-3.796e-6	-9.717e-9
308.000	-3.806e-6	-9.719e-9
309.000	-3.815e-6	-9.704e-9
310.000	-3.825e-6	-9.706e-9
311.000	-3.835e-6	-9.714e-9
312.000	-3.845e-6	-9.700e-9
313.000	-3.854e-6	-9.696e-9
314.000	-3.864e-6	-9.693e-9
315.000	-3.874e-6	-9.699e-9
316.000	-3.883e-6	-9.672e-9
317.000	-3.893e-6	-9.682e-9
318.000	-3.903e-6	-9.673e-9
319.000	-3.912e-6	-9.678e-9
320.000	-3.922e-6	-9.685e-9
321.000	-3.932e-6	-9.696e-9
322.000	-3.941e-6	-9.684e-9
323.000	-3.951e-6	-9.680e-9
324.000	-3.961e-6	-9.673e-9
325.000	-3.970e-6	-9.666e-9
326.000	-3.980e-6	-9.680e-9
327.000	-3.990e-6	-9.657e-9
328.000	-3.999e-6	-9.644e-9
329.000	-4.009e-6	-9.651e-9
330.000	-4.019e-6	-9.653e-9
331.000	-4.028e-6	-9.657e-9
332.000	-4.038e-6	-9.652e-9
333.000	-4.048e-6	-9.642e-9
334.000	-4.057e-6	-9.646e-9
335.000	-4.067e-6	-9.625e-9
336.000	-4.077e-6	-9.623e-9
337.000	-4.086e-6	-9.619e-9
338.000	-4.096e-6	-9.618e-9
339.000	-4.105e-6	-9.627e-9
340.000	-4.115e-6	-9.630e-9
341.000	-4.125e-6	-9.617e-9
342.000	-4.134e-6	-9.636e-9
343.000	-4.144e-6	-9.611e-9
344.000	-4.154e-6	-9.612e-9
345.000	-4.163e-6	-9.584e-9
346.000	-4.173e-6	-9.586e-9
347.000	-4.182e-6	-9.587e-9
348.000	-4.192e-6	-9.585e-9
349.000	-4.202e-6	-9.587e-9
350.000	-4.211e-6	-9.593e-9
351.000	-4.221e-6	-9.598e-9
352.000	-4.230e-6	-9.596e-9
353.000	-4.240e-6	-9.595e-9
354.000	-4.249e-6	-9.580e-9
355.000	-4.259e-6	-9.578e-9
356.000	-4.269e-6	-9.571e-9
357.000	-4.278e-6	-9.578e-9
358.000	-4.288e-6	-9.581e-9
359.000	-4.297e-6	-9.573e-9
360.000	-4.307e-6	-9.574e-9
361.000	-4.316e-6	-9.576e-9
362.000	-4.326e-6	-9.583e-9
363.000	-4.336e-6	-9.575e-9
364.000	-4.345e-6	-9.565e-9
365.000	-4.355e-6	-9.568e-9
366.000	-4.364e-6	-9.563e-9
367.000	-4.374e-6	-9.557e-9
368.000	-4.383e-6	-9.553e-9
369.000	-4.393e-6	-9.551e-9
370.000	-4.403e-6	-9.564e-9
371.000	-4.412e-6	-9.548e-9
372.000	-4.422e-6	-9.543e-9
373.000	-4.431e-6	-9.552e-9
374.000	-4.441e-6	-9.547e-9
375.000	-4.450e-6	-9.557e-9
376.000	-4.460e-6	-9.545e-9
377.000	-4.469e-6	-9.550e-9
378.000	-4.479e-6	-9.534e-9
379.000	-4.488e-6	-9.545e-9
380.000	-4.498e-6	-9.522e-9
381.000	-4.508e-6	-9.513e-9
382.000	-4.517e-6	-9.528e-9
383.000	-4.527e-6	-9.517e-9
384.000	-4.536e-6	-9.528e-9
385.000	-4.546e-6	-9.518e-9
386.000	-4.555e-6	-9.537e-9
387.000	-4.565e-6	-9.524e-9
388.000	-4.574e-6	-9.528e-9
389.000	-4.584e-6	-9.526e-9
390.000	-4.593e-6	-9.534e-9
391.000	-4.603e-6	-9.524e-9
392.000	-4.612e-6	-9.516e-9
393.000	-4.622e-6	-9.506e-9
394.000	-4.631e-6	-9.520e-9
395.000	-4.641e-6	-9.518e-9
396.000	-4.650e-6	-9.522e-9
397.000	-4.660e-6	-9.517e-9
398.000	-4.669e-6	-9.507e-9
399.000	-4.679e-6	-9.502e-9
400.000	-4.688e-6	-9.503e-9
401.000	-4.698e-6	-9.500e-9
402.000	-4.707e-6	-9.495e-9
403.000	-4.717e-6	-9.494e-9
404.000	-4.726e-6	-9.501e-9
405.000	-4.736e-6	-9.519e-9
406.000	-4.745e-6	-9.508e-9
407.000	-4.755e-6	-9.502e-9
408.000	-4.764e-6	-9.500e-9
409.000	-4.774e-6	-9.495e-9
410.000	-4.783e-6	-9.506e-9
411.000	-4.793e-6	-9.492e-9
412.000	-4.802e-6	-9.500e-9
413.000	-4.812e-6	-9.501e-9
414.000	-4.821e-6	-9.506e-9
415.000	-4.831e-6	-9.508e-9
416.000	-4.840e-6	-9.508e-9
417.000	-4.850e-6	-9.497e-9
418.000	-4.859e-6	-9.487e-9
419.000	-4.869e-6	-9.488e-9
420.000	-4.878e-6	-9.483e-9
421.000	-4.888e-6	-9.480e-9
422.000	-4.897e-6	-9.482e-9
423.000	-4.907e-6	-9.470e-9
424.000	-4.916e-6	-9.479e-9
425.000	-4.926e-6	-9.480e-9
426.000	-4.935e-6	-9.458e-9
427.000	-4.945e-6	-9.478e-9
428.000	-4.954e-6	-9.457e-9
429.000	-4.964e-6	-9.471e-9
430.000	-4.973e-6	-9.465e-9
431.000	-4.983e-6	-9.469e-9
432.000	-4.992e-6	-9.453e-9
433.000	-5.001e-6	-9.454e-9
434.000	-5.011e-6	-9.456e-9
435.000	-5.020e-6	-9.464e-9
436.000	-5.030e-6	-9.456e-9
437.000	-5.039e-6	-9.451e-9
438.000	-5.049e-6	-9.465e-9
439.000	-5.058e-6	-9.461e-9
440.000	-5.068e-6	-9.460e-9
441.000	-5.077e-6	-9.464e-9
442.000	-5.087e-6	-9.470e-9
443.000	-5.096e-6	-9.458e-9
444.000	-5.106e-6	-9.455e-9
445.000	-5.115e-6	-9.441e-9
446.000	-5.124e-6	-9.440e-9
447.000	-5.134e-6	-9.454e-9
448.000	-5.143e-6	-9.440e-9
449.000	-5.153e-6	-9.439e-9
450.000	-5.162e-6	-9.433e-9
451.000	-5.172e-6	-9.432e-9
452.000	-5.181e-6	-9.444e-9
453.000	-5.191e-6	-9.434e-9
454.000	-5.200e-6	-9.435e-9
455.000	-5.209e-6	-9.440e-9
456.000	-5.219e-6	-9.453e-9
457.000	-5.228e-6	-9.453e-9
458.000	-5.238e-6	-9.455e-9
459.000	-5.247e-6	-9.434e-9
460.000	-5.257e-6	-9.436e-9
461.000	-5.266e-6	-9.439e-9
462.000	-5.275e-6	-9.442e-9
463.000	-5.285e-6	-9.436e-9
464.000	-5.294e-6	-9.441e-9
465.000	-5.304e-6	-9.436e-9
466.000	-5.313e-6	-9.426e-9
467.000	-5.323e-6	-9.423e-9
468.000	-5.332e-6	-9.425e-9
469.000	-5.341e-6	-9.418e-9
470.000	-5.351e-6	-9.417e-9
471.000	-5.360e-6	-9.418e-9
472.000	-5.370e-6	-9.413e-9
473.000	-5.379e-6	-9.399e-9
474.000	-5.389e-6	-9.408e-9
475.000	-5.398e-6	-9.400e-9
476.000	-5.407e-6	-9.420e-9
477.000	-5.417e-6	-9.430e-9
478.000	-5.426e-6	-9.417e-9
479.000	-5.436e-6	-9.416e-9
480.000	-5.445e-6	-9.408e-9
481.000	-5.454e-6	-9.406e-9
482.000	-5.464e-6	-9.416e-9
483.000	-5.473e-6	-9.408e-9
484.000	-5.483e-6	-9.428e-9
485.000	-5.492e-6	-9.416e-9
486.000	-5.502e-6	-9.404e-9
487.000	-5.511e-6	-9.413e-9
488.000	-5.520e-6	-9.418e-9
489.000	-5.530e-6	-9.403e-9
490.000	-5.539e-6	-9.404e-9
491.000	-5.549e-6	-9.399e-9
492.000	-5.558e-6	-9.393e-9
493.000	-5.567e-6	-9.398e-9
494.000	-5.577e-6	-9.393e-9
495.000	-5.586e-6	-9.389e-9
496.000	-5.596e-6	-9.399e-9
497.000	-5.605e-6	-9.397e-9
498.000	-5.614e-6	-9.390e-9
499.000	-5.624e-6	-9.394e-9
500.000	-5.633e-6	-9.389e-9
