# Supplementary material for: Functional and structural similarity of human DNA primase [4Fe4S] cluster domain constructs
Source: PLoS One. 2018 Dec 18;13(12):e0209345. doi: 10.1371/journal.pone.0209345 (PMC6298731; doi:10.1371/journal.pone.0209345)
Supplement: S6 Dataset — (ZIP) [file pone.0209345.s012.zip › S6_dataset/CV 512mV t1.csv]

July 19	2017 19:10:06
Cyclic Voltammetry
File: d:\07-19-17\ox red\cv 512mv t1.csv
Data Source: Experiment
Instrument Model: CHI760B
Data Proc: Smoothing
Header:
Note:
Init E (V) = 0
High E (V) = 0.2
Low E (V) = -0.5
Init P/N = N
Scan Rate (V/s) = 0.1
Segment = 6
Sample Interval (V) = 0.001
Quiet Time (sec) = 2
Sensitivity (A/V) = 1e-7
Segment 1:
Ep = -0.355V
ip = 2.874e-8A
Ah = 3.086e-8C
Segment 2:
Segment 3:
Segment 4:
Segment 5:
Segment 6:
Potential/V	Current/A
0.000	2.168e-8
-0.001	2.224e-8
-0.002	2.279e-8
-0.003	2.332e-8
-0.004	2.385e-8
-0.005	2.436e-8
-0.006	2.486e-8
-0.007	2.535e-8
-0.008	2.583e-8
-0.009	2.630e-8
-0.010	2.675e-8
-0.011	2.720e-8
-0.012	2.763e-8
-0.013	2.805e-8
-0.014	2.846e-8
-0.015	2.886e-8
-0.016	2.925e-8
-0.017	2.962e-8
-0.018	2.999e-8
-0.019	3.034e-8
-0.020	3.068e-8
-0.021	3.101e-8
-0.022	3.132e-8
-0.023	3.163e-8
-0.024	3.193e-8
-0.025	3.219e-8
-0.026	3.245e-8
-0.027	3.270e-8
-0.028	3.293e-8
-0.029	3.316e-8
-0.030	3.337e-8
-0.031	3.358e-8
-0.032	3.377e-8
-0.033	3.396e-8
-0.034	3.413e-8
-0.035	3.430e-8
-0.036	3.445e-8
-0.037	3.460e-8
-0.038	3.474e-8
-0.039	3.487e-8
-0.040	3.499e-8
-0.041	3.510e-8
-0.042	3.521e-8
-0.043	3.530e-8
-0.044	3.540e-8
-0.045	3.548e-8
-0.046	3.556e-8
-0.047	3.564e-8
-0.048	3.571e-8
-0.049	3.578e-8
-0.050	3.584e-8
-0.051	3.590e-8
-0.052	3.595e-8
-0.053	3.600e-8
-0.054	3.604e-8
-0.055	3.608e-8
-0.056	3.612e-8
-0.057	3.616e-8
-0.058	3.620e-8
-0.059	3.623e-8
-0.060	3.626e-8
-0.061	3.630e-8
-0.062	3.633e-8
-0.063	3.637e-8
-0.064	3.641e-8
-0.065	3.645e-8
-0.066	3.649e-8
-0.067	3.653e-8
-0.068	3.657e-8
-0.069	3.662e-8
-0.070	3.667e-8
-0.071	3.673e-8
-0.072	3.678e-8
-0.073	3.684e-8
-0.074	3.690e-8
-0.075	3.697e-8
-0.076	3.703e-8
-0.077	3.709e-8
-0.078	3.716e-8
-0.079	3.722e-8
-0.080	3.729e-8
-0.081	3.736e-8
-0.082	3.742e-8
-0.083	3.750e-8
-0.084	3.756e-8
-0.085	3.764e-8
-0.086	3.771e-8
-0.087	3.778e-8
-0.088	3.785e-8
-0.089	3.793e-8
-0.090	3.800e-8
-0.091	3.808e-8
-0.092	3.815e-8
-0.093	3.823e-8
-0.094	3.830e-8
-0.095	3.838e-8
-0.096	3.845e-8
-0.097	3.853e-8
-0.098	3.860e-8
-0.099	3.868e-8
-0.100	3.875e-8
-0.101	3.882e-8
-0.102	3.889e-8
-0.103	3.895e-8
-0.104	3.902e-8
-0.105	3.908e-8
-0.106	3.913e-8
-0.107	3.919e-8
-0.108	3.924e-8
-0.109	3.929e-8
-0.110	3.934e-8
-0.111	3.938e-8
-0.112	3.942e-8
-0.113	3.946e-8
-0.114	3.949e-8
-0.115	3.952e-8
-0.116	3.955e-8
-0.117	3.958e-8
-0.118	3.960e-8
-0.119	3.961e-8
-0.120	3.963e-8
-0.121	3.963e-8
-0.122	3.964e-8
-0.123	3.964e-8
-0.124	3.965e-8
-0.125	3.965e-8
-0.126	3.966e-8
-0.127	3.967e-8
-0.128	3.969e-8
-0.129	3.971e-8
-0.130	3.973e-8
-0.131	3.976e-8
-0.132	3.979e-8
-0.133	3.983e-8
-0.134	3.987e-8
-0.135	3.992e-8
-0.136	3.998e-8
-0.137	4.004e-8
-0.138	4.010e-8
-0.139	4.017e-8
-0.140	4.025e-8
-0.141	4.034e-8
-0.142	4.043e-8
-0.143	4.052e-8
-0.144	4.062e-8
-0.145	4.073e-8
-0.146	4.084e-8
-0.147	4.095e-8
-0.148	4.107e-8
-0.149	4.119e-8
-0.150	4.131e-8
-0.151	4.144e-8
-0.152	4.157e-8
-0.153	4.170e-8
-0.154	4.183e-8
-0.155	4.197e-8
-0.156	4.210e-8
-0.157	4.224e-8
-0.158	4.238e-8
-0.159	4.252e-8
-0.160	4.266e-8
-0.161	4.280e-8
-0.162	4.294e-8
-0.163	4.308e-8
-0.164	4.321e-8
-0.165	4.335e-8
-0.166	4.348e-8
-0.167	4.361e-8
-0.168	4.374e-8
-0.169	4.387e-8
-0.170	4.401e-8
-0.171	4.414e-8
-0.172	4.427e-8
-0.173	4.441e-8
-0.174	4.454e-8
-0.175	4.467e-8
-0.176	4.480e-8
-0.177	4.494e-8
-0.178	4.507e-8
-0.179	4.521e-8
-0.180	4.534e-8
-0.181	4.547e-8
-0.182	4.561e-8
-0.183	4.574e-8
-0.184	4.588e-8
-0.185	4.601e-8
-0.186	4.615e-8
-0.187	4.629e-8
-0.188	4.642e-8
-0.189	4.656e-8
-0.190	4.670e-8
-0.191	4.684e-8
-0.192	4.698e-8
-0.193	4.712e-8
-0.194	4.726e-8
-0.195	4.740e-8
-0.196	4.754e-8
-0.197	4.768e-8
-0.198	4.783e-8
-0.199	4.797e-8
-0.200	4.812e-8
-0.201	4.827e-8
-0.202	4.842e-8
-0.203	4.857e-8
-0.204	4.871e-8
-0.205	4.887e-8
-0.206	4.902e-8
-0.207	4.918e-8
-0.208	4.934e-8
-0.209	4.950e-8
-0.210	4.966e-8
-0.211	4.982e-8
-0.212	4.998e-8
-0.213	5.015e-8
-0.214	5.031e-8
-0.215	5.048e-8
-0.216	5.065e-8
-0.217	5.081e-8
-0.218	5.098e-8
-0.219	5.115e-8
-0.220	5.133e-8
-0.221	5.150e-8
-0.222	5.167e-8
-0.223	5.185e-8
-0.224	5.202e-8
-0.225	5.220e-8
-0.226	5.237e-8
-0.227	5.255e-8
-0.228	5.273e-8
-0.229	5.291e-8
-0.230	5.309e-8
-0.231	5.327e-8
-0.232	5.345e-8
-0.233	5.364e-8
-0.234	5.382e-8
-0.235	5.400e-8
-0.236	5.419e-8
-0.237	5.437e-8
-0.238	5.456e-8
-0.239	5.475e-8
-0.240	5.494e-8
-0.241	5.512e-8
-0.242	5.531e-8
-0.243	5.551e-8
-0.244	5.570e-8
-0.245	5.589e-8
-0.246	5.609e-8
-0.247	5.628e-8
-0.248	5.648e-8
-0.249	5.668e-8
-0.250	5.687e-8
-0.251	5.707e-8
-0.252	5.727e-8
-0.253	5.748e-8
-0.254	5.768e-8
-0.255	5.788e-8
-0.256	5.809e-8
-0.257	5.829e-8
-0.258	5.850e-8
-0.259	5.870e-8
-0.260	5.891e-8
-0.261	5.912e-8
-0.262	5.933e-8
-0.263	5.954e-8
-0.264	5.975e-8
-0.265	5.996e-8
-0.266	6.017e-8
-0.267	6.038e-8
-0.268	6.060e-8
-0.269	6.081e-8
-0.270	6.102e-8
-0.271	6.124e-8
-0.272	6.145e-8
-0.273	6.167e-8
-0.274	6.189e-8
-0.275	6.211e-8
-0.276	6.233e-8
-0.277	6.255e-8
-0.278	6.277e-8
-0.279	6.299e-8
-0.280	6.321e-8
-0.281	6.343e-8
-0.282	6.365e-8
-0.283	6.387e-8
-0.284	6.410e-8
-0.285	6.432e-8
-0.286	6.454e-8
-0.287	6.477e-8
-0.288	6.500e-8
-0.289	6.522e-8
-0.290	6.545e-8
-0.291	6.567e-8
-0.292	6.590e-8
-0.293	6.612e-8
-0.294	6.635e-8
-0.295	6.657e-8
-0.296	6.680e-8
-0.297	6.702e-8
-0.298	6.724e-8
-0.299	6.747e-8
-0.300	6.769e-8
-0.301	6.791e-8
-0.302	6.813e-8
-0.303	6.835e-8
-0.304	6.856e-8
-0.305	6.878e-8
-0.306	6.899e-8
-0.307	6.921e-8
-0.308	6.942e-8
-0.309	6.962e-8
-0.310	6.983e-8
-0.311	7.003e-8
-0.312	7.023e-8
-0.313	7.043e-8
-0.314	7.062e-8
-0.315	7.081e-8
-0.316	7.100e-8
-0.317	7.119e-8
-0.318	7.137e-8
-0.319	7.155e-8
-0.320	7.172e-8
-0.321	7.189e-8
-0.322	7.206e-8
-0.323	7.222e-8
-0.324	7.238e-8
-0.325	7.254e-8
-0.326	7.269e-8
-0.327	7.283e-8
-0.328	7.297e-8
-0.329	7.311e-8
-0.330	7.324e-8
-0.331	7.337e-8
-0.332	7.349e-8
-0.333	7.361e-8
-0.334	7.372e-8
-0.335	7.383e-8
-0.336	7.393e-8
-0.337	7.403e-8
-0.338	7.412e-8
-0.339	7.420e-8
-0.340	7.428e-8
-0.341	7.436e-8
-0.342	7.442e-8
-0.343	7.449e-8
-0.344	7.454e-8
-0.345	7.460e-8
-0.346	7.464e-8
-0.347	7.469e-8
-0.348	7.472e-8
-0.349	7.475e-8
-0.350	7.478e-8
-0.351	7.480e-8
-0.352	7.481e-8
-0.353	7.482e-8
-0.354	7.482e-8
-0.355	7.483e-8
-0.356	7.482e-8
-0.357	7.481e-8
-0.358	7.479e-8
-0.359	7.478e-8
-0.360	7.475e-8
-0.361	7.472e-8
-0.362	7.469e-8
-0.363	7.466e-8
-0.364	7.462e-8
-0.365	7.458e-8
-0.366	7.453e-8
-0.367	7.449e-8
-0.368	7.443e-8
-0.369	7.438e-8
-0.370	7.433e-8
-0.371	7.427e-8
-0.372	7.421e-8
-0.373	7.415e-8
-0.374	7.408e-8
-0.375	7.402e-8
-0.376	7.396e-8
-0.377	7.389e-8
-0.378	7.383e-8
-0.379	7.376e-8
-0.380	7.370e-8
-0.381	7.363e-8
-0.382	7.357e-8
-0.383	7.351e-8
-0.384	7.344e-8
-0.385	7.338e-8
-0.386	7.332e-8
-0.387	7.326e-8
-0.388	7.321e-8
-0.389	7.315e-8
-0.390	7.310e-8
-0.391	7.305e-8
-0.392	7.300e-8
-0.393	7.296e-8
-0.394	7.291e-8
-0.395	7.288e-8
-0.396	7.284e-8
-0.397	7.281e-8
-0.398	7.278e-8
-0.399	7.275e-8
-0.400	7.273e-8
-0.401	7.271e-8
-0.402	7.269e-8
-0.403	7.268e-8
-0.404	7.267e-8
-0.405	7.267e-8
-0.406	7.267e-8
-0.407	7.267e-8
-0.408	7.268e-8
-0.409	7.269e-8
-0.410	7.270e-8
-0.411	7.272e-8
-0.412	7.274e-8
-0.413	7.276e-8
-0.414	7.279e-8
-0.415	7.282e-8
-0.416	7.286e-8
-0.417	7.290e-8
-0.418	7.294e-8
-0.419	7.299e-8
-0.420	7.304e-8
-0.421	7.310e-8
-0.422	7.315e-8
-0.423	7.322e-8
-0.424	7.328e-8
-0.425	7.335e-8
-0.426	7.342e-8
-0.427	7.350e-8
-0.428	7.358e-8
-0.429	7.367e-8
-0.430	7.375e-8
-0.431	7.384e-8
-0.432	7.394e-8
-0.433	7.403e-8
-0.434	7.413e-8
-0.435	7.424e-8
-0.436	7.434e-8
-0.437	7.445e-8
-0.438	7.457e-8
-0.439	7.469e-8
-0.440	7.481e-8
-0.441	7.493e-8
-0.442	7.506e-8
-0.443	7.519e-8
-0.444	7.533e-8
-0.445	7.547e-8
-0.446	7.561e-8
-0.447	7.575e-8
-0.448	7.590e-8
-0.449	7.606e-8
-0.450	7.621e-8
-0.451	7.637e-8
-0.452	7.654e-8
-0.453	7.671e-8
-0.454	7.687e-8
-0.455	7.705e-8
-0.456	7.723e-8
-0.457	7.741e-8
-0.458	7.759e-8
-0.459	7.778e-8
-0.460	7.797e-8
-0.461	7.817e-8
-0.462	7.836e-8
-0.463	7.857e-8
-0.464	7.877e-8
-0.465	7.899e-8
-0.466	7.920e-8
-0.467	7.942e-8
-0.468	7.964e-8
-0.469	7.986e-8
-0.470	8.010e-8
-0.471	8.033e-8
-0.472	8.057e-8
-0.473	8.081e-8
-0.474	8.105e-8
-0.475	8.131e-8
-0.476	8.156e-8
-0.477	8.182e-8
-0.478	8.209e-8
-0.479	8.235e-8
-0.480	8.263e-8
-0.481	8.290e-8
-0.482	8.318e-8
-0.483	8.347e-8
-0.484	8.376e-8
-0.485	8.405e-8
-0.486	8.434e-8
-0.487	8.464e-8
-0.488	8.495e-8
-0.489	8.526e-8
-0.490	8.557e-8
-0.491	8.589e-8
-0.492	8.621e-8
-0.493	8.653e-8
-0.494	8.686e-8
-0.495	8.720e-8
-0.496	8.753e-8
-0.497	8.788e-8
-0.498	8.822e-8
-0.499	8.211e-8
-0.500	5.029e-8
-0.499	4.849e-8
-0.498	4.673e-8
-0.497	4.499e-8
-0.496	4.329e-8
-0.495	4.162e-8
-0.494	3.998e-8
-0.493	3.838e-8
-0.492	3.680e-8
-0.491	3.526e-8
-0.490	3.376e-8
-0.489	3.228e-8
-0.488	3.084e-8
-0.487	2.943e-8
-0.486	2.805e-8
-0.485	2.670e-8
-0.484	2.539e-8
-0.483	2.411e-8
-0.482	2.286e-8
-0.481	2.165e-8
-0.480	2.046e-8
-0.479	1.931e-8
-0.478	1.819e-8
-0.477	1.710e-8
-0.476	1.605e-8
-0.475	1.508e-8
-0.474	1.415e-8
-0.473	1.325e-8
-0.472	1.238e-8
-0.471	1.154e-8
-0.470	1.073e-8
-0.469	9.940e-9
-0.468	9.180e-9
-0.467	8.444e-9
-0.466	7.731e-9
-0.465	7.040e-9
-0.464	6.367e-9
-0.463	5.715e-9
-0.462	5.078e-9
-0.461	4.458e-9
-0.460	3.853e-9
-0.459	3.260e-9
-0.458	2.680e-9
-0.457	2.110e-9
-0.456	1.549e-9
-0.455	9.974e-10
-0.454	4.516e-10
-0.453	-8.695e-11
-0.452	-6.211e-10
-0.451	-1.151e-9
-0.450	-1.665e-9
-0.449	-2.170e-9
-0.448	-2.665e-9
-0.447	-3.150e-9
-0.446	-3.627e-9
-0.445	-4.094e-9
-0.444	-4.554e-9
-0.443	-5.004e-9
-0.442	-5.447e-9
-0.441	-5.883e-9
-0.440	-6.309e-9
-0.439	-6.730e-9
-0.438	-7.143e-9
-0.437	-7.548e-9
-0.436	-7.947e-9
-0.435	-8.338e-9
-0.434	-8.725e-9
-0.433	-9.103e-9
-0.432	-9.476e-9
-0.431	-9.844e-9
-0.430	-1.020e-8
-0.429	-1.056e-8
-0.428	-1.091e-8
-0.427	-1.125e-8
-0.426	-1.159e-8
-0.425	-1.192e-8
-0.424	-1.225e-8
-0.423	-1.257e-8
-0.422	-1.289e-8
-0.421	-1.320e-8
-0.420	-1.351e-8
-0.419	-1.381e-8
-0.418	-1.411e-8
-0.417	-1.441e-8
-0.416	-1.470e-8
-0.415	-1.498e-8
-0.414	-1.526e-8
-0.413	-1.554e-8
-0.412	-1.581e-8
-0.411	-1.608e-8
-0.410	-1.634e-8
-0.409	-1.660e-8
-0.408	-1.686e-8
-0.407	-1.711e-8
-0.406	-1.736e-8
-0.405	-1.760e-8
-0.404	-1.784e-8
-0.403	-1.808e-8
-0.402	-1.831e-8
-0.401	-1.854e-8
-0.400	-1.877e-8
-0.399	-1.900e-8
-0.398	-1.922e-8
-0.397	-1.944e-8
-0.396	-1.965e-8
-0.395	-1.987e-8
-0.394	-2.008e-8
-0.393	-2.028e-8
-0.392	-2.049e-8
-0.391	-2.069e-8
-0.390	-2.089e-8
-0.389	-2.109e-8
-0.388	-2.128e-8
-0.387	-2.148e-8
-0.386	-2.167e-8
-0.385	-2.186e-8
-0.384	-2.204e-8
-0.383	-2.223e-8
-0.382	-2.241e-8
-0.381	-2.259e-8
-0.380	-2.276e-8
-0.379	-2.294e-8
-0.378	-2.311e-8
-0.377	-2.328e-8
-0.376	-2.345e-8
-0.375	-2.362e-8
-0.374	-2.379e-8
-0.373	-2.395e-8
-0.372	-2.411e-8
-0.371	-2.427e-8
-0.370	-2.442e-8
-0.369	-2.458e-8
-0.368	-2.473e-8
-0.367	-2.488e-8
-0.366	-2.503e-8
-0.365	-2.518e-8
-0.364	-2.532e-8
-0.363	-2.547e-8
-0.362	-2.561e-8
-0.361	-2.575e-8
-0.360	-2.589e-8
-0.359	-2.602e-8
-0.358	-2.616e-8
-0.357	-2.629e-8
-0.356	-2.642e-8
-0.355	-2.655e-8
-0.354	-2.669e-8
-0.353	-2.681e-8
-0.352	-2.694e-8
-0.351	-2.707e-8
-0.350	-2.719e-8
-0.349	-2.732e-8
-0.348	-2.744e-8
-0.347	-2.756e-8
-0.346	-2.768e-8
-0.345	-2.780e-8
-0.344	-2.792e-8
-0.343	-2.803e-8
-0.342	-2.815e-8
-0.341	-2.826e-8
-0.340	-2.837e-8
-0.339	-2.849e-8
-0.338	-2.860e-8
-0.337	-2.871e-8
-0.336	-2.882e-8
-0.335	-2.892e-8
-0.334	-2.903e-8
-0.333	-2.914e-8
-0.332	-2.924e-8
-0.331	-2.934e-8
-0.330	-2.945e-8
-0.329	-2.955e-8
-0.328	-2.965e-8
-0.327	-2.975e-8
-0.326	-2.985e-8
-0.325	-2.994e-8
-0.324	-3.004e-8
-0.323	-3.014e-8
-0.322	-3.023e-8
-0.321	-3.033e-8
-0.320	-3.042e-8
-0.319	-3.051e-8
-0.318	-3.060e-8
-0.317	-3.069e-8
-0.316	-3.079e-8
-0.315	-3.087e-8
-0.314	-3.096e-8
-0.313	-3.105e-8
-0.312	-3.114e-8
-0.311	-3.122e-8
-0.310	-3.131e-8
-0.309	-3.139e-8
-0.308	-3.148e-8
-0.307	-3.156e-8
-0.306	-3.164e-8
-0.305	-3.172e-8
-0.304	-3.180e-8
-0.303	-3.188e-8
-0.302	-3.196e-8
-0.301	-3.204e-8
-0.300	-3.212e-8
-0.299	-3.219e-8
-0.298	-3.227e-8
-0.297	-3.235e-8
-0.296	-3.242e-8
-0.295	-3.249e-8
-0.294	-3.257e-8
-0.293	-3.264e-8
-0.292	-3.271e-8
-0.291	-3.279e-8
-0.290	-3.286e-8
-0.289	-3.293e-8
-0.288	-3.300e-8
-0.287	-3.307e-8
-0.286	-3.314e-8
-0.285	-3.321e-8
-0.284	-3.328e-8
-0.283	-3.335e-8
-0.282	-3.342e-8
-0.281	-3.348e-8
-0.280	-3.355e-8
-0.279	-3.362e-8
-0.278	-3.368e-8
-0.277	-3.375e-8
-0.276	-3.382e-8
-0.275	-3.388e-8
-0.274	-3.395e-8
-0.273	-3.401e-8
-0.272	-3.407e-8
-0.271	-3.414e-8
-0.270	-3.420e-8
-0.269	-3.426e-8
-0.268	-3.432e-8
-0.267	-3.438e-8
-0.266	-3.444e-8
-0.265	-3.450e-8
-0.264	-3.456e-8
-0.263	-3.462e-8
-0.262	-3.468e-8
-0.261	-3.473e-8
-0.260	-3.479e-8
-0.259	-3.484e-8
-0.258	-3.490e-8
-0.257	-3.495e-8
-0.256	-3.500e-8
-0.255	-3.506e-8
-0.254	-3.511e-8
-0.253	-3.516e-8
-0.252	-3.521e-8
-0.251	-3.526e-8
-0.250	-3.531e-8
-0.249	-3.536e-8
-0.248	-3.541e-8
-0.247	-3.546e-8
-0.246	-3.551e-8
-0.245	-3.555e-8
-0.244	-3.560e-8
-0.243	-3.565e-8
-0.242	-3.569e-8
-0.241	-3.574e-8
-0.240	-3.579e-8
-0.239	-3.583e-8
-0.238	-3.588e-8
-0.237	-3.592e-8
-0.236	-3.597e-8
-0.235	-3.601e-8
-0.234	-3.605e-8
-0.233	-3.609e-8
-0.232	-3.614e-8
-0.231	-3.618e-8
-0.230	-3.622e-8
-0.229	-3.626e-8
-0.228	-3.630e-8
-0.227	-3.634e-8
-0.226	-3.638e-8
-0.225	-3.641e-8
-0.224	-3.645e-8
-0.223	-3.649e-8
-0.222	-3.653e-8
-0.221	-3.656e-8
-0.220	-3.660e-8
-0.219	-3.664e-8
-0.218	-3.667e-8
-0.217	-3.671e-8
-0.216	-3.674e-8
-0.215	-3.677e-8
-0.214	-3.681e-8
-0.213	-3.684e-8
-0.212	-3.688e-8
-0.211	-3.691e-8
-0.210	-3.694e-8
-0.209	-3.698e-8
-0.208	-3.701e-8
-0.207	-3.704e-8
-0.206	-3.708e-8
-0.205	-3.711e-8
-0.204	-3.714e-8
-0.203	-3.717e-8
-0.202	-3.721e-8
-0.201	-3.724e-8
-0.200	-3.727e-8
-0.199	-3.731e-8
-0.198	-3.734e-8
-0.197	-3.737e-8
-0.196	-3.741e-8
-0.195	-3.744e-8
-0.194	-3.747e-8
-0.193	-3.750e-8
-0.192	-3.754e-8
-0.191	-3.757e-8
-0.190	-3.760e-8
-0.189	-3.763e-8
-0.188	-3.766e-8
-0.187	-3.769e-8
-0.186	-3.773e-8
-0.185	-3.776e-8
-0.184	-3.779e-8
-0.183	-3.782e-8
-0.182	-3.785e-8
-0.181	-3.788e-8
-0.180	-3.791e-8
-0.179	-3.794e-8
-0.178	-3.797e-8
-0.177	-3.800e-8
-0.176	-3.803e-8
-0.175	-3.806e-8
-0.174	-3.809e-8
-0.173	-3.811e-8
-0.172	-3.814e-8
-0.171	-3.817e-8
-0.170	-3.820e-8
-0.169	-3.823e-8
-0.168	-3.825e-8
-0.167	-3.828e-8
-0.166	-3.831e-8
-0.165	-3.833e-8
-0.164	-3.836e-8
-0.163	-3.839e-8
-0.162	-3.842e-8
-0.161	-3.844e-8
-0.160	-3.847e-8
-0.159	-3.849e-8
-0.158	-3.852e-8
-0.157	-3.855e-8
-0.156	-3.857e-8
-0.155	-3.860e-8
-0.154	-3.862e-8
-0.153	-3.865e-8
-0.152	-3.867e-8
-0.151	-3.870e-8
-0.150	-3.872e-8
-0.149	-3.875e-8
-0.148	-3.877e-8
-0.147	-3.879e-8
-0.146	-3.882e-8
-0.145	-3.884e-8
-0.144	-3.887e-8
-0.143	-3.889e-8
-0.142	-3.892e-8
-0.141	-3.894e-8
-0.140	-3.896e-8
-0.139	-3.899e-8
-0.138	-3.901e-8
-0.137	-3.904e-8
-0.136	-3.906e-8
-0.135	-3.908e-8
-0.134	-3.911e-8
-0.133	-3.913e-8
-0.132	-3.916e-8
-0.131	-3.918e-8
-0.130	-3.920e-8
-0.129	-3.923e-8
-0.128	-3.925e-8
-0.127	-3.927e-8
-0.126	-3.930e-8
-0.125	-3.932e-8
-0.124	-3.935e-8
-0.123	-3.937e-8
-0.122	-3.939e-8
-0.121	-3.942e-8
-0.120	-3.944e-8
-0.119	-3.946e-8
-0.118	-3.949e-8
-0.117	-3.951e-8
-0.116	-3.954e-8
-0.115	-3.956e-8
-0.114	-3.958e-8
-0.113	-3.961e-8
-0.112	-3.963e-8
-0.111	-3.965e-8
-0.110	-3.967e-8
-0.109	-3.970e-8
-0.108	-3.972e-8
-0.107	-3.974e-8
-0.106	-3.976e-8
-0.105	-3.978e-8
-0.104	-3.981e-8
-0.103	-3.983e-8
-0.102	-3.985e-8
-0.101	-3.987e-8
-0.100	-3.989e-8
-0.099	-3.992e-8
-0.098	-3.994e-8
-0.097	-3.996e-8
-0.096	-3.998e-8
-0.095	-4.000e-8
-0.094	-4.002e-8
-0.093	-4.004e-8
-0.092	-4.006e-8
-0.091	-4.008e-8
-0.090	-4.010e-8
-0.089	-4.012e-8
-0.088	-4.014e-8
-0.087	-4.017e-8
-0.086	-4.019e-8
-0.085	-4.021e-8
-0.084	-4.023e-8
-0.083	-4.025e-8
-0.082	-4.027e-8
-0.081	-4.029e-8
-0.080	-4.031e-8
-0.079	-4.034e-8
-0.078	-4.036e-8
-0.077	-4.038e-8
-0.076	-4.040e-8
-0.075	-4.042e-8
-0.074	-4.044e-8
-0.073	-4.046e-8
-0.072	-4.048e-8
-0.071	-4.051e-8
-0.070	-4.053e-8
-0.069	-4.055e-8
-0.068	-4.057e-8
-0.067	-4.059e-8
-0.066	-4.061e-8
-0.065	-4.063e-8
-0.064	-4.065e-8
-0.063	-4.067e-8
-0.062	-4.070e-8
-0.061	-4.072e-8
-0.060	-4.074e-8
-0.059	-4.076e-8
-0.058	-4.078e-8
-0.057	-4.080e-8
-0.056	-4.082e-8
-0.055	-4.084e-8
-0.054	-4.087e-8
-0.053	-4.089e-8
-0.052	-4.091e-8
-0.051	-4.093e-8
-0.050	-4.095e-8
-0.049	-4.097e-8
-0.048	-4.099e-8
-0.047	-4.102e-8
-0.046	-4.104e-8
-0.045	-4.106e-8
-0.044	-4.108e-8
-0.043	-4.110e-8
-0.042	-4.113e-8
-0.041	-4.115e-8
-0.040	-4.117e-8
-0.039	-4.119e-8
-0.038	-4.122e-8
-0.037	-4.124e-8
-0.036	-4.126e-8
-0.035	-4.129e-8
-0.034	-4.131e-8
-0.033	-4.133e-8
-0.032	-4.135e-8
-0.031	-4.138e-8
-0.030	-4.140e-8
-0.029	-4.142e-8
-0.028	-4.145e-8
-0.027	-4.147e-8
-0.026	-4.149e-8
-0.025	-4.151e-8
-0.024	-4.154e-8
-0.023	-4.156e-8
-0.022	-4.158e-8
-0.021	-4.160e-8
-0.020	-4.163e-8
-0.019	-4.165e-8
-0.018	-4.167e-8
-0.017	-4.169e-8
-0.016	-4.172e-8
-0.015	-4.174e-8
-0.014	-4.176e-8
-0.013	-4.179e-8
-0.012	-4.181e-8
-0.011	-4.183e-8
-0.010	-4.185e-8
-0.009	-4.188e-8
-0.008	-4.190e-8
-0.007	-4.192e-8
-0.006	-4.195e-8
-0.005	-4.197e-8
-0.004	-4.200e-8
-0.003	-4.202e-8
-0.002	-4.204e-8
-0.001	-4.207e-8
-0.000	-4.209e-8
0.001	-4.212e-8
0.002	-4.214e-8
0.003	-4.217e-8
0.004	-4.219e-8
0.005	-4.222e-8
0.006	-4.225e-8
0.007	-4.227e-8
0.008	-4.230e-8
0.009	-4.233e-8
0.010	-4.235e-8
0.011	-4.238e-8
0.012	-4.241e-8
0.013	-4.243e-8
0.014	-4.246e-8
0.015	-4.249e-8
0.016	-4.252e-8
0.017	-4.255e-8
0.018	-4.258e-8
0.019	-4.260e-8
0.020	-4.263e-8
0.021	-4.266e-8
0.022	-4.268e-8
0.023	-4.271e-8
0.024	-4.274e-8
0.025	-4.277e-8
0.026	-4.279e-8
0.027	-4.282e-8
0.028	-4.285e-8
0.029	-4.287e-8
0.030	-4.290e-8
0.031	-4.293e-8
0.032	-4.295e-8
0.033	-4.298e-8
0.034	-4.301e-8
0.035	-4.303e-8
0.036	-4.306e-8
0.037	-4.308e-8
0.038	-4.311e-8
0.039	-4.314e-8
0.040	-4.316e-8
0.041	-4.319e-8
0.042	-4.321e-8
0.043	-4.324e-8
0.044	-4.327e-8
0.045	-4.329e-8
0.046	-4.332e-8
0.047	-4.334e-8
0.048	-4.337e-8
0.049	-4.340e-8
0.050	-4.342e-8
0.051	-4.345e-8
0.052	-4.348e-8
0.053	-4.351e-8
0.054	-4.353e-8
0.055	-4.356e-8
0.056	-4.359e-8
0.057	-4.362e-8
0.058	-4.365e-8
0.059	-4.368e-8
0.060	-4.370e-8
0.061	-4.373e-8
0.062	-4.376e-8
0.063	-4.379e-8
0.064	-4.382e-8
0.065	-4.385e-8
0.066	-4.388e-8
0.067	-4.391e-8
0.068	-4.394e-8
0.069	-4.397e-8
0.070	-4.400e-8
0.071	-4.403e-8
0.072	-4.406e-8
0.073	-4.409e-8
0.074	-4.412e-8
0.075	-4.415e-8
0.076	-4.418e-8
0.077	-4.420e-8
0.078	-4.424e-8
0.079	-4.426e-8
0.080	-4.429e-8
0.081	-4.432e-8
0.082	-4.435e-8
0.083	-4.438e-8
0.084	-4.441e-8
0.085	-4.444e-8
0.086	-4.447e-8
0.087	-4.450e-8
0.088	-4.453e-8
0.089	-4.456e-8
0.090	-4.459e-8
0.091	-4.462e-8
0.092	-4.465e-8
0.093	-4.468e-8
0.094	-4.471e-8
0.095	-4.474e-8
0.096	-4.477e-8
0.097	-4.480e-8
0.098	-4.484e-8
0.099	-4.487e-8
0.100	-4.490e-8
0.101	-4.493e-8
0.102	-4.496e-8
0.103	-4.499e-8
0.104	-4.502e-8
0.105	-4.505e-8
0.106	-4.508e-8
0.107	-4.511e-8
0.108	-4.514e-8
0.109	-4.517e-8
0.110	-4.520e-8
0.111	-4.523e-8
0.112	-4.526e-8
0.113	-4.529e-8
0.114	-4.532e-8
0.115	-4.535e-8
0.116	-4.538e-8
0.117	-4.541e-8
0.118	-4.544e-8
0.119	-4.547e-8
0.120	-4.550e-8
0.121	-4.553e-8
0.122	-4.556e-8
0.123	-4.559e-8
0.124	-4.562e-8
0.125	-4.565e-8
0.126	-4.568e-8
0.127	-4.571e-8
0.128	-4.574e-8
0.129	-4.578e-8
0.130	-4.581e-8
0.131	-4.584e-8
0.132	-4.587e-8
0.133	-4.590e-8
0.134	-4.594e-8
0.135	-4.597e-8
0.136	-4.600e-8
0.137	-4.603e-8
0.138	-4.607e-8
0.139	-4.610e-8
0.140	-4.614e-8
0.141	-4.618e-8
0.142	-4.621e-8
0.143	-4.625e-8
0.144	-4.629e-8
0.145	-4.632e-8
0.146	-4.636e-8
0.147	-4.640e-8
0.148	-4.644e-8
0.149	-4.648e-8
0.150	-4.652e-8
0.151	-4.655e-8
0.152	-4.659e-8
0.153	-4.663e-8
0.154	-4.667e-8
0.155	-4.671e-8
0.156	-4.676e-8
0.157	-4.680e-8
0.158	-4.685e-8
0.159	-4.689e-8
0.160	-4.694e-8
0.161	-4.699e-8
0.162	-4.704e-8
0.163	-4.710e-8
0.164	-4.715e-8
0.165	-4.720e-8
0.166	-4.725e-8
0.167	-4.730e-8
0.168	-4.736e-8
0.169	-4.741e-8
0.170	-4.746e-8
0.171	-4.751e-8
0.172	-4.756e-8
0.173	-4.761e-8
0.174	-4.766e-8
0.175	-4.770e-8
0.176	-4.774e-8
0.177	-4.777e-8
0.178	-4.781e-8
0.179	-4.784e-8
0.180	-4.787e-8
0.181	-4.790e-8
0.182	-4.793e-8
0.183	-4.795e-8
0.184	-4.798e-8
0.185	-4.800e-8
0.186	-4.803e-8
0.187	-4.805e-8
0.188	-4.807e-8
0.189	-4.808e-8
0.190	-4.810e-8
0.191	-4.812e-8
0.192	-4.813e-8
0.193	-4.814e-8
0.194	-4.816e-8
0.195	-4.816e-8
0.196	-4.817e-8
0.197	-4.818e-8
0.198	-4.819e-8
0.199	-4.819e-8
0.200	-1.332e-8
0.199	-1.225e-8
0.198	-1.120e-8
0.197	-1.017e-8
0.196	-9.159e-9
0.195	-8.169e-9
0.194	-7.199e-9
0.193	-6.250e-9
0.192	-5.321e-9
0.191	-4.412e-9
0.190	-3.524e-9
0.189	-2.656e-9
0.188	-1.808e-9
0.187	-9.812e-10
0.186	-1.745e-10
0.185	6.118e-10
0.184	1.378e-9
0.183	2.123e-9
0.182	2.848e-9
0.181	3.553e-9
0.180	4.237e-9
0.179	4.901e-9
0.178	5.545e-9
0.177	6.168e-9
0.176	6.771e-9
0.175	7.316e-9
0.174	7.840e-9
0.173	8.344e-9
0.172	8.828e-9
0.171	9.295e-9
0.170	9.744e-9
0.169	1.018e-8
0.168	1.059e-8
0.167	1.099e-8
0.166	1.138e-8
0.165	1.176e-8
0.164	1.212e-8
0.163	1.247e-8
0.162	1.281e-8
0.161	1.314e-8
0.160	1.346e-8
0.159	1.378e-8
0.158	1.408e-8
0.157	1.439e-8
0.156	1.468e-8
0.155	1.498e-8
0.154	1.526e-8
0.153	1.555e-8
0.152	1.583e-8
0.151	1.612e-8
0.150	1.639e-8
0.149	1.665e-8
0.148	1.692e-8
0.147	1.717e-8
0.146	1.742e-8
0.145	1.767e-8
0.144	1.790e-8
0.143	1.814e-8
0.142	1.837e-8
0.141	1.860e-8
0.140	1.882e-8
0.139	1.904e-8
0.138	1.925e-8
0.137	1.946e-8
0.136	1.967e-8
0.135	1.987e-8
0.134	2.007e-8
0.133	2.027e-8
0.132	2.046e-8
0.131	2.065e-8
0.130	2.083e-8
0.129	2.101e-8
0.128	2.119e-8
0.127	2.137e-8
0.126	2.154e-8
0.125	2.171e-8
0.124	2.188e-8
0.123	2.204e-8
0.122	2.221e-8
0.121	2.237e-8
0.120	2.252e-8
0.119	2.267e-8
0.118	2.283e-8
0.117	2.297e-8
0.116	2.312e-8
0.115	2.327e-8
0.114	2.341e-8
0.113	2.355e-8
0.112	2.368e-8
0.111	2.382e-8
0.110	2.395e-8
0.109	2.408e-8
0.108	2.421e-8
0.107	2.434e-8
0.106	2.446e-8
0.105	2.459e-8
0.104	2.471e-8
0.103	2.483e-8
0.102	2.495e-8
0.101	2.506e-8
0.100	2.518e-8
0.099	2.529e-8
0.098	2.540e-8
0.097	2.551e-8
0.096	2.562e-8
0.095	2.573e-8
0.094	2.584e-8
0.093	2.594e-8
0.092	2.605e-8
0.091	2.615e-8
0.090	2.625e-8
0.089	2.635e-8
0.088	2.645e-8
0.087	2.655e-8
0.086	2.664e-8
0.085	2.674e-8
0.084	2.684e-8
0.083	2.693e-8
0.082	2.702e-8
0.081	2.712e-8
0.080	2.721e-8
0.079	2.730e-8
0.078	2.739e-8
0.077	2.748e-8
0.076	2.756e-8
0.075	2.765e-8
0.074	2.774e-8
0.073	2.782e-8
0.072	2.791e-8
0.071	2.799e-8
0.070	2.807e-8
0.069	2.815e-8
0.068	2.824e-8
0.067	2.832e-8
0.066	2.840e-8
0.065	2.847e-8
0.064	2.855e-8
0.063	2.863e-8
0.062	2.870e-8
0.061	2.878e-8
0.060	2.885e-8
0.059	2.893e-8
0.058	2.900e-8
0.057	2.907e-8
0.056	2.914e-8
0.055	2.921e-8
0.054	2.928e-8
0.053	2.935e-8
0.052	2.942e-8
0.051	2.948e-8
0.050	2.955e-8
0.049	2.962e-8
0.048	2.968e-8
0.047	2.974e-8
0.046	2.981e-8
0.045	2.987e-8
0.044	2.993e-8
0.043	2.999e-8
0.042	3.005e-8
0.041	3.012e-8
0.040	3.017e-8
0.039	3.023e-8
0.038	3.029e-8
0.037	3.035e-8
0.036	3.041e-8
0.035	3.047e-8
0.034	3.052e-8
0.033	3.058e-8
0.032	3.063e-8
0.031	3.069e-8
0.030	3.075e-8
0.029	3.080e-8
0.028	3.086e-8
0.027	3.091e-8
0.026	3.096e-8
0.025	3.102e-8
0.024	3.107e-8
0.023	3.112e-8
0.022	3.117e-8
0.021	3.122e-8
0.020	3.127e-8
0.019	3.132e-8
0.018	3.137e-8
0.017	3.142e-8
0.016	3.147e-8
0.015	3.152e-8
0.014	3.157e-8
0.013	3.162e-8
0.012	3.166e-8
0.011	3.171e-8
0.010	3.176e-8
0.009	3.180e-8
0.008	3.185e-8
0.007	3.189e-8
0.006	3.194e-8
0.005	3.198e-8
0.004	3.203e-8
0.003	3.207e-8
0.002	3.212e-8
0.001	3.216e-8
0.000	3.221e-8
-0.001	3.225e-8
-0.002	3.229e-8
-0.003	3.234e-8
-0.004	3.238e-8
-0.005	3.243e-8
-0.006	3.247e-8
-0.007	3.252e-8
-0.008	3.256e-8
-0.009	3.261e-8
-0.010	3.265e-8
-0.011	3.269e-8
-0.012	3.274e-8
-0.013	3.278e-8
-0.014	3.283e-8
-0.015	3.287e-8
-0.016	3.292e-8
-0.017	3.296e-8
-0.018	3.301e-8
-0.019	3.305e-8
-0.020	3.309e-8
-0.021	3.314e-8
-0.022	3.318e-8
-0.023	3.323e-8
-0.024	3.327e-8
-0.025	3.331e-8
-0.026	3.335e-8
-0.027	3.340e-8
-0.028	3.344e-8
-0.029	3.348e-8
-0.030	3.352e-8
-0.031	3.357e-8
-0.032	3.361e-8
-0.033	3.365e-8
-0.034	3.369e-8
-0.035	3.373e-8
-0.036	3.377e-8
-0.037	3.381e-8
-0.038	3.385e-8
-0.039	3.389e-8
-0.040	3.393e-8
-0.041	3.397e-8
-0.042	3.401e-8
-0.043	3.404e-8
-0.044	3.408e-8
-0.045	3.412e-8
-0.046	3.416e-8
-0.047	3.420e-8
-0.048	3.424e-8
-0.049	3.428e-8
-0.050	3.432e-8
-0.051	3.436e-8
-0.052	3.440e-8
-0.053	3.444e-8
-0.054	3.448e-8
-0.055	3.452e-8
-0.056	3.455e-8
-0.057	3.459e-8
-0.058	3.463e-8
-0.059	3.467e-8
-0.060	3.471e-8
-0.061	3.475e-8
-0.062	3.479e-8
-0.063	3.483e-8
-0.064	3.487e-8
-0.065	3.491e-8
-0.066	3.495e-8
-0.067	3.499e-8
-0.068	3.502e-8
-0.069	3.506e-8
-0.070	3.510e-8
-0.071	3.514e-8
-0.072	3.518e-8
-0.073	3.522e-8
-0.074	3.526e-8
-0.075	3.530e-8
-0.076	3.533e-8
-0.077	3.537e-8
-0.078	3.541e-8
-0.079	3.545e-8
-0.080	3.549e-8
-0.081	3.553e-8
-0.082	3.557e-8
-0.083	3.560e-8
-0.084	3.564e-8
-0.085	3.568e-8
-0.086	3.572e-8
-0.087	3.576e-8
-0.088	3.580e-8
-0.089	3.584e-8
-0.090	3.588e-8
-0.091	3.591e-8
-0.092	3.595e-8
-0.093	3.599e-8
-0.094	3.603e-8
-0.095	3.607e-8
-0.096	3.611e-8
-0.097	3.615e-8
-0.098	3.619e-8
-0.099	3.623e-8
-0.100	3.627e-8
-0.101	3.631e-8
-0.102	3.636e-8
-0.103	3.639e-8
-0.104	3.643e-8
-0.105	3.647e-8
-0.106	3.651e-8
-0.107	3.655e-8
-0.108	3.659e-8
-0.109	3.663e-8
-0.110	3.667e-8
-0.111	3.671e-8
-0.112	3.675e-8
-0.113	3.679e-8
-0.114	3.683e-8
-0.115	3.687e-8
-0.116	3.691e-8
-0.117	3.695e-8
-0.118	3.698e-8
-0.119	3.702e-8
-0.120	3.706e-8
-0.121	3.710e-8
-0.122	3.714e-8
-0.123	3.717e-8
-0.124	3.721e-8
-0.125	3.725e-8
-0.126	3.729e-8
-0.127	3.733e-8
-0.128	3.736e-8
-0.129	3.740e-8
-0.130	3.744e-8
-0.131	3.748e-8
-0.132	3.752e-8
-0.133	3.755e-8
-0.134	3.759e-8
-0.135	3.763e-8
-0.136	3.767e-8
-0.137	3.771e-8
-0.138	3.774e-8
-0.139	3.778e-8
-0.140	3.782e-8
-0.141	3.786e-8
-0.142	3.790e-8
-0.143	3.794e-8
-0.144	3.798e-8
-0.145	3.802e-8
-0.146	3.806e-8
-0.147	3.810e-8
-0.148	3.813e-8
-0.149	3.817e-8
-0.150	3.821e-8
-0.151	3.825e-8
-0.152	3.829e-8
-0.153	3.833e-8
-0.154	3.837e-8
-0.155	3.841e-8
-0.156	3.845e-8
-0.157	3.850e-8
-0.158	3.854e-8
-0.159	3.858e-8
-0.160	3.862e-8
-0.161	3.866e-8
-0.162	3.870e-8
-0.163	3.874e-8
-0.164	3.879e-8
-0.165	3.883e-8
-0.166	3.887e-8
-0.167	3.892e-8
-0.168	3.896e-8
-0.169	3.900e-8
-0.170	3.905e-8
-0.171	3.909e-8
-0.172	3.914e-8
-0.173	3.918e-8
-0.174	3.922e-8
-0.175	3.927e-8
-0.176	3.931e-8
-0.177	3.936e-8
-0.178	3.940e-8
-0.179	3.945e-8
-0.180	3.949e-8
-0.181	3.954e-8
-0.182	3.958e-8
-0.183	3.963e-8
-0.184	3.967e-8
-0.185	3.972e-8
-0.186	3.977e-8
-0.187	3.981e-8
-0.188	3.986e-8
-0.189	3.990e-8
-0.190	3.995e-8
-0.191	3.999e-8
-0.192	4.004e-8
-0.193	4.009e-8
-0.194	4.013e-8
-0.195	4.018e-8
-0.196	4.023e-8
-0.197	4.027e-8
-0.198	4.032e-8
-0.199	4.037e-8
-0.200	4.042e-8
-0.201	4.046e-8
-0.202	4.051e-8
-0.203	4.056e-8
-0.204	4.061e-8
-0.205	4.066e-8
-0.206	4.071e-8
-0.207	4.076e-8
-0.208	4.081e-8
-0.209	4.087e-8
-0.210	4.092e-8
-0.211	4.097e-8
-0.212	4.102e-8
-0.213	4.108e-8
-0.214	4.113e-8
-0.215	4.118e-8
-0.216	4.124e-8
-0.217	4.129e-8
-0.218	4.134e-8
-0.219	4.140e-8
-0.220	4.145e-8
-0.221	4.151e-8
-0.222	4.156e-8
-0.223	4.162e-8
-0.224	4.167e-8
-0.225	4.173e-8
-0.226	4.178e-8
-0.227	4.184e-8
-0.228	4.189e-8
-0.229	4.195e-8
-0.230	4.200e-8
-0.231	4.206e-8
-0.232	4.211e-8
-0.233	4.216e-8
-0.234	4.222e-8
-0.235	4.227e-8
-0.236	4.233e-8
-0.237	4.238e-8
-0.238	4.244e-8
-0.239	4.249e-8
-0.240	4.255e-8
-0.241	4.260e-8
-0.242	4.265e-8
-0.243	4.271e-8
-0.244	4.276e-8
-0.245	4.282e-8
-0.246	4.287e-8
-0.247	4.293e-8
-0.248	4.298e-8
-0.249	4.304e-8
-0.250	4.310e-8
-0.251	4.315e-8
-0.252	4.321e-8
-0.253	4.327e-8
-0.254	4.332e-8
-0.255	4.338e-8
-0.256	4.344e-8
-0.257	4.350e-8
-0.258	4.356e-8
-0.259	4.362e-8
-0.260	4.367e-8
-0.261	4.373e-8
-0.262	4.379e-8
-0.263	4.385e-8
-0.264	4.391e-8
-0.265	4.397e-8
-0.266	4.403e-8
-0.267	4.409e-8
-0.268	4.415e-8
-0.269	4.421e-8
-0.270	4.427e-8
-0.271	4.433e-8
-0.272	4.439e-8
-0.273	4.446e-8
-0.274	4.452e-8
-0.275	4.458e-8
-0.276	4.464e-8
-0.277	4.470e-8
-0.278	4.477e-8
-0.279	4.483e-8
-0.280	4.489e-8
-0.281	4.495e-8
-0.282	4.502e-8
-0.283	4.508e-8
-0.284	4.514e-8
-0.285	4.521e-8
-0.286	4.527e-8
-0.287	4.533e-8
-0.288	4.540e-8
-0.289	4.546e-8
-0.290	4.552e-8
-0.291	4.559e-8
-0.292	4.565e-8
-0.293	4.572e-8
-0.294	4.578e-8
-0.295	4.585e-8
-0.296	4.591e-8
-0.297	4.598e-8
-0.298	4.604e-8
-0.299	4.611e-8
-0.300	4.617e-8
-0.301	4.624e-8
-0.302	4.631e-8
-0.303	4.637e-8
-0.304	4.644e-8
-0.305	4.651e-8
-0.306	4.657e-8
-0.307	4.664e-8
-0.308	4.670e-8
-0.309	4.677e-8
-0.310	4.683e-8
-0.311	4.690e-8
-0.312	4.697e-8
-0.313	4.703e-8
-0.314	4.710e-8
-0.315	4.716e-8
-0.316	4.723e-8
-0.317	4.729e-8
-0.318	4.736e-8
-0.319	4.742e-8
-0.320	4.749e-8
-0.321	4.755e-8
-0.322	4.762e-8
-0.323	4.769e-8
-0.324	4.775e-8
-0.325	4.782e-8
-0.326	4.788e-8
-0.327	4.795e-8
-0.328	4.801e-8
-0.329	4.808e-8
-0.330	4.815e-8
-0.331	4.821e-8
-0.332	4.828e-8
-0.333	4.835e-8
-0.334	4.842e-8
-0.335	4.848e-8
-0.336	4.855e-8
-0.337	4.862e-8
-0.338	4.869e-8
-0.339	4.876e-8
-0.340	4.883e-8
-0.341	4.890e-8
-0.342	4.897e-8
-0.343	4.904e-8
-0.344	4.911e-8
-0.345	4.918e-8
-0.346	4.925e-8
-0.347	4.932e-8
-0.348	4.939e-8
-0.349	4.947e-8
-0.350	4.954e-8
-0.351	4.961e-8
-0.352	4.969e-8
-0.353	4.976e-8
-0.354	4.983e-8
-0.355	4.991e-8
-0.356	4.998e-8
-0.357	5.006e-8
-0.358	5.013e-8
-0.359	5.021e-8
-0.360	5.029e-8
-0.361	5.037e-8
-0.362	5.045e-8
-0.363	5.052e-8
-0.364	5.060e-8
-0.365	5.068e-8
-0.366	5.076e-8
-0.367	5.084e-8
-0.368	5.092e-8
-0.369	5.101e-8
-0.370	5.109e-8
-0.371	5.117e-8
-0.372	5.125e-8
-0.373	5.134e-8
-0.374	5.142e-8
-0.375	5.151e-8
-0.376	5.160e-8
-0.377	5.168e-8
-0.378	5.177e-8
-0.379	5.186e-8
-0.380	5.195e-8
-0.381	5.204e-8
-0.382	5.213e-8
-0.383	5.222e-8
-0.384	5.231e-8
-0.385	5.241e-8
-0.386	5.250e-8
-0.387	5.260e-8
-0.388	5.269e-8
-0.389	5.279e-8
-0.390	5.289e-8
-0.391	5.299e-8
-0.392	5.309e-8
-0.393	5.318e-8
-0.394	5.329e-8
-0.395	5.339e-8
-0.396	5.349e-8
-0.397	5.359e-8
-0.398	5.370e-8
-0.399	5.380e-8
-0.400	5.391e-8
-0.401	5.402e-8
-0.402	5.413e-8
-0.403	5.424e-8
-0.404	5.435e-8
-0.405	5.446e-8
-0.406	5.457e-8
-0.407	5.469e-8
-0.408	5.480e-8
-0.409	5.492e-8
-0.410	5.503e-8
-0.411	5.515e-8
-0.412	5.527e-8
-0.413	5.539e-8
-0.414	5.551e-8
-0.415	5.563e-8
-0.416	5.576e-8
-0.417	5.588e-8
-0.418	5.601e-8
-0.419	5.614e-8
-0.420	5.627e-8
-0.421	5.640e-8
-0.422	5.653e-8
-0.423	5.667e-8
-0.424	5.681e-8
-0.425	5.694e-8
-0.426	5.708e-8
-0.427	5.723e-8
-0.428	5.737e-8
-0.429	5.751e-8
-0.430	5.766e-8
-0.431	5.781e-8
-0.432	5.796e-8
-0.433	5.811e-8
-0.434	5.826e-8
-0.435	5.842e-8
-0.436	5.857e-8
-0.437	5.873e-8
-0.438	5.889e-8
-0.439	5.905e-8
-0.440	5.922e-8
-0.441	5.939e-8
-0.442	5.955e-8
-0.443	5.972e-8
-0.444	5.990e-8
-0.445	6.007e-8
-0.446	6.025e-8
-0.447	6.043e-8
-0.448	6.061e-8
-0.449	6.080e-8
-0.450	6.098e-8
-0.451	6.117e-8
-0.452	6.136e-8
-0.453	6.155e-8
-0.454	6.175e-8
-0.455	6.195e-8
-0.456	6.215e-8
-0.457	6.236e-8
-0.458	6.257e-8
-0.459	6.279e-8
-0.460	6.301e-8
-0.461	6.323e-8
-0.462	6.346e-8
-0.463	6.369e-8
-0.464	6.392e-8
-0.465	6.416e-8
-0.466	6.440e-8
-0.467	6.464e-8
-0.468	6.489e-8
-0.469	6.514e-8
-0.470	6.539e-8
-0.471	6.564e-8
-0.472	6.590e-8
-0.473	6.616e-8
-0.474	6.642e-8
-0.475	6.668e-8
-0.476	6.694e-8
-0.477	6.720e-8
-0.478	6.746e-8
-0.479	6.773e-8
-0.480	6.799e-8
-0.481	6.826e-8
-0.482	6.853e-8
-0.483	6.881e-8
-0.484	6.908e-8
-0.485	6.936e-8
-0.486	6.963e-8
-0.487	6.991e-8
-0.488	7.020e-8
-0.489	7.048e-8
-0.490	7.077e-8
-0.491	7.105e-8
-0.492	7.134e-8
-0.493	7.164e-8
-0.494	7.193e-8
-0.495	7.223e-8
-0.496	7.252e-8
-0.497	7.282e-8
-0.498	7.312e-8
-0.499	7.343e-8
-0.500	3.718e-8
-0.499	3.579e-8
-0.498	3.442e-8
-0.497	3.309e-8
-0.496	3.177e-8
-0.495	3.048e-8
-0.494	2.921e-8
-0.493	2.797e-8
-0.492	2.675e-8
-0.491	2.556e-8
-0.490	2.439e-8
-0.489	2.324e-8
-0.488	2.212e-8
-0.487	2.102e-8
-0.486	1.995e-8
-0.485	1.890e-8
-0.484	1.787e-8
-0.483	1.687e-8
-0.482	1.589e-8
-0.481	1.494e-8
-0.480	1.401e-8
-0.479	1.310e-8
-0.478	1.222e-8
-0.477	1.136e-8
-0.476	1.053e-8
-0.475	9.765e-9
-0.474	9.024e-9
-0.473	8.306e-9
-0.472	7.611e-9
-0.471	6.939e-9
-0.470	6.286e-9
-0.469	5.653e-9
-0.468	5.039e-9
-0.467	4.443e-9
-0.466	3.865e-9
-0.465	3.301e-9
-0.464	2.753e-9
-0.463	2.218e-9
-0.462	1.696e-9
-0.461	1.185e-9
-0.460	6.844e-10
-0.459	1.939e-10
-0.458	-2.889e-10
-0.457	-7.642e-10
-0.456	-1.232e-9
-0.455	-1.695e-9
-0.454	-2.152e-9
-0.453	-2.605e-9
-0.452	-3.055e-9
-0.451	-3.501e-9
-0.450	-3.937e-9
-0.449	-4.364e-9
-0.448	-4.784e-9
-0.447	-5.198e-9
-0.446	-5.603e-9
-0.445	-6.003e-9
-0.444	-6.395e-9
-0.443	-6.781e-9
-0.442	-7.161e-9
-0.441	-7.533e-9
-0.440	-7.901e-9
-0.439	-8.262e-9
-0.438	-8.617e-9
-0.437	-8.967e-9
-0.436	-9.310e-9
-0.435	-9.649e-9
-0.434	-9.983e-9
-0.433	-1.031e-8
-0.432	-1.064e-8
-0.431	-1.095e-8
-0.430	-1.127e-8
-0.429	-1.158e-8
-0.428	-1.188e-8
[truncated: 2,027 more rows]
