# Supplementary material for: Functional and structural similarity of human DNA primase [4Fe4S] cluster domain constructs
Source: PLoS One. 2018 Dec 18;13(12):e0209345. doi: 10.1371/journal.pone.0209345 (PMC6298731; doi:10.1371/journal.pone.0209345)
Supplement: S6 Dataset — (ZIP) [file pone.0209345.s012.zip › S6_dataset/CV 512mV t2.csv]

July 19	2017 19:22:00
Cyclic Voltammetry
File: d:\07-19-17\ox red\cv 512mv t2.csv
Data Source: Experiment
Instrument Model: CHI760B
Data Proc: Smoothing
Header:
Note:
Init E (V) = 0
High E (V) = 0.2
Low E (V) = -0.5
Init P/N = N
Scan Rate (V/s) = 0.1
Segment = 6
Sample Interval (V) = 0.001
Quiet Time (sec) = 2
Sensitivity (A/V) = 1e-7
Segment 1:
Ep = -0.354V
ip = 2.506e-8A
Ah = 2.196e-8C
Segment 2:
Segment 3:
Segment 4:
Segment 5:
Segment 6:
Potential/V	Current/A
0.000	2.757e-8
-0.001	2.788e-8
-0.002	2.818e-8
-0.003	2.848e-8
-0.004	2.877e-8
-0.005	2.905e-8
-0.006	2.933e-8
-0.007	2.961e-8
-0.008	2.988e-8
-0.009	3.014e-8
-0.010	3.040e-8
-0.011	3.065e-8
-0.012	3.090e-8
-0.013	3.114e-8
-0.014	3.138e-8
-0.015	3.161e-8
-0.016	3.184e-8
-0.017	3.206e-8
-0.018	3.227e-8
-0.019	3.248e-8
-0.020	3.268e-8
-0.021	3.288e-8
-0.022	3.307e-8
-0.023	3.326e-8
-0.024	3.344e-8
-0.025	3.360e-8
-0.026	3.375e-8
-0.027	3.390e-8
-0.028	3.404e-8
-0.029	3.418e-8
-0.030	3.431e-8
-0.031	3.444e-8
-0.032	3.457e-8
-0.033	3.469e-8
-0.034	3.482e-8
-0.035	3.494e-8
-0.036	3.506e-8
-0.037	3.517e-8
-0.038	3.529e-8
-0.039	3.541e-8
-0.040	3.552e-8
-0.041	3.564e-8
-0.042	3.576e-8
-0.043	3.587e-8
-0.044	3.599e-8
-0.045	3.611e-8
-0.046	3.623e-8
-0.047	3.635e-8
-0.048	3.648e-8
-0.049	3.660e-8
-0.050	3.673e-8
-0.051	3.685e-8
-0.052	3.697e-8
-0.053	3.709e-8
-0.054	3.721e-8
-0.055	3.733e-8
-0.056	3.745e-8
-0.057	3.756e-8
-0.058	3.768e-8
-0.059	3.780e-8
-0.060	3.792e-8
-0.061	3.804e-8
-0.062	3.816e-8
-0.063	3.828e-8
-0.064	3.840e-8
-0.065	3.851e-8
-0.066	3.864e-8
-0.067	3.875e-8
-0.068	3.887e-8
-0.069	3.899e-8
-0.070	3.911e-8
-0.071	3.923e-8
-0.072	3.935e-8
-0.073	3.947e-8
-0.074	3.959e-8
-0.075	3.971e-8
-0.076	3.984e-8
-0.077	3.996e-8
-0.078	4.008e-8
-0.079	4.020e-8
-0.080	4.032e-8
-0.081	4.045e-8
-0.082	4.057e-8
-0.083	4.069e-8
-0.084	4.082e-8
-0.085	4.094e-8
-0.086	4.107e-8
-0.087	4.119e-8
-0.088	4.132e-8
-0.089	4.144e-8
-0.090	4.157e-8
-0.091	4.170e-8
-0.092	4.182e-8
-0.093	4.195e-8
-0.094	4.207e-8
-0.095	4.220e-8
-0.096	4.233e-8
-0.097	4.246e-8
-0.098	4.258e-8
-0.099	4.271e-8
-0.100	4.284e-8
-0.101	4.297e-8
-0.102	4.310e-8
-0.103	4.322e-8
-0.104	4.335e-8
-0.105	4.348e-8
-0.106	4.361e-8
-0.107	4.374e-8
-0.108	4.387e-8
-0.109	4.400e-8
-0.110	4.412e-8
-0.111	4.425e-8
-0.112	4.438e-8
-0.113	4.451e-8
-0.114	4.464e-8
-0.115	4.477e-8
-0.116	4.490e-8
-0.117	4.503e-8
-0.118	4.516e-8
-0.119	4.530e-8
-0.120	4.543e-8
-0.121	4.556e-8
-0.122	4.570e-8
-0.123	4.583e-8
-0.124	4.597e-8
-0.125	4.610e-8
-0.126	4.624e-8
-0.127	4.637e-8
-0.128	4.651e-8
-0.129	4.665e-8
-0.130	4.678e-8
-0.131	4.692e-8
-0.132	4.706e-8
-0.133	4.720e-8
-0.134	4.734e-8
-0.135	4.748e-8
-0.136	4.762e-8
-0.137	4.777e-8
-0.138	4.791e-8
-0.139	4.805e-8
-0.140	4.820e-8
-0.141	4.834e-8
-0.142	4.849e-8
-0.143	4.864e-8
-0.144	4.879e-8
-0.145	4.893e-8
-0.146	4.908e-8
-0.147	4.923e-8
-0.148	4.938e-8
-0.149	4.953e-8
-0.150	4.968e-8
-0.151	4.984e-8
-0.152	4.999e-8
-0.153	5.014e-8
-0.154	5.029e-8
-0.155	5.045e-8
-0.156	5.060e-8
-0.157	5.076e-8
-0.158	5.091e-8
-0.159	5.107e-8
-0.160	5.123e-8
-0.161	5.139e-8
-0.162	5.155e-8
-0.163	5.171e-8
-0.164	5.187e-8
-0.165	5.203e-8
-0.166	5.219e-8
-0.167	5.236e-8
-0.168	5.252e-8
-0.169	5.269e-8
-0.170	5.285e-8
-0.171	5.302e-8
-0.172	5.318e-8
-0.173	5.335e-8
-0.174	5.352e-8
-0.175	5.368e-8
-0.176	5.385e-8
-0.177	5.402e-8
-0.178	5.419e-8
-0.179	5.436e-8
-0.180	5.453e-8
-0.181	5.470e-8
-0.182	5.488e-8
-0.183	5.505e-8
-0.184	5.522e-8
-0.185	5.539e-8
-0.186	5.557e-8
-0.187	5.574e-8
-0.188	5.592e-8
-0.189	5.609e-8
-0.190	5.627e-8
-0.191	5.645e-8
-0.192	5.662e-8
-0.193	5.680e-8
-0.194	5.698e-8
-0.195	5.716e-8
-0.196	5.734e-8
-0.197	5.753e-8
-0.198	5.771e-8
-0.199	5.789e-8
-0.200	5.808e-8
-0.201	5.827e-8
-0.202	5.846e-8
-0.203	5.865e-8
-0.204	5.884e-8
-0.205	5.903e-8
-0.206	5.923e-8
-0.207	5.943e-8
-0.208	5.963e-8
-0.209	5.984e-8
-0.210	6.004e-8
-0.211	6.025e-8
-0.212	6.046e-8
-0.213	6.067e-8
-0.214	6.089e-8
-0.215	6.110e-8
-0.216	6.132e-8
-0.217	6.153e-8
-0.218	6.175e-8
-0.219	6.197e-8
-0.220	6.220e-8
-0.221	6.242e-8
-0.222	6.265e-8
-0.223	6.288e-8
-0.224	6.311e-8
-0.225	6.334e-8
-0.226	6.357e-8
-0.227	6.381e-8
-0.228	6.405e-8
-0.229	6.429e-8
-0.230	6.453e-8
-0.231	6.477e-8
-0.232	6.502e-8
-0.233	6.526e-8
-0.234	6.551e-8
-0.235	6.576e-8
-0.236	6.601e-8
-0.237	6.626e-8
-0.238	6.651e-8
-0.239	6.677e-8
-0.240	6.703e-8
-0.241	6.729e-8
-0.242	6.755e-8
-0.243	6.781e-8
-0.244	6.808e-8
-0.245	6.835e-8
-0.246	6.862e-8
-0.247	6.890e-8
-0.248	6.917e-8
-0.249	6.945e-8
-0.250	6.973e-8
-0.251	7.002e-8
-0.252	7.030e-8
-0.253	7.059e-8
-0.254	7.089e-8
-0.255	7.118e-8
-0.256	7.148e-8
-0.257	7.178e-8
-0.258	7.208e-8
-0.259	7.238e-8
-0.260	7.269e-8
-0.261	7.300e-8
-0.262	7.331e-8
-0.263	7.362e-8
-0.264	7.394e-8
-0.265	7.426e-8
-0.266	7.458e-8
-0.267	7.490e-8
-0.268	7.523e-8
-0.269	7.556e-8
-0.270	7.589e-8
-0.271	7.622e-8
-0.272	7.656e-8
-0.273	7.690e-8
-0.274	7.724e-8
-0.275	7.758e-8
-0.276	7.793e-8
-0.277	7.827e-8
-0.278	7.862e-8
-0.279	7.897e-8
-0.280	7.933e-8
-0.281	7.968e-8
-0.282	8.004e-8
-0.283	8.040e-8
-0.284	8.076e-8
-0.285	8.113e-8
-0.286	8.149e-8
-0.287	8.186e-8
-0.288	8.223e-8
-0.289	8.261e-8
-0.290	8.298e-8
-0.291	8.336e-8
-0.292	8.373e-8
-0.293	8.411e-8
-0.294	8.449e-8
-0.295	8.487e-8
-0.296	8.526e-8
-0.297	8.564e-8
-0.298	8.602e-8
-0.299	8.641e-8
-0.300	8.679e-8
-0.301	8.717e-8
-0.302	8.756e-8
-0.303	8.794e-8
-0.304	8.832e-8
-0.305	8.871e-8
-0.306	8.909e-8
-0.307	8.947e-8
-0.308	8.984e-8
-0.309	9.022e-8
-0.310	9.059e-8
-0.311	9.096e-8
-0.312	9.133e-8
-0.313	9.169e-8
-0.314	9.205e-8
-0.315	9.241e-8
-0.316	9.277e-8
-0.317	9.311e-8
-0.318	9.346e-8
-0.319	9.380e-8
-0.320	9.413e-8
-0.321	9.446e-8
-0.322	9.479e-8
-0.323	9.510e-8
-0.324	9.542e-8
-0.325	9.572e-8
-0.326	9.602e-8
-0.327	9.631e-8
-0.328	9.660e-8
-0.329	9.687e-8
-0.330	9.714e-8
-0.331	9.740e-8
-0.332	9.766e-8
-0.333	9.790e-8
-0.334	9.814e-8
-0.335	9.836e-8
-0.336	9.858e-8
-0.337	9.879e-8
-0.338	9.898e-8
-0.339	9.917e-8
-0.340	9.934e-8
-0.341	9.951e-8
-0.342	9.966e-8
-0.343	9.980e-8
-0.344	9.993e-8
-0.345	1.001e-7
-0.346	1.002e-7
-0.347	1.003e-7
-0.348	1.003e-7
-0.349	1.004e-7
-0.350	1.005e-7
-0.351	1.005e-7
-0.352	1.006e-7
-0.353	1.006e-7
-0.354	1.006e-7
-0.355	1.006e-7
-0.356	1.006e-7
-0.357	1.005e-7
-0.358	1.005e-7
-0.359	1.005e-7
-0.360	1.004e-7
-0.361	1.003e-7
-0.362	1.003e-7
-0.363	1.002e-7
-0.364	1.001e-7
-0.365	9.995e-8
-0.366	9.983e-8
-0.367	9.969e-8
-0.368	9.955e-8
-0.369	9.940e-8
-0.370	9.925e-8
-0.371	9.908e-8
-0.372	9.891e-8
-0.373	9.873e-8
-0.374	9.855e-8
-0.375	9.836e-8
-0.376	9.817e-8
-0.377	9.797e-8
-0.378	9.777e-8
-0.379	9.757e-8
-0.380	9.736e-8
-0.381	9.715e-8
-0.382	9.694e-8
-0.383	9.673e-8
-0.384	9.652e-8
-0.385	9.630e-8
-0.386	9.609e-8
-0.387	9.588e-8
-0.388	9.568e-8
-0.389	9.547e-8
-0.390	9.527e-8
-0.391	9.507e-8
-0.392	9.487e-8
-0.393	9.468e-8
-0.394	9.449e-8
-0.395	9.431e-8
-0.396	9.413e-8
-0.397	9.396e-8
-0.398	9.379e-8
-0.399	9.363e-8
-0.400	9.347e-8
-0.401	9.332e-8
-0.402	9.318e-8
-0.403	9.304e-8
-0.404	9.292e-8
-0.405	9.279e-8
-0.406	9.268e-8
-0.407	9.257e-8
-0.408	9.247e-8
-0.409	9.237e-8
-0.410	9.228e-8
-0.411	9.220e-8
-0.412	9.213e-8
-0.413	9.206e-8
-0.414	9.200e-8
-0.415	9.195e-8
-0.416	9.190e-8
-0.417	9.186e-8
-0.418	9.183e-8
-0.419	9.181e-8
-0.420	9.179e-8
-0.421	9.178e-8
-0.422	9.177e-8
-0.423	9.178e-8
-0.424	9.179e-8
-0.425	9.180e-8
-0.426	9.182e-8
-0.427	9.185e-8
-0.428	9.188e-8
-0.429	9.192e-8
-0.430	9.197e-8
-0.431	9.202e-8
-0.432	9.208e-8
-0.433	9.215e-8
-0.434	9.222e-8
-0.435	9.229e-8
-0.436	9.238e-8
-0.437	9.246e-8
-0.438	9.255e-8
-0.439	9.265e-8
-0.440	9.275e-8
-0.441	9.286e-8
-0.442	9.297e-8
-0.443	9.309e-8
-0.444	9.321e-8
-0.445	9.334e-8
-0.446	9.347e-8
-0.447	9.360e-8
-0.448	9.374e-8
-0.449	9.389e-8
-0.450	9.404e-8
-0.451	9.419e-8
-0.452	9.435e-8
-0.453	9.451e-8
-0.454	9.467e-8
-0.455	9.484e-8
-0.456	9.501e-8
-0.457	9.519e-8
-0.458	9.537e-8
-0.459	9.555e-8
-0.460	9.574e-8
-0.461	9.594e-8
-0.462	9.613e-8
-0.463	9.633e-8
-0.464	9.654e-8
-0.465	9.674e-8
-0.466	9.695e-8
-0.467	9.717e-8
-0.468	9.738e-8
-0.469	9.761e-8
-0.470	9.783e-8
-0.471	9.806e-8
-0.472	9.829e-8
-0.473	9.852e-8
-0.474	9.876e-8
-0.475	9.900e-8
-0.476	9.924e-8
-0.477	9.949e-8
-0.478	9.973e-8
-0.479	9.998e-8
-0.480	1.002e-7
-0.481	1.005e-7
-0.482	1.008e-7
-0.483	1.010e-7
-0.484	1.013e-7
-0.485	1.016e-7
-0.486	1.018e-7
-0.487	1.021e-7
-0.488	1.024e-7
-0.489	1.027e-7
-0.490	1.030e-7
-0.491	1.033e-7
-0.492	1.036e-7
-0.493	1.038e-7
-0.494	1.041e-7
-0.495	1.045e-7
-0.496	1.048e-7
-0.497	1.051e-7
-0.498	1.054e-7
-0.499	9.939e-8
-0.500	4.985e-8
-0.499	4.801e-8
-0.498	4.619e-8
-0.497	4.442e-8
-0.496	4.268e-8
-0.495	4.098e-8
-0.494	3.932e-8
-0.493	3.769e-8
-0.492	3.610e-8
-0.491	3.455e-8
-0.490	3.303e-8
-0.489	3.155e-8
-0.488	3.011e-8
-0.487	2.870e-8
-0.486	2.733e-8
-0.485	2.600e-8
-0.484	2.471e-8
-0.483	2.345e-8
-0.482	2.222e-8
-0.481	2.104e-8
-0.480	1.989e-8
-0.479	1.878e-8
-0.478	1.771e-8
-0.477	1.667e-8
-0.476	1.567e-8
-0.475	1.478e-8
-0.474	1.393e-8
-0.473	1.311e-8
-0.472	1.233e-8
-0.471	1.158e-8
-0.470	1.087e-8
-0.469	1.018e-8
-0.468	9.518e-9
-0.467	8.883e-9
-0.466	8.273e-9
-0.465	7.684e-9
-0.464	7.117e-9
-0.463	6.566e-9
-0.462	6.034e-9
-0.461	5.517e-9
-0.460	5.011e-9
-0.459	4.519e-9
-0.458	4.035e-9
-0.457	3.560e-9
-0.456	3.093e-9
-0.455	2.629e-9
-0.454	2.171e-9
-0.453	1.714e-9
-0.452	1.259e-9
-0.451	8.054e-10
-0.450	3.652e-10
-0.449	-6.228e-11
-0.448	-4.830e-10
-0.447	-8.957e-10
-0.446	-1.298e-9
-0.445	-1.697e-9
-0.444	-2.085e-9
-0.443	-2.468e-9
-0.442	-2.844e-9
-0.441	-3.212e-9
-0.440	-3.576e-9
-0.439	-3.930e-9
-0.438	-4.281e-9
-0.437	-4.625e-9
-0.436	-4.962e-9
-0.435	-5.296e-9
-0.434	-5.622e-9
-0.433	-5.944e-9
-0.432	-6.262e-9
-0.431	-6.573e-9
-0.430	-6.882e-9
-0.429	-7.184e-9
-0.428	-7.483e-9
-0.427	-7.776e-9
-0.426	-8.064e-9
-0.425	-8.351e-9
-0.424	-8.631e-9
-0.423	-8.909e-9
-0.422	-9.181e-9
-0.421	-9.450e-9
-0.420	-9.716e-9
-0.419	-9.977e-9
-0.418	-1.024e-8
-0.417	-1.049e-8
-0.416	-1.074e-8
-0.415	-1.099e-8
-0.414	-1.123e-8
-0.413	-1.147e-8
-0.412	-1.171e-8
-0.411	-1.194e-8
-0.410	-1.218e-8
-0.409	-1.240e-8
-0.408	-1.263e-8
-0.407	-1.285e-8
-0.406	-1.307e-8
-0.405	-1.329e-8
-0.404	-1.350e-8
-0.403	-1.371e-8
-0.402	-1.392e-8
-0.401	-1.412e-8
-0.400	-1.432e-8
-0.399	-1.452e-8
-0.398	-1.472e-8
-0.397	-1.492e-8
-0.396	-1.511e-8
-0.395	-1.530e-8
-0.394	-1.549e-8
-0.393	-1.567e-8
-0.392	-1.586e-8
-0.391	-1.604e-8
-0.390	-1.622e-8
-0.389	-1.639e-8
-0.388	-1.657e-8
-0.387	-1.674e-8
-0.386	-1.692e-8
-0.385	-1.709e-8
-0.384	-1.725e-8
-0.383	-1.742e-8
-0.382	-1.759e-8
-0.381	-1.775e-8
-0.380	-1.791e-8
-0.379	-1.807e-8
-0.378	-1.823e-8
-0.377	-1.839e-8
-0.376	-1.854e-8
-0.375	-1.870e-8
-0.374	-1.885e-8
-0.373	-1.900e-8
-0.372	-1.915e-8
-0.371	-1.930e-8
-0.370	-1.944e-8
-0.369	-1.959e-8
-0.368	-1.974e-8
-0.367	-1.988e-8
-0.366	-2.003e-8
-0.365	-2.017e-8
-0.364	-2.031e-8
-0.363	-2.045e-8
-0.362	-2.059e-8
-0.361	-2.073e-8
-0.360	-2.087e-8
-0.359	-2.100e-8
-0.358	-2.114e-8
-0.357	-2.127e-8
-0.356	-2.141e-8
-0.355	-2.154e-8
-0.354	-2.167e-8
-0.353	-2.181e-8
-0.352	-2.194e-8
-0.351	-2.207e-8
-0.350	-2.220e-8
-0.349	-2.232e-8
-0.348	-2.245e-8
-0.347	-2.258e-8
-0.346	-2.270e-8
-0.345	-2.283e-8
-0.344	-2.295e-8
-0.343	-2.307e-8
-0.342	-2.319e-8
-0.341	-2.331e-8
-0.340	-2.344e-8
-0.339	-2.355e-8
-0.338	-2.367e-8
-0.337	-2.379e-8
-0.336	-2.391e-8
-0.335	-2.403e-8
-0.334	-2.414e-8
-0.333	-2.426e-8
-0.332	-2.437e-8
-0.331	-2.448e-8
-0.330	-2.460e-8
-0.329	-2.471e-8
-0.328	-2.482e-8
-0.327	-2.493e-8
-0.326	-2.504e-8
-0.325	-2.515e-8
-0.324	-2.526e-8
-0.323	-2.537e-8
-0.322	-2.547e-8
-0.321	-2.558e-8
-0.320	-2.569e-8
-0.319	-2.580e-8
-0.318	-2.590e-8
-0.317	-2.601e-8
-0.316	-2.611e-8
-0.315	-2.621e-8
-0.314	-2.632e-8
-0.313	-2.642e-8
-0.312	-2.652e-8
-0.311	-2.662e-8
-0.310	-2.672e-8
-0.309	-2.682e-8
-0.308	-2.692e-8
-0.307	-2.702e-8
-0.306	-2.712e-8
-0.305	-2.721e-8
-0.304	-2.731e-8
-0.303	-2.741e-8
-0.302	-2.750e-8
-0.301	-2.759e-8
-0.300	-2.769e-8
-0.299	-2.778e-8
-0.298	-2.787e-8
-0.297	-2.796e-8
-0.296	-2.805e-8
-0.295	-2.815e-8
-0.294	-2.824e-8
-0.293	-2.833e-8
-0.292	-2.841e-8
-0.291	-2.850e-8
-0.290	-2.859e-8
-0.289	-2.868e-8
-0.288	-2.876e-8
-0.287	-2.885e-8
-0.286	-2.893e-8
-0.285	-2.902e-8
-0.284	-2.910e-8
-0.283	-2.919e-8
-0.282	-2.927e-8
-0.281	-2.935e-8
-0.280	-2.944e-8
-0.279	-2.952e-8
-0.278	-2.960e-8
-0.277	-2.968e-8
-0.276	-2.976e-8
-0.275	-2.984e-8
-0.274	-2.992e-8
-0.273	-3.000e-8
-0.272	-3.007e-8
-0.271	-3.015e-8
-0.270	-3.023e-8
-0.269	-3.030e-8
-0.268	-3.038e-8
-0.267	-3.046e-8
-0.266	-3.053e-8
-0.265	-3.061e-8
-0.264	-3.068e-8
-0.263	-3.076e-8
-0.262	-3.083e-8
-0.261	-3.090e-8
-0.260	-3.098e-8
-0.259	-3.105e-8
-0.258	-3.112e-8
-0.257	-3.120e-8
-0.256	-3.127e-8
-0.255	-3.134e-8
-0.254	-3.141e-8
-0.253	-3.148e-8
-0.252	-3.155e-8
-0.251	-3.162e-8
-0.250	-3.170e-8
-0.249	-3.176e-8
-0.248	-3.184e-8
-0.247	-3.190e-8
-0.246	-3.197e-8
-0.245	-3.204e-8
-0.244	-3.211e-8
-0.243	-3.218e-8
-0.242	-3.225e-8
-0.241	-3.232e-8
-0.240	-3.238e-8
-0.239	-3.245e-8
-0.238	-3.252e-8
-0.237	-3.258e-8
-0.236	-3.265e-8
-0.235	-3.272e-8
-0.234	-3.278e-8
-0.233	-3.284e-8
-0.232	-3.291e-8
-0.231	-3.297e-8
-0.230	-3.303e-8
-0.229	-3.309e-8
-0.228	-3.316e-8
-0.227	-3.322e-8
-0.226	-3.328e-8
-0.225	-3.334e-8
-0.224	-3.340e-8
-0.223	-3.346e-8
-0.222	-3.352e-8
-0.221	-3.358e-8
-0.220	-3.364e-8
-0.219	-3.369e-8
-0.218	-3.375e-8
-0.217	-3.381e-8
-0.216	-3.387e-8
-0.215	-3.393e-8
-0.214	-3.398e-8
-0.213	-3.404e-8
-0.212	-3.409e-8
-0.211	-3.415e-8
-0.210	-3.421e-8
-0.209	-3.426e-8
-0.208	-3.432e-8
-0.207	-3.438e-8
-0.206	-3.443e-8
-0.205	-3.449e-8
-0.204	-3.454e-8
-0.203	-3.460e-8
-0.202	-3.466e-8
-0.201	-3.472e-8
-0.200	-3.477e-8
-0.199	-3.483e-8
-0.198	-3.489e-8
-0.197	-3.495e-8
-0.196	-3.500e-8
-0.195	-3.506e-8
-0.194	-3.512e-8
-0.193	-3.517e-8
-0.192	-3.523e-8
-0.191	-3.529e-8
-0.190	-3.534e-8
-0.189	-3.540e-8
-0.188	-3.545e-8
-0.187	-3.551e-8
-0.186	-3.556e-8
-0.185	-3.561e-8
-0.184	-3.567e-8
-0.183	-3.572e-8
-0.182	-3.577e-8
-0.181	-3.582e-8
-0.180	-3.588e-8
-0.179	-3.593e-8
-0.178	-3.598e-8
-0.177	-3.603e-8
-0.176	-3.608e-8
-0.175	-3.613e-8
-0.174	-3.618e-8
-0.173	-3.623e-8
-0.172	-3.628e-8
-0.171	-3.632e-8
-0.170	-3.637e-8
-0.169	-3.642e-8
-0.168	-3.647e-8
-0.167	-3.651e-8
-0.166	-3.656e-8
-0.165	-3.661e-8
-0.164	-3.666e-8
-0.163	-3.670e-8
-0.162	-3.675e-8
-0.161	-3.680e-8
-0.160	-3.685e-8
-0.159	-3.689e-8
-0.158	-3.694e-8
-0.157	-3.699e-8
-0.156	-3.704e-8
-0.155	-3.709e-8
-0.154	-3.713e-8
-0.153	-3.718e-8
-0.152	-3.723e-8
-0.151	-3.728e-8
-0.150	-3.732e-8
-0.149	-3.737e-8
-0.148	-3.742e-8
-0.147	-3.746e-8
-0.146	-3.751e-8
-0.145	-3.756e-8
-0.144	-3.760e-8
-0.143	-3.765e-8
-0.142	-3.769e-8
-0.141	-3.774e-8
-0.140	-3.778e-8
-0.139	-3.783e-8
-0.138	-3.787e-8
-0.137	-3.792e-8
-0.136	-3.796e-8
-0.135	-3.800e-8
-0.134	-3.805e-8
-0.133	-3.809e-8
-0.132	-3.814e-8
-0.131	-3.818e-8
-0.130	-3.823e-8
-0.129	-3.827e-8
-0.128	-3.831e-8
-0.127	-3.836e-8
-0.126	-3.840e-8
-0.125	-3.845e-8
-0.124	-3.849e-8
-0.123	-3.853e-8
-0.122	-3.858e-8
-0.121	-3.862e-8
-0.120	-3.867e-8
-0.119	-3.871e-8
-0.118	-3.876e-8
-0.117	-3.880e-8
-0.116	-3.884e-8
-0.115	-3.889e-8
-0.114	-3.893e-8
-0.113	-3.898e-8
-0.112	-3.902e-8
-0.111	-3.907e-8
-0.110	-3.911e-8
-0.109	-3.916e-8
-0.108	-3.920e-8
-0.107	-3.925e-8
-0.106	-3.929e-8
-0.105	-3.933e-8
-0.104	-3.938e-8
-0.103	-3.942e-8
-0.102	-3.946e-8
-0.101	-3.950e-8
-0.100	-3.955e-8
-0.099	-3.959e-8
-0.098	-3.963e-8
-0.097	-3.968e-8
-0.096	-3.972e-8
-0.095	-3.976e-8
-0.094	-3.980e-8
-0.093	-3.985e-8
-0.092	-3.989e-8
-0.091	-3.993e-8
-0.090	-3.997e-8
-0.089	-4.001e-8
-0.088	-4.006e-8
-0.087	-4.010e-8
-0.086	-4.014e-8
-0.085	-4.018e-8
-0.084	-4.023e-8
-0.083	-4.027e-8
-0.082	-4.031e-8
-0.081	-4.035e-8
-0.080	-4.040e-8
-0.079	-4.044e-8
-0.078	-4.048e-8
-0.077	-4.053e-8
-0.076	-4.057e-8
-0.075	-4.061e-8
-0.074	-4.065e-8
-0.073	-4.070e-8
-0.072	-4.074e-8
-0.071	-4.078e-8
-0.070	-4.082e-8
-0.069	-4.087e-8
-0.068	-4.091e-8
-0.067	-4.095e-8
-0.066	-4.099e-8
-0.065	-4.104e-8
-0.064	-4.108e-8
-0.063	-4.112e-8
-0.062	-4.116e-8
-0.061	-4.121e-8
-0.060	-4.125e-8
-0.059	-4.129e-8
-0.058	-4.133e-8
-0.057	-4.138e-8
-0.056	-4.142e-8
-0.055	-4.146e-8
-0.054	-4.150e-8
-0.053	-4.155e-8
-0.052	-4.159e-8
-0.051	-4.163e-8
-0.050	-4.168e-8
-0.049	-4.172e-8
-0.048	-4.176e-8
-0.047	-4.181e-8
-0.046	-4.185e-8
-0.045	-4.189e-8
-0.044	-4.194e-8
-0.043	-4.198e-8
-0.042	-4.202e-8
-0.041	-4.207e-8
-0.040	-4.211e-8
-0.039	-4.216e-8
-0.038	-4.220e-8
-0.037	-4.225e-8
-0.036	-4.229e-8
-0.035	-4.234e-8
-0.034	-4.238e-8
-0.033	-4.243e-8
-0.032	-4.247e-8
-0.031	-4.252e-8
-0.030	-4.256e-8
-0.029	-4.261e-8
-0.028	-4.265e-8
-0.027	-4.269e-8
-0.026	-4.274e-8
-0.025	-4.278e-8
-0.024	-4.283e-8
-0.023	-4.287e-8
-0.022	-4.291e-8
-0.021	-4.296e-8
-0.020	-4.300e-8
-0.019	-4.304e-8
-0.018	-4.309e-8
-0.017	-4.313e-8
-0.016	-4.318e-8
-0.015	-4.322e-8
-0.014	-4.326e-8
-0.013	-4.331e-8
-0.012	-4.335e-8
-0.011	-4.339e-8
-0.010	-4.344e-8
-0.009	-4.348e-8
-0.008	-4.352e-8
-0.007	-4.357e-8
-0.006	-4.361e-8
-0.005	-4.365e-8
-0.004	-4.370e-8
-0.003	-4.374e-8
-0.002	-4.378e-8
-0.001	-4.383e-8
-0.000	-4.387e-8
0.001	-4.392e-8
0.002	-4.396e-8
0.003	-4.401e-8
0.004	-4.405e-8
0.005	-4.410e-8
0.006	-4.414e-8
0.007	-4.419e-8
0.008	-4.424e-8
0.009	-4.428e-8
0.010	-4.433e-8
0.011	-4.438e-8
0.012	-4.443e-8
0.013	-4.447e-8
0.014	-4.452e-8
0.015	-4.457e-8
0.016	-4.462e-8
0.017	-4.467e-8
0.018	-4.471e-8
0.019	-4.476e-8
0.020	-4.481e-8
0.021	-4.486e-8
0.022	-4.491e-8
0.023	-4.496e-8
0.024	-4.500e-8
0.025	-4.505e-8
0.026	-4.510e-8
0.027	-4.515e-8
0.028	-4.520e-8
0.029	-4.525e-8
0.030	-4.530e-8
0.031	-4.534e-8
0.032	-4.539e-8
0.033	-4.544e-8
0.034	-4.549e-8
0.035	-4.553e-8
0.036	-4.558e-8
0.037	-4.563e-8
0.038	-4.567e-8
0.039	-4.572e-8
0.040	-4.577e-8
0.041	-4.581e-8
0.042	-4.586e-8
0.043	-4.591e-8
0.044	-4.595e-8
0.045	-4.600e-8
0.046	-4.604e-8
0.047	-4.609e-8
0.048	-4.614e-8
0.049	-4.618e-8
0.050	-4.623e-8
0.051	-4.628e-8
0.052	-4.632e-8
0.053	-4.637e-8
0.054	-4.641e-8
0.055	-4.646e-8
0.056	-4.651e-8
0.057	-4.656e-8
0.058	-4.660e-8
0.059	-4.665e-8
0.060	-4.669e-8
0.061	-4.674e-8
0.062	-4.679e-8
0.063	-4.684e-8
0.064	-4.688e-8
0.065	-4.693e-8
0.066	-4.698e-8
0.067	-4.703e-8
0.068	-4.708e-8
0.069	-4.712e-8
0.070	-4.717e-8
0.071	-4.722e-8
0.072	-4.727e-8
0.073	-4.732e-8
0.074	-4.737e-8
0.075	-4.742e-8
0.076	-4.747e-8
0.077	-4.752e-8
0.078	-4.757e-8
0.079	-4.762e-8
0.080	-4.767e-8
0.081	-4.772e-8
0.082	-4.777e-8
0.083	-4.782e-8
0.084	-4.787e-8
0.085	-4.792e-8
0.086	-4.797e-8
0.087	-4.802e-8
0.088	-4.807e-8
0.089	-4.812e-8
0.090	-4.817e-8
0.091	-4.822e-8
0.092	-4.827e-8
0.093	-4.832e-8
0.094	-4.837e-8
0.095	-4.842e-8
0.096	-4.847e-8
0.097	-4.852e-8
0.098	-4.857e-8
0.099	-4.862e-8
0.100	-4.867e-8
0.101	-4.872e-8
0.102	-4.877e-8
0.103	-4.882e-8
0.104	-4.887e-8
0.105	-4.892e-8
0.106	-4.897e-8
0.107	-4.902e-8
0.108	-4.907e-8
0.109	-4.912e-8
0.110	-4.918e-8
0.111	-4.922e-8
0.112	-4.927e-8
0.113	-4.932e-8
0.114	-4.937e-8
0.115	-4.943e-8
0.116	-4.947e-8
0.117	-4.953e-8
0.118	-4.958e-8
0.119	-4.963e-8
0.120	-4.968e-8
0.121	-4.973e-8
0.122	-4.978e-8
0.123	-4.983e-8
0.124	-4.988e-8
0.125	-4.994e-8
0.126	-4.999e-8
0.127	-5.004e-8
0.128	-5.010e-8
0.129	-5.015e-8
0.130	-5.020e-8
0.131	-5.026e-8
0.132	-5.031e-8
0.133	-5.037e-8
0.134	-5.042e-8
0.135	-5.048e-8
0.136	-5.053e-8
0.137	-5.059e-8
0.138	-5.064e-8
0.139	-5.070e-8
0.140	-5.076e-8
0.141	-5.081e-8
0.142	-5.087e-8
0.143	-5.093e-8
0.144	-5.099e-8
0.145	-5.105e-8
0.146	-5.111e-8
0.147	-5.117e-8
0.148	-5.123e-8
0.149	-5.129e-8
0.150	-5.135e-8
0.151	-5.140e-8
0.152	-5.146e-8
0.153	-5.152e-8
0.154	-5.158e-8
0.155	-5.165e-8
0.156	-5.171e-8
0.157	-5.178e-8
0.158	-5.185e-8
0.159	-5.192e-8
0.160	-5.199e-8
0.161	-5.206e-8
0.162	-5.214e-8
0.163	-5.221e-8
0.164	-5.229e-8
0.165	-5.236e-8
0.166	-5.244e-8
0.167	-5.252e-8
0.168	-5.259e-8
0.169	-5.267e-8
0.170	-5.274e-8
0.171	-5.282e-8
0.172	-5.289e-8
0.173	-5.296e-8
0.174	-5.303e-8
0.175	-5.310e-8
0.176	-5.316e-8
0.177	-5.321e-8
0.178	-5.326e-8
0.179	-5.331e-8
0.180	-5.335e-8
0.181	-5.340e-8
0.182	-5.344e-8
0.183	-5.348e-8
0.184	-5.352e-8
0.185	-5.356e-8
0.186	-5.359e-8
0.187	-5.362e-8
0.188	-5.366e-8
0.189	-5.368e-8
0.190	-5.371e-8
0.191	-5.374e-8
0.192	-5.376e-8
0.193	-5.378e-8
0.194	-5.380e-8
0.195	-5.382e-8
0.196	-5.383e-8
0.197	-5.384e-8
0.198	-5.385e-8
0.199	-5.386e-8
0.200	-4.056e-9
0.199	-3.161e-9
0.198	-2.285e-9
0.197	-1.427e-9
0.196	-5.895e-10
0.195	2.293e-10
0.194	1.029e-9
0.193	1.809e-9
0.192	2.570e-9
0.191	3.312e-9
0.190	4.035e-9
0.189	4.739e-9
0.188	5.424e-9
0.187	6.089e-9
0.186	6.735e-9
0.185	7.362e-9
0.184	7.970e-9
0.183	8.559e-9
0.182	9.128e-9
0.181	9.678e-9
0.180	1.021e-8
0.179	1.072e-8
0.178	1.121e-8
0.177	1.169e-8
0.176	1.214e-8
0.175	1.253e-8
0.174	1.290e-8
0.173	1.325e-8
0.172	1.358e-8
0.171	1.390e-8
0.170	1.420e-8
0.169	1.449e-8
0.168	1.476e-8
0.167	1.502e-8
0.166	1.527e-8
0.165	1.551e-8
0.164	1.574e-8
0.163	1.596e-8
0.162	1.618e-8
0.161	1.639e-8
0.160	1.659e-8
0.159	1.679e-8
0.158	1.699e-8
0.157	1.718e-8
0.156	1.738e-8
0.155	1.757e-8
0.154	1.777e-8
0.153	1.796e-8
0.152	1.816e-8
0.151	1.836e-8
0.150	1.855e-8
0.149	1.873e-8
0.148	1.891e-8
0.147	1.909e-8
0.146	1.926e-8
0.145	1.943e-8
0.144	1.960e-8
0.143	1.976e-8
0.142	1.993e-8
0.141	2.009e-8
0.140	2.024e-8
0.139	2.040e-8
0.138	2.055e-8
0.137	2.070e-8
0.136	2.085e-8
0.135	2.099e-8
0.134	2.114e-8
0.133	2.128e-8
0.132	2.142e-8
0.131	2.156e-8
0.130	2.170e-8
0.129	2.184e-8
0.128	2.197e-8
0.127	2.210e-8
0.126	2.223e-8
0.125	2.236e-8
0.124	2.249e-8
0.123	2.262e-8
0.122	2.274e-8
0.121	2.287e-8
0.120	2.299e-8
0.119	2.311e-8
0.118	2.323e-8
0.117	2.335e-8
0.116	2.347e-8
0.115	2.358e-8
0.114	2.370e-8
0.113	2.381e-8
0.112	2.392e-8
0.111	2.403e-8
0.110	2.414e-8
0.109	2.425e-8
0.108	2.436e-8
0.107	2.447e-8
0.106	2.457e-8
0.105	2.468e-8
0.104	2.478e-8
0.103	2.488e-8
0.102	2.498e-8
0.101	2.508e-8
0.100	2.518e-8
0.099	2.528e-8
0.098	2.538e-8
0.097	2.547e-8
0.096	2.557e-8
0.095	2.566e-8
0.094	2.576e-8
0.093	2.585e-8
0.092	2.594e-8
0.091	2.604e-8
0.090	2.613e-8
0.089	2.622e-8
0.088	2.631e-8
0.087	2.640e-8
0.086	2.649e-8
0.085	2.658e-8
0.084	2.667e-8
0.083	2.676e-8
0.082	2.685e-8
0.081	2.694e-8
0.080	2.702e-8
0.079	2.711e-8
0.078	2.720e-8
0.077	2.729e-8
0.076	2.737e-8
0.075	2.746e-8
0.074	2.755e-8
0.073	2.763e-8
0.072	2.772e-8
0.071	2.780e-8
0.070	2.788e-8
0.069	2.797e-8
0.068	2.805e-8
0.067	2.814e-8
0.066	2.822e-8
0.065	2.830e-8
0.064	2.838e-8
0.063	2.846e-8
0.062	2.855e-8
0.061	2.863e-8
0.060	2.871e-8
0.059	2.879e-8
0.058	2.887e-8
0.057	2.895e-8
0.056	2.903e-8
0.055	2.911e-8
0.054	2.919e-8
0.053	2.927e-8
0.052	2.934e-8
0.051	2.942e-8
0.050	2.950e-8
0.049	2.958e-8
0.048	2.965e-8
0.047	2.973e-8
0.046	2.980e-8
0.045	2.988e-8
0.044	2.995e-8
0.043	3.003e-8
0.042	3.010e-8
0.041	3.018e-8
0.040	3.025e-8
0.039	3.032e-8
0.038	3.039e-8
0.037	3.047e-8
0.036	3.054e-8
0.035	3.061e-8
0.034	3.068e-8
0.033	3.075e-8
0.032	3.082e-8
0.031	3.089e-8
0.030	3.095e-8
0.029	3.102e-8
0.028	3.109e-8
0.027	3.116e-8
0.026	3.123e-8
0.025	3.129e-8
0.024	3.136e-8
0.023	3.143e-8
0.022	3.149e-8
0.021	3.156e-8
0.020	3.162e-8
0.019	3.169e-8
0.018	3.176e-8
0.017	3.183e-8
0.016	3.189e-8
0.015	3.196e-8
0.014	3.202e-8
0.013	3.209e-8
0.012	3.216e-8
0.011	3.222e-8
0.010	3.229e-8
0.009	3.236e-8
0.008	3.242e-8
0.007	3.249e-8
0.006	3.255e-8
0.005	3.262e-8
0.004	3.268e-8
0.003	3.275e-8
0.002	3.282e-8
0.001	3.288e-8
0.000	3.295e-8
-0.001	3.301e-8
-0.002	3.308e-8
-0.003	3.315e-8
-0.004	3.321e-8
-0.005	3.328e-8
-0.006	3.335e-8
-0.007	3.341e-8
-0.008	3.348e-8
-0.009	3.355e-8
-0.010	3.361e-8
-0.011	3.368e-8
-0.012	3.374e-8
-0.013	3.381e-8
-0.014	3.388e-8
-0.015	3.394e-8
-0.016	3.401e-8
-0.017	3.407e-8
-0.018	3.414e-8
-0.019	3.421e-8
-0.020	3.427e-8
-0.021	3.434e-8
-0.022	3.441e-8
-0.023	3.447e-8
-0.024	3.454e-8
-0.025	3.460e-8
-0.026	3.467e-8
-0.027	3.474e-8
-0.028	3.480e-8
-0.029	3.487e-8
-0.030	3.493e-8
-0.031	3.500e-8
-0.032	3.506e-8
-0.033	3.513e-8
-0.034	3.519e-8
-0.035	3.526e-8
-0.036	3.533e-8
-0.037	3.539e-8
-0.038	3.545e-8
-0.039	3.552e-8
-0.040	3.558e-8
-0.041	3.565e-8
-0.042	3.571e-8
-0.043	3.577e-8
-0.044	3.584e-8
-0.045	3.590e-8
-0.046	3.597e-8
-0.047	3.603e-8
-0.048	3.610e-8
-0.049	3.617e-8
-0.050	3.623e-8
-0.051	3.630e-8
-0.052	3.636e-8
-0.053	3.643e-8
-0.054	3.649e-8
-0.055	3.656e-8
-0.056	3.662e-8
-0.057	3.669e-8
-0.058	3.675e-8
-0.059	3.682e-8
-0.060	3.688e-8
-0.061	3.695e-8
-0.062	3.701e-8
-0.063	3.708e-8
-0.064	3.715e-8
-0.065	3.721e-8
-0.066	3.728e-8
-0.067	3.734e-8
-0.068	3.741e-8
-0.069	3.747e-8
-0.070	3.754e-8
-0.071	3.760e-8
-0.072	3.767e-8
-0.073	3.774e-8
-0.074	3.780e-8
-0.075	3.787e-8
-0.076	3.793e-8
-0.077	3.800e-8
-0.078	3.806e-8
-0.079	3.813e-8
-0.080	3.820e-8
-0.081	3.826e-8
-0.082	3.833e-8
-0.083	3.840e-8
-0.084	3.846e-8
-0.085	3.853e-8
-0.086	3.860e-8
-0.087	3.867e-8
-0.088	3.873e-8
-0.089	3.880e-8
-0.090	3.887e-8
-0.091	3.894e-8
-0.092	3.901e-8
-0.093	3.908e-8
-0.094	3.915e-8
-0.095	3.922e-8
-0.096	3.929e-8
-0.097	3.936e-8
-0.098	3.943e-8
-0.099	3.950e-8
-0.100	3.957e-8
-0.101	3.964e-8
-0.102	3.971e-8
-0.103	3.978e-8
-0.104	3.985e-8
-0.105	3.991e-8
-0.106	3.998e-8
-0.107	4.005e-8
-0.108	4.012e-8
-0.109	4.019e-8
-0.110	4.025e-8
-0.111	4.032e-8
-0.112	4.039e-8
-0.113	4.046e-8
-0.114	4.052e-8
-0.115	4.059e-8
-0.116	4.066e-8
-0.117	4.073e-8
-0.118	4.079e-8
-0.119	4.086e-8
-0.120	4.093e-8
-0.121	4.099e-8
-0.122	4.106e-8
-0.123	4.113e-8
-0.124	4.120e-8
-0.125	4.126e-8
-0.126	4.133e-8
-0.127	4.140e-8
-0.128	4.147e-8
-0.129	4.154e-8
-0.130	4.160e-8
-0.131	4.167e-8
-0.132	4.174e-8
-0.133	4.181e-8
-0.134	4.188e-8
-0.135	4.195e-8
-0.136	4.202e-8
-0.137	4.209e-8
-0.138	4.216e-8
-0.139	4.224e-8
-0.140	4.231e-8
-0.141	4.238e-8
-0.142	4.245e-8
-0.143	4.253e-8
-0.144	4.260e-8
-0.145	4.267e-8
-0.146	4.275e-8
-0.147	4.282e-8
-0.148	4.290e-8
-0.149	4.297e-8
-0.150	4.304e-8
-0.151	4.312e-8
-0.152	4.319e-8
-0.153	4.327e-8
-0.154	4.334e-8
-0.155	4.341e-8
-0.156	4.349e-8
-0.157	4.356e-8
-0.158	4.364e-8
-0.159	4.371e-8
-0.160	4.378e-8
-0.161	4.386e-8
-0.162	4.393e-8
-0.163	4.401e-8
-0.164	4.409e-8
-0.165	4.416e-8
-0.166	4.424e-8
-0.167	4.431e-8
-0.168	4.439e-8
-0.169	4.447e-8
-0.170	4.454e-8
-0.171	4.462e-8
-0.172	4.470e-8
-0.173	4.477e-8
-0.174	4.485e-8
-0.175	4.493e-8
-0.176	4.500e-8
-0.177	4.508e-8
-0.178	4.515e-8
-0.179	4.523e-8
-0.180	4.530e-8
-0.181	4.538e-8
-0.182	4.545e-8
-0.183	4.553e-8
-0.184	4.561e-8
-0.185	4.568e-8
-0.186	4.576e-8
-0.187	4.583e-8
-0.188	4.591e-8
-0.189	4.598e-8
-0.190	4.606e-8
-0.191	4.614e-8
-0.192	4.621e-8
-0.193	4.629e-8
-0.194	4.637e-8
-0.195	4.644e-8
-0.196	4.652e-8
-0.197	4.660e-8
-0.198	4.667e-8
-0.199	4.675e-8
-0.200	4.683e-8
-0.201	4.691e-8
-0.202	4.699e-8
-0.203	4.707e-8
-0.204	4.715e-8
-0.205	4.723e-8
-0.206	4.731e-8
-0.207	4.740e-8
-0.208	4.748e-8
-0.209	4.757e-8
-0.210	4.765e-8
-0.211	4.774e-8
-0.212	4.783e-8
-0.213	4.791e-8
-0.214	4.800e-8
-0.215	4.809e-8
-0.216	4.818e-8
-0.217	4.826e-8
-0.218	4.835e-8
-0.219	4.844e-8
-0.220	4.853e-8
-0.221	4.861e-8
-0.222	4.870e-8
-0.223	4.879e-8
-0.224	4.887e-8
-0.225	4.896e-8
-0.226	4.905e-8
-0.227	4.913e-8
-0.228	4.922e-8
-0.229	4.930e-8
-0.230	4.939e-8
-0.231	4.947e-8
-0.232	4.956e-8
-0.233	4.964e-8
-0.234	4.972e-8
-0.235	4.981e-8
-0.236	4.989e-8
-0.237	4.997e-8
-0.238	5.005e-8
-0.239	5.014e-8
-0.240	5.022e-8
-0.241	5.030e-8
-0.242	5.038e-8
-0.243	5.046e-8
-0.244	5.054e-8
-0.245	5.062e-8
-0.246	5.071e-8
-0.247	5.079e-8
-0.248	5.087e-8
-0.249	5.095e-8
-0.250	5.103e-8
-0.251	5.112e-8
-0.252	5.120e-8
-0.253	5.128e-8
-0.254	5.137e-8
-0.255	5.145e-8
-0.256	5.154e-8
-0.257	5.162e-8
-0.258	5.170e-8
-0.259	5.179e-8
-0.260	5.187e-8
-0.261	5.196e-8
-0.262	5.204e-8
-0.263	5.213e-8
-0.264	5.221e-8
-0.265	5.229e-8
-0.266	5.238e-8
-0.267	5.246e-8
-0.268	5.255e-8
-0.269	5.263e-8
-0.270	5.272e-8
-0.271	5.280e-8
-0.272	5.289e-8
-0.273	5.297e-8
-0.274	5.306e-8
-0.275	5.315e-8
-0.276	5.323e-8
-0.277	5.332e-8
-0.278	5.341e-8
-0.279	5.349e-8
-0.280	5.358e-8
-0.281	5.367e-8
-0.282	5.375e-8
-0.283	5.384e-8
-0.284	5.393e-8
-0.285	5.402e-8
-0.286	5.410e-8
-0.287	5.419e-8
-0.288	5.428e-8
-0.289	5.437e-8
-0.290	5.446e-8
-0.291	5.455e-8
-0.292	5.463e-8
-0.293	5.472e-8
-0.294	5.481e-8
-0.295	5.490e-8
-0.296	5.499e-8
-0.297	5.508e-8
-0.298	5.517e-8
-0.299	5.526e-8
-0.300	5.534e-8
-0.301	5.543e-8
-0.302	5.552e-8
-0.303	5.561e-8
-0.304	5.570e-8
-0.305	5.579e-8
-0.306	5.588e-8
-0.307	5.596e-8
-0.308	5.605e-8
-0.309	5.614e-8
-0.310	5.622e-8
-0.311	5.631e-8
-0.312	5.640e-8
-0.313	5.649e-8
-0.314	5.657e-8
-0.315	5.666e-8
-0.316	5.675e-8
-0.317	5.684e-8
-0.318	5.693e-8
-0.319	5.702e-8
-0.320	5.711e-8
-0.321	5.720e-8
-0.322	5.729e-8
-0.323	5.738e-8
-0.324	5.747e-8
-0.325	5.756e-8
-0.326	5.765e-8
-0.327	5.774e-8
-0.328	5.783e-8
-0.329	5.792e-8
-0.330	5.802e-8
-0.331	5.811e-8
-0.332	5.820e-8
-0.333	5.830e-8
-0.334	5.839e-8
-0.335	5.849e-8
-0.336	5.858e-8
-0.337	5.868e-8
-0.338	5.878e-8
-0.339	5.887e-8
-0.340	5.897e-8
-0.341	5.906e-8
-0.342	5.916e-8
-0.343	5.925e-8
-0.344	5.935e-8
-0.345	5.945e-8
-0.346	5.954e-8
-0.347	5.964e-8
-0.348	5.974e-8
-0.349	5.983e-8
-0.350	5.993e-8
-0.351	6.003e-8
-0.352	6.013e-8
-0.353	6.023e-8
-0.354	6.033e-8
-0.355	6.042e-8
-0.356	6.053e-8
-0.357	6.062e-8
-0.358	6.073e-8
-0.359	6.083e-8
-0.360	6.093e-8
-0.361	6.104e-8
-0.362	6.114e-8
-0.363	6.125e-8
-0.364	6.136e-8
-0.365	6.146e-8
-0.366	6.157e-8
-0.367	6.168e-8
-0.368	6.179e-8
-0.369	6.190e-8
-0.370	6.201e-8
-0.371	6.212e-8
-0.372	6.224e-8
-0.373	6.235e-8
-0.374	6.246e-8
-0.375	6.258e-8
-0.376	6.269e-8
-0.377	6.281e-8
-0.378	6.293e-8
-0.379	6.304e-8
-0.380	6.316e-8
-0.381	6.328e-8
-0.382	6.340e-8
-0.383	6.352e-8
-0.384	6.364e-8
-0.385	6.376e-8
-0.386	6.389e-8
-0.387	6.401e-8
-0.388	6.413e-8
-0.389	6.425e-8
-0.390	6.437e-8
-0.391	6.450e-8
-0.392	6.462e-8
-0.393	6.475e-8
-0.394	6.488e-8
-0.395	6.500e-8
-0.396	6.513e-8
-0.397	6.526e-8
-0.398	6.539e-8
-0.399	6.552e-8
-0.400	6.566e-8
-0.401	6.579e-8
-0.402	6.592e-8
-0.403	6.606e-8
-0.404	6.620e-8
-0.405	6.633e-8
-0.406	6.648e-8
-0.407	6.661e-8
-0.408	6.676e-8
-0.409	6.690e-8
-0.410	6.704e-8
-0.411	6.718e-8
-0.412	6.733e-8
-0.413	6.748e-8
-0.414	6.762e-8
-0.415	6.777e-8
-0.416	6.792e-8
-0.417	6.807e-8
-0.418	6.822e-8
-0.419	6.837e-8
-0.420	6.853e-8
-0.421	6.868e-8
-0.422	6.884e-8
-0.423	6.900e-8
-0.424	6.915e-8
-0.425	6.931e-8
-0.426	6.948e-8
-0.427	6.964e-8
-0.428	6.981e-8
-0.429	6.997e-8
-0.430	7.014e-8
-0.431	7.031e-8
-0.432	7.048e-8
-0.433	7.065e-8
-0.434	7.082e-8
-0.435	7.100e-8
-0.436	7.117e-8
-0.437	7.135e-8
-0.438	7.153e-8
-0.439	7.171e-8
-0.440	7.189e-8
-0.441	7.208e-8
-0.442	7.227e-8
-0.443	7.246e-8
-0.444	7.264e-8
-0.445	7.284e-8
-0.446	7.303e-8
-0.447	7.323e-8
-0.448	7.343e-8
-0.449	7.363e-8
-0.450	7.383e-8
-0.451	7.403e-8
-0.452	7.423e-8
-0.453	7.444e-8
-0.454	7.465e-8
-0.455	7.487e-8
-0.456	7.508e-8
-0.457	7.530e-8
-0.458	7.553e-8
-0.459	7.576e-8
-0.460	7.599e-8
-0.461	7.622e-8
-0.462	7.646e-8
-0.463	7.670e-8
-0.464	7.694e-8
-0.465	7.719e-8
-0.466	7.743e-8
-0.467	7.768e-8
-0.468	7.794e-8
-0.469	7.819e-8
-0.470	7.844e-8
-0.471	7.870e-8
-0.472	7.896e-8
-0.473	7.922e-8
-0.474	7.948e-8
-0.475	7.974e-8
-0.476	7.999e-8
-0.477	8.025e-8
-0.478	8.050e-8
-0.479	8.075e-8
-0.480	8.101e-8
-0.481	8.127e-8
-0.482	8.152e-8
-0.483	8.178e-8
-0.484	8.204e-8
-0.485	8.230e-8
-0.486	8.256e-8
-0.487	8.282e-8
-0.488	8.308e-8
-0.489	8.334e-8
-0.490	8.360e-8
-0.491	8.386e-8
-0.492	8.413e-8
-0.493	8.439e-8
-0.494	8.465e-8
-0.495	8.492e-8
-0.496	8.519e-8
-0.497	8.545e-8
-0.498	8.572e-8
-0.499	8.599e-8
-0.500	3.280e-8
-0.499	3.134e-8
-0.498	2.992e-8
-0.497	2.853e-8
-0.496	2.716e-8
-0.495	2.583e-8
-0.494	2.452e-8
-0.493	2.325e-8
-0.492	2.200e-8
-0.491	2.078e-8
-0.490	1.959e-8
-0.489	1.843e-8
-0.488	1.730e-8
-0.487	1.620e-8
-0.486	1.513e-8
-0.485	1.409e-8
-0.484	1.308e-8
-0.483	1.210e-8
-0.482	1.114e-8
-0.481	1.022e-8
-0.480	9.323e-9
-0.479	8.457e-9
-0.478	7.621e-9
-0.477	6.814e-9
-0.476	6.036e-9
-0.475	5.353e-9
-0.474	4.700e-9
-0.473	4.074e-9
-0.472	3.477e-9
-0.471	2.904e-9
-0.470	2.357e-9
-0.469	1.831e-9
-0.468	1.327e-9
-0.467	8.429e-10
-0.466	3.761e-10
-0.465	-7.288e-11
-0.464	-5.066e-10
-0.463	-9.280e-10
-0.462	-1.335e-9
-0.461	-1.733e-9
-0.460	-2.120e-9
-0.459	-2.501e-9
-0.458	-2.875e-9
-0.457	-3.243e-9
-0.456	-3.608e-9
-0.455	-3.969e-9
-0.454	-4.328e-9
-0.453	-4.688e-9
-0.452	-5.046e-9
-0.451	-5.407e-9
-0.450	-5.753e-9
-0.449	-6.089e-9
-0.448	-6.421e-9
-0.447	-6.745e-9
-0.446	-7.065e-9
-0.445	-7.378e-9
-0.444	-7.685e-9
-0.443	-7.988e-9
-0.442	-8.283e-9
-0.441	-8.576e-9
-0.440	-8.863e-9
-0.439	-9.145e-9
-0.438	-9.426e-9
-0.437	-9.699e-9
-0.436	-9.970e-9
-0.435	-1.024e-8
-0.434	-1.050e-8
-0.433	-1.076e-8
-0.432	-1.101e-8
-0.431	-1.126e-8
-0.430	-1.151e-8
-0.429	-1.175e-8
-0.428	-1.199e-8
[truncated: 2,027 more rows]
