# Supplementary material for: Functional and structural similarity of human DNA primase [4Fe4S] cluster domain constructs
Source: PLoS One. 2018 Dec 18;13(12):e0209345. doi: 10.1371/journal.pone.0209345 (PMC6298731; doi:10.1371/journal.pone.0209345)
Supplement: S7 Dataset — (ZIP) [file pone.0209345.s013.zip]

Archive with 34 entries (31 files):
- S7_dataset/
- S7_dataset/CV unaltered 9.csv
- __MACOSX/
- __MACOSX/S7_dataset/
- __MACOSX/S7_dataset/._CV unaltered 9.csv
- S7_dataset/CV unaltered 8.csv
- __MACOSX/S7_dataset/._CV unaltered 8.csv
- S7_dataset/CV unaltered 13.csv
- __MACOSX/S7_dataset/._CV unaltered 13.csv
- S7_dataset/CV unaltered 12.csv
- __MACOSX/S7_dataset/._CV unaltered 12.csv
- S7_dataset/CV unaltered 10.csv
- __MACOSX/S7_dataset/._CV unaltered 10.csv
- S7_dataset/CV unaltered 11.csv
- __MACOSX/S7_dataset/._CV unaltered 11.csv
- S7_dataset/CV unaltered 15.csv
- __MACOSX/S7_dataset/._CV unaltered 15.csv
- S7_dataset/CV unaltered 14.csv
- __MACOSX/S7_dataset/._CV unaltered 14.csv
- S7_dataset/CV unaltered 1.csv
- __MACOSX/S7_dataset/._CV unaltered 1.csv
- S7_dataset/CV unaltered 3.csv
- __MACOSX/S7_dataset/._CV unaltered 3.csv
- S7_dataset/CV unaltered 2.csv
- __MACOSX/S7_dataset/._CV unaltered 2.csv
- S7_dataset/CV unaltered 6.csv
- __MACOSX/S7_dataset/._CV unaltered 6.csv
- S7_dataset/CV unaltered 7.csv
- __MACOSX/S7_dataset/._CV unaltered 7.csv
- S7_dataset/CV unaltered 5.csv
- __MACOSX/S7_dataset/._CV unaltered 5.csv
- S7_dataset/CV unaltered 4.csv
- __MACOSX/S7_dataset/._CV unaltered 4.csv
- __MACOSX/._S7_dataset
