# Supplementary material for: Functional and structural similarity of human DNA primase [4Fe4S] cluster domain constructs
Source: PLoS One. 2018 Dec 18;13(12):e0209345. doi: 10.1371/journal.pone.0209345 (PMC6298731; doi:10.1371/journal.pone.0209345)
Supplement: S7 Dataset — (ZIP) [file pone.0209345.s013.zip › S7_dataset/CV unaltered 9.csv]

July 19	2017 18:45:47
Cyclic Voltammetry
File: d:\07-19-17\40um p58c\cv unaltered 10.csv
Data Source: Experiment
Instrument Model: CHI760B
Data Proc: Smoothing
Header:
Note:
Init E (V) = 0
High E (V) = 0.2
Low E (V) = -0.5
Init P/N = N
Scan Rate (V/s) = 0.1
Segment = 6
Sample Interval (V) = 0.001
Quiet Time (sec) = 2
Sensitivity (A/V) = 1e-7
Segment 1:
Segment 2:
Segment 3:
Segment 4:
Segment 5:
Segment 6:
Potential/V	Current/A
0.000	2.167e-8
-0.001	2.210e-8
-0.002	2.251e-8
-0.003	2.292e-8
-0.004	2.333e-8
-0.005	2.372e-8
-0.006	2.411e-8
-0.007	2.449e-8
-0.008	2.486e-8
-0.009	2.522e-8
-0.010	2.558e-8
-0.011	2.592e-8
-0.012	2.626e-8
-0.013	2.660e-8
-0.014	2.692e-8
-0.015	2.724e-8
-0.016	2.755e-8
-0.017	2.785e-8
-0.018	2.814e-8
-0.019	2.843e-8
-0.020	2.871e-8
-0.021	2.898e-8
-0.022	2.924e-8
-0.023	2.950e-8
-0.024	2.975e-8
-0.025	2.996e-8
-0.026	3.017e-8
-0.027	3.037e-8
-0.028	3.057e-8
-0.029	3.076e-8
-0.030	3.094e-8
-0.031	3.112e-8
-0.032	3.129e-8
-0.033	3.146e-8
-0.034	3.163e-8
-0.035	3.179e-8
-0.036	3.195e-8
-0.037	3.210e-8
-0.038	3.226e-8
-0.039	3.241e-8
-0.040	3.256e-8
-0.041	3.271e-8
-0.042	3.286e-8
-0.043	3.301e-8
-0.044	3.317e-8
-0.045	3.332e-8
-0.046	3.348e-8
-0.047	3.363e-8
-0.048	3.379e-8
-0.049	3.395e-8
-0.050	3.410e-8
-0.051	3.426e-8
-0.052	3.441e-8
-0.053	3.456e-8
-0.054	3.471e-8
-0.055	3.486e-8
-0.056	3.501e-8
-0.057	3.516e-8
-0.058	3.531e-8
-0.059	3.546e-8
-0.060	3.560e-8
-0.061	3.575e-8
-0.062	3.589e-8
-0.063	3.604e-8
-0.064	3.618e-8
-0.065	3.633e-8
-0.066	3.647e-8
-0.067	3.661e-8
-0.068	3.675e-8
-0.069	3.689e-8
-0.070	3.702e-8
-0.071	3.716e-8
-0.072	3.730e-8
-0.073	3.744e-8
-0.074	3.757e-8
-0.075	3.771e-8
-0.076	3.784e-8
-0.077	3.798e-8
-0.078	3.811e-8
-0.079	3.825e-8
-0.080	3.838e-8
-0.081	3.851e-8
-0.082	3.864e-8
-0.083	3.878e-8
-0.084	3.891e-8
-0.085	3.904e-8
-0.086	3.917e-8
-0.087	3.930e-8
-0.088	3.943e-8
-0.089	3.956e-8
-0.090	3.968e-8
-0.091	3.981e-8
-0.092	3.994e-8
-0.093	4.007e-8
-0.094	4.019e-8
-0.095	4.032e-8
-0.096	4.044e-8
-0.097	4.057e-8
-0.098	4.070e-8
-0.099	4.082e-8
-0.100	4.095e-8
-0.101	4.107e-8
-0.102	4.120e-8
-0.103	4.132e-8
-0.104	4.144e-8
-0.105	4.157e-8
-0.106	4.169e-8
-0.107	4.181e-8
-0.108	4.193e-8
-0.109	4.205e-8
-0.110	4.217e-8
-0.111	4.229e-8
-0.112	4.241e-8
-0.113	4.253e-8
-0.114	4.265e-8
-0.115	4.277e-8
-0.116	4.289e-8
-0.117	4.301e-8
-0.118	4.313e-8
-0.119	4.325e-8
-0.120	4.337e-8
-0.121	4.349e-8
-0.122	4.361e-8
-0.123	4.373e-8
-0.124	4.385e-8
-0.125	4.397e-8
-0.126	4.409e-8
-0.127	4.421e-8
-0.128	4.433e-8
-0.129	4.445e-8
-0.130	4.457e-8
-0.131	4.469e-8
-0.132	4.481e-8
-0.133	4.493e-8
-0.134	4.505e-8
-0.135	4.516e-8
-0.136	4.528e-8
-0.137	4.540e-8
-0.138	4.552e-8
-0.139	4.564e-8
-0.140	4.576e-8
-0.141	4.588e-8
-0.142	4.599e-8
-0.143	4.611e-8
-0.144	4.623e-8
-0.145	4.635e-8
-0.146	4.647e-8
-0.147	4.659e-8
-0.148	4.671e-8
-0.149	4.683e-8
-0.150	4.695e-8
-0.151	4.707e-8
-0.152	4.718e-8
-0.153	4.730e-8
-0.154	4.742e-8
-0.155	4.754e-8
-0.156	4.765e-8
-0.157	4.777e-8
-0.158	4.789e-8
-0.159	4.801e-8
-0.160	4.812e-8
-0.161	4.824e-8
-0.162	4.836e-8
-0.163	4.848e-8
-0.164	4.860e-8
-0.165	4.872e-8
-0.166	4.883e-8
-0.167	4.895e-8
-0.168	4.907e-8
-0.169	4.919e-8
-0.170	4.930e-8
-0.171	4.942e-8
-0.172	4.954e-8
-0.173	4.965e-8
-0.174	4.977e-8
-0.175	4.989e-8
-0.176	5.000e-8
-0.177	5.012e-8
-0.178	5.024e-8
-0.179	5.035e-8
-0.180	5.047e-8
-0.181	5.058e-8
-0.182	5.069e-8
-0.183	5.081e-8
-0.184	5.093e-8
-0.185	5.104e-8
-0.186	5.116e-8
-0.187	5.127e-8
-0.188	5.139e-8
-0.189	5.150e-8
-0.190	5.162e-8
-0.191	5.174e-8
-0.192	5.185e-8
-0.193	5.197e-8
-0.194	5.209e-8
-0.195	5.221e-8
-0.196	5.233e-8
-0.197	5.245e-8
-0.198	5.257e-8
-0.199	5.269e-8
-0.200	5.280e-8
-0.201	5.293e-8
-0.202	5.305e-8
-0.203	5.317e-8
-0.204	5.329e-8
-0.205	5.341e-8
-0.206	5.354e-8
-0.207	5.367e-8
-0.208	5.379e-8
-0.209	5.392e-8
-0.210	5.405e-8
-0.211	5.418e-8
-0.212	5.431e-8
-0.213	5.444e-8
-0.214	5.456e-8
-0.215	5.469e-8
-0.216	5.482e-8
-0.217	5.495e-8
-0.218	5.508e-8
-0.219	5.521e-8
-0.220	5.534e-8
-0.221	5.547e-8
-0.222	5.560e-8
-0.223	5.573e-8
-0.224	5.586e-8
-0.225	5.599e-8
-0.226	5.612e-8
-0.227	5.625e-8
-0.228	5.638e-8
-0.229	5.651e-8
-0.230	5.664e-8
-0.231	5.677e-8
-0.232	5.690e-8
-0.233	5.703e-8
-0.234	5.716e-8
-0.235	5.729e-8
-0.236	5.743e-8
-0.237	5.756e-8
-0.238	5.769e-8
-0.239	5.782e-8
-0.240	5.795e-8
-0.241	5.808e-8
-0.242	5.821e-8
-0.243	5.835e-8
-0.244	5.848e-8
-0.245	5.861e-8
-0.246	5.874e-8
-0.247	5.887e-8
-0.248	5.900e-8
-0.249	5.914e-8
-0.250	5.927e-8
-0.251	5.941e-8
-0.252	5.954e-8
-0.253	5.968e-8
-0.254	5.981e-8
-0.255	5.994e-8
-0.256	6.008e-8
-0.257	6.021e-8
-0.258	6.035e-8
-0.259	6.049e-8
-0.260	6.062e-8
-0.261	6.076e-8
-0.262	6.089e-8
-0.263	6.103e-8
-0.264	6.116e-8
-0.265	6.130e-8
-0.266	6.143e-8
-0.267	6.157e-8
-0.268	6.170e-8
-0.269	6.184e-8
-0.270	6.198e-8
-0.271	6.211e-8
-0.272	6.225e-8
-0.273	6.239e-8
-0.274	6.252e-8
-0.275	6.266e-8
-0.276	6.280e-8
-0.277	6.294e-8
-0.278	6.308e-8
-0.279	6.321e-8
-0.280	6.335e-8
-0.281	6.349e-8
-0.282	6.363e-8
-0.283	6.377e-8
-0.284	6.391e-8
-0.285	6.405e-8
-0.286	6.419e-8
-0.287	6.433e-8
-0.288	6.447e-8
-0.289	6.461e-8
-0.290	6.475e-8
-0.291	6.490e-8
-0.292	6.504e-8
-0.293	6.518e-8
-0.294	6.532e-8
-0.295	6.546e-8
-0.296	6.561e-8
-0.297	6.575e-8
-0.298	6.589e-8
-0.299	6.603e-8
-0.300	6.618e-8
-0.301	6.632e-8
-0.302	6.646e-8
-0.303	6.660e-8
-0.304	6.675e-8
-0.305	6.689e-8
-0.306	6.703e-8
-0.307	6.717e-8
-0.308	6.732e-8
-0.309	6.746e-8
-0.310	6.760e-8
-0.311	6.774e-8
-0.312	6.788e-8
-0.313	6.802e-8
-0.314	6.817e-8
-0.315	6.831e-8
-0.316	6.845e-8
-0.317	6.859e-8
-0.318	6.873e-8
-0.319	6.888e-8
-0.320	6.902e-8
-0.321	6.916e-8
-0.322	6.930e-8
-0.323	6.945e-8
-0.324	6.959e-8
-0.325	6.973e-8
-0.326	6.988e-8
-0.327	7.002e-8
-0.328	7.016e-8
-0.329	7.031e-8
-0.330	7.045e-8
-0.331	7.060e-8
-0.332	7.074e-8
-0.333	7.088e-8
-0.334	7.103e-8
-0.335	7.117e-8
-0.336	7.132e-8
-0.337	7.147e-8
-0.338	7.161e-8
-0.339	7.176e-8
-0.340	7.191e-8
-0.341	7.205e-8
-0.342	7.220e-8
-0.343	7.235e-8
-0.344	7.249e-8
-0.345	7.264e-8
-0.346	7.279e-8
-0.347	7.294e-8
-0.348	7.308e-8
-0.349	7.323e-8
-0.350	7.338e-8
-0.351	7.353e-8
-0.352	7.367e-8
-0.353	7.382e-8
-0.354	7.397e-8
-0.355	7.412e-8
-0.356	7.427e-8
-0.357	7.442e-8
-0.358	7.457e-8
-0.359	7.472e-8
-0.360	7.487e-8
-0.361	7.502e-8
-0.362	7.517e-8
-0.363	7.533e-8
-0.364	7.548e-8
-0.365	7.563e-8
-0.366	7.578e-8
-0.367	7.593e-8
-0.368	7.608e-8
-0.369	7.624e-8
-0.370	7.639e-8
-0.371	7.654e-8
-0.372	7.669e-8
-0.373	7.685e-8
-0.374	7.700e-8
-0.375	7.716e-8
-0.376	7.731e-8
-0.377	7.747e-8
-0.378	7.762e-8
-0.379	7.778e-8
-0.380	7.794e-8
-0.381	7.810e-8
-0.382	7.826e-8
-0.383	7.842e-8
-0.384	7.858e-8
-0.385	7.874e-8
-0.386	7.890e-8
-0.387	7.906e-8
-0.388	7.922e-8
-0.389	7.939e-8
-0.390	7.955e-8
-0.391	7.972e-8
-0.392	7.988e-8
-0.393	8.004e-8
-0.394	8.021e-8
-0.395	8.038e-8
-0.396	8.054e-8
-0.397	8.071e-8
-0.398	8.088e-8
-0.399	8.105e-8
-0.400	8.122e-8
-0.401	8.139e-8
-0.402	8.156e-8
-0.403	8.173e-8
-0.404	8.190e-8
-0.405	8.208e-8
-0.406	8.225e-8
-0.407	8.242e-8
-0.408	8.260e-8
-0.409	8.277e-8
-0.410	8.294e-8
-0.411	8.312e-8
-0.412	8.329e-8
-0.413	8.347e-8
-0.414	8.364e-8
-0.415	8.382e-8
-0.416	8.399e-8
-0.417	8.417e-8
-0.418	8.435e-8
-0.419	8.453e-8
-0.420	8.471e-8
-0.421	8.489e-8
-0.422	8.507e-8
-0.423	8.525e-8
-0.424	8.544e-8
-0.425	8.562e-8
-0.426	8.581e-8
-0.427	8.599e-8
-0.428	8.618e-8
-0.429	8.637e-8
-0.430	8.656e-8
-0.431	8.675e-8
-0.432	8.695e-8
-0.433	8.714e-8
-0.434	8.734e-8
-0.435	8.754e-8
-0.436	8.774e-8
-0.437	8.794e-8
-0.438	8.815e-8
-0.439	8.835e-8
-0.440	8.856e-8
-0.441	8.877e-8
-0.442	8.898e-8
-0.443	8.919e-8
-0.444	8.941e-8
-0.445	8.963e-8
-0.446	8.985e-8
-0.447	9.006e-8
-0.448	9.029e-8
-0.449	9.051e-8
-0.450	9.074e-8
-0.451	9.096e-8
-0.452	9.119e-8
-0.453	9.142e-8
-0.454	9.165e-8
-0.455	9.189e-8
-0.456	9.212e-8
-0.457	9.236e-8
-0.458	9.260e-8
-0.459	9.283e-8
-0.460	9.307e-8
-0.461	9.332e-8
-0.462	9.356e-8
-0.463	9.381e-8
-0.464	9.406e-8
-0.465	9.431e-8
-0.466	9.456e-8
-0.467	9.481e-8
-0.468	9.507e-8
-0.469	9.532e-8
-0.470	9.558e-8
-0.471	9.584e-8
-0.472	9.611e-8
-0.473	9.637e-8
-0.474	9.664e-8
-0.475	9.691e-8
-0.476	9.718e-8
-0.477	9.746e-8
-0.478	9.773e-8
-0.479	9.801e-8
-0.480	9.829e-8
-0.481	9.857e-8
-0.482	9.886e-8
-0.483	9.915e-8
-0.484	9.944e-8
-0.485	9.973e-8
-0.486	1.000e-7
-0.487	1.003e-7
-0.488	1.006e-7
-0.489	1.009e-7
-0.490	1.012e-7
-0.491	1.015e-7
-0.492	1.018e-7
-0.493	1.021e-7
-0.494	1.024e-7
-0.495	1.028e-7
-0.496	1.031e-7
-0.497	1.034e-7
-0.498	1.037e-7
-0.499	9.591e-8
-0.500	4.449e-8
-0.499	4.296e-8
-0.498	4.147e-8
-0.497	4.000e-8
-0.496	3.856e-8
-0.495	3.716e-8
-0.494	3.578e-8
-0.493	3.443e-8
-0.492	3.311e-8
-0.491	3.182e-8
-0.490	3.056e-8
-0.489	2.932e-8
-0.488	2.812e-8
-0.487	2.695e-8
-0.486	2.581e-8
-0.485	2.469e-8
-0.484	2.361e-8
-0.483	2.255e-8
-0.482	2.152e-8
-0.481	2.053e-8
-0.480	1.956e-8
-0.479	1.862e-8
-0.478	1.771e-8
-0.477	1.683e-8
-0.476	1.598e-8
-0.475	1.523e-8
-0.474	1.451e-8
-0.473	1.381e-8
-0.472	1.315e-8
-0.471	1.251e-8
-0.470	1.189e-8
-0.469	1.129e-8
-0.468	1.072e-8
-0.467	1.016e-8
-0.466	9.625e-9
-0.465	9.103e-9
-0.464	8.594e-9
-0.463	8.096e-9
-0.462	7.611e-9
-0.461	7.135e-9
-0.460	6.666e-9
-0.459	6.204e-9
-0.458	5.746e-9
-0.457	5.293e-9
-0.456	4.842e-9
-0.455	4.393e-9
-0.454	3.944e-9
-0.453	3.494e-9
-0.452	3.043e-9
-0.451	2.588e-9
-0.450	2.149e-9
-0.449	1.719e-9
-0.448	1.293e-9
-0.447	8.755e-10
-0.446	4.613e-10
-0.445	5.338e-11
-0.444	-3.493e-10
-0.443	-7.478e-10
-0.442	-1.140e-9
-0.441	-1.529e-9
-0.440	-1.913e-9
-0.439	-2.292e-9
-0.438	-2.669e-9
-0.437	-3.039e-9
-0.436	-3.408e-9
-0.435	-3.772e-9
-0.434	-4.132e-9
-0.433	-4.490e-9
-0.432	-4.842e-9
-0.431	-5.193e-9
-0.430	-5.539e-9
-0.429	-5.881e-9
-0.428	-6.223e-9
-0.427	-6.559e-9
-0.426	-6.895e-9
-0.425	-7.226e-9
-0.424	-7.554e-9
-0.423	-7.881e-9
-0.422	-8.203e-9
-0.421	-8.524e-9
-0.420	-8.841e-9
-0.419	-9.154e-9
-0.418	-9.468e-9
-0.417	-9.776e-9
-0.416	-1.008e-8
-0.415	-1.039e-8
-0.414	-1.069e-8
-0.413	-1.099e-8
-0.412	-1.128e-8
-0.411	-1.157e-8
-0.410	-1.186e-8
-0.409	-1.214e-8
-0.408	-1.243e-8
-0.407	-1.270e-8
-0.406	-1.298e-8
-0.405	-1.325e-8
-0.404	-1.352e-8
-0.403	-1.379e-8
-0.402	-1.405e-8
-0.401	-1.431e-8
-0.400	-1.457e-8
-0.399	-1.483e-8
-0.398	-1.508e-8
-0.397	-1.533e-8
-0.396	-1.559e-8
-0.395	-1.583e-8
-0.394	-1.608e-8
-0.393	-1.632e-8
-0.392	-1.656e-8
-0.391	-1.680e-8
-0.390	-1.704e-8
-0.389	-1.727e-8
-0.388	-1.751e-8
-0.387	-1.774e-8
-0.386	-1.797e-8
-0.385	-1.819e-8
-0.384	-1.842e-8
-0.383	-1.865e-8
-0.382	-1.887e-8
-0.381	-1.909e-8
-0.380	-1.932e-8
-0.379	-1.953e-8
-0.378	-1.975e-8
-0.377	-1.997e-8
-0.376	-2.019e-8
-0.375	-2.040e-8
-0.374	-2.061e-8
-0.373	-2.083e-8
-0.372	-2.104e-8
-0.371	-2.125e-8
-0.370	-2.145e-8
-0.369	-2.166e-8
-0.368	-2.187e-8
-0.367	-2.207e-8
-0.366	-2.228e-8
-0.365	-2.248e-8
-0.364	-2.267e-8
-0.363	-2.287e-8
-0.362	-2.307e-8
-0.361	-2.326e-8
-0.360	-2.346e-8
-0.359	-2.365e-8
-0.358	-2.384e-8
-0.357	-2.403e-8
-0.356	-2.423e-8
-0.355	-2.442e-8
-0.354	-2.460e-8
-0.353	-2.479e-8
-0.352	-2.498e-8
-0.351	-2.516e-8
-0.350	-2.535e-8
-0.349	-2.553e-8
-0.348	-2.571e-8
-0.347	-2.589e-8
-0.346	-2.607e-8
-0.345	-2.624e-8
-0.344	-2.642e-8
-0.343	-2.660e-8
-0.342	-2.677e-8
-0.341	-2.694e-8
-0.340	-2.712e-8
-0.339	-2.728e-8
-0.338	-2.746e-8
-0.337	-2.762e-8
-0.336	-2.779e-8
-0.335	-2.796e-8
-0.334	-2.813e-8
-0.333	-2.829e-8
-0.332	-2.845e-8
-0.331	-2.862e-8
-0.330	-2.878e-8
-0.329	-2.894e-8
-0.328	-2.910e-8
-0.327	-2.926e-8
-0.326	-2.942e-8
-0.325	-2.957e-8
-0.324	-2.973e-8
-0.323	-2.989e-8
-0.322	-3.004e-8
-0.321	-3.019e-8
-0.320	-3.035e-8
-0.319	-3.050e-8
-0.318	-3.065e-8
-0.317	-3.080e-8
-0.316	-3.095e-8
-0.315	-3.110e-8
-0.314	-3.125e-8
-0.313	-3.140e-8
-0.312	-3.154e-8
-0.311	-3.169e-8
-0.310	-3.184e-8
-0.309	-3.198e-8
-0.308	-3.213e-8
-0.307	-3.227e-8
-0.306	-3.242e-8
-0.305	-3.256e-8
-0.304	-3.270e-8
-0.303	-3.284e-8
-0.302	-3.298e-8
-0.301	-3.312e-8
-0.300	-3.326e-8
-0.299	-3.340e-8
-0.298	-3.353e-8
-0.297	-3.367e-8
-0.296	-3.381e-8
-0.295	-3.394e-8
-0.294	-3.407e-8
-0.293	-3.421e-8
-0.292	-3.434e-8
-0.291	-3.447e-8
-0.290	-3.460e-8
-0.289	-3.473e-8
-0.288	-3.487e-8
-0.287	-3.499e-8
-0.286	-3.512e-8
-0.285	-3.525e-8
-0.284	-3.538e-8
-0.283	-3.551e-8
-0.282	-3.563e-8
-0.281	-3.576e-8
-0.280	-3.588e-8
-0.279	-3.601e-8
-0.278	-3.613e-8
-0.277	-3.626e-8
-0.276	-3.638e-8
-0.275	-3.650e-8
-0.274	-3.663e-8
-0.273	-3.675e-8
-0.272	-3.687e-8
-0.271	-3.699e-8
-0.270	-3.711e-8
-0.269	-3.723e-8
-0.268	-3.735e-8
-0.267	-3.747e-8
-0.266	-3.759e-8
-0.265	-3.770e-8
-0.264	-3.782e-8
-0.263	-3.794e-8
-0.262	-3.805e-8
-0.261	-3.817e-8
-0.260	-3.828e-8
-0.259	-3.840e-8
-0.258	-3.851e-8
-0.257	-3.862e-8
-0.256	-3.874e-8
-0.255	-3.885e-8
-0.254	-3.896e-8
-0.253	-3.907e-8
-0.252	-3.918e-8
-0.251	-3.929e-8
-0.250	-3.940e-8
-0.249	-3.951e-8
-0.248	-3.963e-8
-0.247	-3.973e-8
-0.246	-3.985e-8
-0.245	-3.996e-8
-0.244	-4.006e-8
-0.243	-4.018e-8
-0.242	-4.028e-8
-0.241	-4.039e-8
-0.240	-4.050e-8
-0.239	-4.061e-8
-0.238	-4.072e-8
-0.237	-4.083e-8
-0.236	-4.094e-8
-0.235	-4.104e-8
-0.234	-4.115e-8
-0.233	-4.125e-8
-0.232	-4.136e-8
-0.231	-4.146e-8
-0.230	-4.157e-8
-0.229	-4.167e-8
-0.228	-4.177e-8
-0.227	-4.188e-8
-0.226	-4.198e-8
-0.225	-4.208e-8
-0.224	-4.218e-8
-0.223	-4.228e-8
-0.222	-4.238e-8
-0.221	-4.248e-8
-0.220	-4.258e-8
-0.219	-4.267e-8
-0.218	-4.277e-8
-0.217	-4.287e-8
-0.216	-4.297e-8
-0.215	-4.306e-8
-0.214	-4.316e-8
-0.213	-4.325e-8
-0.212	-4.335e-8
-0.211	-4.344e-8
-0.210	-4.354e-8
-0.209	-4.363e-8
-0.208	-4.373e-8
-0.207	-4.382e-8
-0.206	-4.391e-8
-0.205	-4.401e-8
-0.204	-4.411e-8
-0.203	-4.420e-8
-0.202	-4.430e-8
-0.201	-4.440e-8
-0.200	-4.450e-8
-0.199	-4.459e-8
-0.198	-4.469e-8
-0.197	-4.479e-8
-0.196	-4.488e-8
-0.195	-4.498e-8
-0.194	-4.508e-8
-0.193	-4.517e-8
-0.192	-4.527e-8
-0.191	-4.537e-8
-0.190	-4.546e-8
-0.189	-4.556e-8
-0.188	-4.566e-8
-0.187	-4.575e-8
-0.186	-4.585e-8
-0.185	-4.594e-8
-0.184	-4.603e-8
-0.183	-4.613e-8
-0.182	-4.622e-8
-0.181	-4.632e-8
-0.180	-4.641e-8
-0.179	-4.650e-8
-0.178	-4.660e-8
-0.177	-4.669e-8
-0.176	-4.678e-8
-0.175	-4.687e-8
-0.174	-4.696e-8
-0.173	-4.705e-8
-0.172	-4.714e-8
-0.171	-4.723e-8
-0.170	-4.732e-8
-0.169	-4.741e-8
-0.168	-4.750e-8
-0.167	-4.759e-8
-0.166	-4.768e-8
-0.165	-4.777e-8
-0.164	-4.785e-8
-0.163	-4.794e-8
-0.162	-4.803e-8
-0.161	-4.812e-8
-0.160	-4.821e-8
-0.159	-4.830e-8
-0.158	-4.839e-8
-0.157	-4.848e-8
-0.156	-4.857e-8
-0.155	-4.866e-8
-0.154	-4.874e-8
-0.153	-4.883e-8
-0.152	-4.892e-8
-0.151	-4.900e-8
-0.150	-4.909e-8
-0.149	-4.918e-8
-0.148	-4.927e-8
-0.147	-4.935e-8
-0.146	-4.944e-8
-0.145	-4.952e-8
-0.144	-4.961e-8
-0.143	-4.969e-8
-0.142	-4.978e-8
-0.141	-4.986e-8
-0.140	-4.995e-8
-0.139	-5.003e-8
-0.138	-5.012e-8
-0.137	-5.020e-8
-0.136	-5.029e-8
-0.135	-5.038e-8
-0.134	-5.046e-8
-0.133	-5.055e-8
-0.132	-5.063e-8
-0.131	-5.072e-8
-0.130	-5.080e-8
-0.129	-5.089e-8
-0.128	-5.097e-8
-0.127	-5.106e-8
-0.126	-5.114e-8
-0.125	-5.123e-8
-0.124	-5.131e-8
-0.123	-5.140e-8
-0.122	-5.149e-8
-0.121	-5.157e-8
-0.120	-5.166e-8
-0.119	-5.175e-8
-0.118	-5.183e-8
-0.117	-5.192e-8
-0.116	-5.201e-8
-0.115	-5.209e-8
-0.114	-5.218e-8
-0.113	-5.227e-8
-0.112	-5.236e-8
-0.111	-5.245e-8
-0.110	-5.253e-8
-0.109	-5.262e-8
-0.108	-5.271e-8
-0.107	-5.279e-8
-0.106	-5.288e-8
-0.105	-5.297e-8
-0.104	-5.305e-8
-0.103	-5.314e-8
-0.102	-5.323e-8
-0.101	-5.331e-8
-0.100	-5.340e-8
-0.099	-5.348e-8
-0.098	-5.357e-8
-0.097	-5.365e-8
-0.096	-5.374e-8
-0.095	-5.382e-8
-0.094	-5.391e-8
-0.093	-5.399e-8
-0.092	-5.408e-8
-0.091	-5.417e-8
-0.090	-5.425e-8
-0.089	-5.433e-8
-0.088	-5.442e-8
-0.087	-5.450e-8
-0.086	-5.459e-8
-0.085	-5.467e-8
-0.084	-5.476e-8
-0.083	-5.484e-8
-0.082	-5.493e-8
-0.081	-5.501e-8
-0.080	-5.510e-8
-0.079	-5.518e-8
-0.078	-5.527e-8
-0.077	-5.535e-8
-0.076	-5.543e-8
-0.075	-5.552e-8
-0.074	-5.560e-8
-0.073	-5.568e-8
-0.072	-5.577e-8
-0.071	-5.585e-8
-0.070	-5.593e-8
-0.069	-5.602e-8
-0.068	-5.610e-8
-0.067	-5.618e-8
-0.066	-5.627e-8
-0.065	-5.635e-8
-0.064	-5.643e-8
-0.063	-5.652e-8
-0.062	-5.660e-8
-0.061	-5.668e-8
-0.060	-5.677e-8
-0.059	-5.685e-8
-0.058	-5.693e-8
-0.057	-5.701e-8
-0.056	-5.710e-8
-0.055	-5.718e-8
-0.054	-5.726e-8
-0.053	-5.735e-8
-0.052	-5.743e-8
-0.051	-5.752e-8
-0.050	-5.760e-8
-0.049	-5.768e-8
-0.048	-5.777e-8
-0.047	-5.785e-8
-0.046	-5.794e-8
-0.045	-5.803e-8
-0.044	-5.811e-8
-0.043	-5.820e-8
-0.042	-5.828e-8
-0.041	-5.837e-8
-0.040	-5.845e-8
-0.039	-5.854e-8
-0.038	-5.863e-8
-0.037	-5.871e-8
-0.036	-5.880e-8
-0.035	-5.888e-8
-0.034	-5.897e-8
-0.033	-5.905e-8
-0.032	-5.914e-8
-0.031	-5.923e-8
-0.030	-5.931e-8
-0.029	-5.939e-8
-0.028	-5.948e-8
-0.027	-5.956e-8
-0.026	-5.965e-8
-0.025	-5.973e-8
-0.024	-5.982e-8
-0.023	-5.990e-8
-0.022	-5.999e-8
-0.021	-6.007e-8
-0.020	-6.016e-8
-0.019	-6.024e-8
-0.018	-6.033e-8
-0.017	-6.041e-8
-0.016	-6.049e-8
-0.015	-6.058e-8
-0.014	-6.066e-8
-0.013	-6.075e-8
-0.012	-6.083e-8
-0.011	-6.092e-8
-0.010	-6.100e-8
-0.009	-6.108e-8
-0.008	-6.117e-8
-0.007	-6.125e-8
-0.006	-6.134e-8
-0.005	-6.142e-8
-0.004	-6.151e-8
-0.003	-6.160e-8
-0.002	-6.168e-8
-0.001	-6.177e-8
-0.000	-6.186e-8
0.001	-6.194e-8
0.002	-6.203e-8
0.003	-6.212e-8
0.004	-6.221e-8
0.005	-6.229e-8
0.006	-6.238e-8
0.007	-6.247e-8
0.008	-6.255e-8
0.009	-6.264e-8
0.010	-6.273e-8
0.011	-6.282e-8
0.012	-6.291e-8
0.013	-6.299e-8
0.014	-6.308e-8
0.015	-6.317e-8
0.016	-6.326e-8
0.017	-6.335e-8
0.018	-6.343e-8
0.019	-6.352e-8
0.020	-6.361e-8
0.021	-6.370e-8
0.022	-6.379e-8
0.023	-6.387e-8
0.024	-6.396e-8
0.025	-6.405e-8
0.026	-6.414e-8
0.027	-6.423e-8
0.028	-6.432e-8
0.029	-6.441e-8
0.030	-6.450e-8
0.031	-6.459e-8
0.032	-6.468e-8
0.033	-6.477e-8
0.034	-6.486e-8
0.035	-6.495e-8
0.036	-6.504e-8
0.037	-6.514e-8
0.038	-6.523e-8
0.039	-6.532e-8
0.040	-6.541e-8
0.041	-6.550e-8
0.042	-6.560e-8
0.043	-6.569e-8
0.044	-6.578e-8
0.045	-6.588e-8
0.046	-6.597e-8
0.047	-6.607e-8
0.048	-6.616e-8
0.049	-6.625e-8
0.050	-6.635e-8
0.051	-6.644e-8
0.052	-6.654e-8
0.053	-6.663e-8
0.054	-6.673e-8
0.055	-6.682e-8
0.056	-6.691e-8
0.057	-6.701e-8
0.058	-6.710e-8
0.059	-6.720e-8
0.060	-6.729e-8
0.061	-6.739e-8
0.062	-6.748e-8
0.063	-6.758e-8
0.064	-6.767e-8
0.065	-6.777e-8
0.066	-6.786e-8
0.067	-6.796e-8
0.068	-6.806e-8
0.069	-6.816e-8
0.070	-6.825e-8
0.071	-6.835e-8
0.072	-6.845e-8
0.073	-6.855e-8
0.074	-6.865e-8
0.075	-6.875e-8
0.076	-6.885e-8
0.077	-6.895e-8
0.078	-6.905e-8
0.079	-6.916e-8
0.080	-6.926e-8
0.081	-6.936e-8
0.082	-6.947e-8
0.083	-6.957e-8
0.084	-6.968e-8
0.085	-6.978e-8
0.086	-6.989e-8
0.087	-7.000e-8
0.088	-7.010e-8
0.089	-7.021e-8
0.090	-7.032e-8
0.091	-7.043e-8
0.092	-7.054e-8
0.093	-7.065e-8
0.094	-7.076e-8
0.095	-7.087e-8
0.096	-7.098e-8
0.097	-7.109e-8
0.098	-7.120e-8
0.099	-7.131e-8
0.100	-7.142e-8
0.101	-7.153e-8
0.102	-7.164e-8
0.103	-7.175e-8
0.104	-7.186e-8
0.105	-7.197e-8
0.106	-7.208e-8
0.107	-7.219e-8
0.108	-7.230e-8
0.109	-7.242e-8
0.110	-7.253e-8
0.111	-7.264e-8
0.112	-7.275e-8
0.113	-7.286e-8
0.114	-7.298e-8
0.115	-7.309e-8
0.116	-7.321e-8
0.117	-7.332e-8
0.118	-7.343e-8
0.119	-7.355e-8
0.120	-7.367e-8
0.121	-7.378e-8
0.122	-7.390e-8
0.123	-7.401e-8
0.124	-7.413e-8
0.125	-7.425e-8
0.126	-7.437e-8
0.127	-7.449e-8
0.128	-7.461e-8
0.129	-7.473e-8
0.130	-7.486e-8
0.131	-7.498e-8
0.132	-7.511e-8
0.133	-7.523e-8
0.134	-7.536e-8
0.135	-7.548e-8
0.136	-7.561e-8
0.137	-7.574e-8
0.138	-7.586e-8
0.139	-7.599e-8
0.140	-7.612e-8
0.141	-7.625e-8
0.142	-7.638e-8
0.143	-7.651e-8
0.144	-7.665e-8
0.145	-7.678e-8
0.146	-7.691e-8
0.147	-7.705e-8
0.148	-7.718e-8
0.149	-7.732e-8
0.150	-7.746e-8
0.151	-7.759e-8
0.152	-7.773e-8
0.153	-7.786e-8
0.154	-7.800e-8
0.155	-7.815e-8
0.156	-7.829e-8
0.157	-7.844e-8
0.158	-7.859e-8
0.159	-7.874e-8
0.160	-7.889e-8
0.161	-7.904e-8
0.162	-7.920e-8
0.163	-7.935e-8
0.164	-7.951e-8
0.165	-7.967e-8
0.166	-7.983e-8
0.167	-7.999e-8
0.168	-8.014e-8
0.169	-8.030e-8
0.170	-8.046e-8
0.171	-8.062e-8
0.172	-8.078e-8
0.173	-8.094e-8
0.174	-8.110e-8
0.175	-8.125e-8
0.176	-8.140e-8
0.177	-8.154e-8
0.178	-8.169e-8
0.179	-8.183e-8
0.180	-8.197e-8
0.181	-8.211e-8
0.182	-8.224e-8
0.183	-8.238e-8
0.184	-8.252e-8
0.185	-8.265e-8
0.186	-8.278e-8
0.187	-8.291e-8
0.188	-8.305e-8
0.189	-8.317e-8
0.190	-8.330e-8
0.191	-8.343e-8
0.192	-8.356e-8
0.193	-8.368e-8
0.194	-8.380e-8
0.195	-8.393e-8
0.196	-8.405e-8
0.197	-8.417e-8
0.198	-8.429e-8
0.199	-8.440e-8
0.200	-2.741e-8
0.199	-2.625e-8
0.198	-2.510e-8
0.197	-2.398e-8
0.196	-2.289e-8
0.195	-2.181e-8
0.194	-2.076e-8
0.193	-1.974e-8
0.192	-1.873e-8
0.191	-1.775e-8
0.190	-1.679e-8
0.189	-1.586e-8
0.188	-1.495e-8
0.187	-1.406e-8
0.186	-1.319e-8
0.185	-1.235e-8
0.184	-1.153e-8
0.183	-1.074e-8
0.182	-9.965e-9
0.181	-9.216e-9
0.180	-8.490e-9
0.179	-7.788e-9
0.178	-7.108e-9
0.177	-6.452e-9
0.176	-5.819e-9
0.175	-5.266e-9
0.174	-4.738e-9
0.173	-4.231e-9
0.172	-3.745e-9
0.171	-3.280e-9
0.170	-2.833e-9
0.169	-2.404e-9
0.168	-1.991e-9
0.167	-1.592e-9
0.166	-1.207e-9
0.165	-8.335e-10
0.164	-4.721e-10
0.163	-1.198e-10
0.162	2.246e-10
0.161	5.608e-10
0.160	8.921e-10
0.159	1.218e-9
0.158	1.541e-9
0.157	1.863e-9
0.156	2.182e-9
0.155	2.502e-9
0.154	2.821e-9
0.153	3.143e-9
0.152	3.468e-9
0.151	3.794e-9
0.150	4.110e-9
0.149	4.417e-9
0.148	4.719e-9
0.147	5.019e-9
0.146	5.312e-9
0.145	5.605e-9
0.144	5.891e-9
0.143	6.175e-9
0.142	6.456e-9
0.141	6.733e-9
0.140	7.009e-9
0.139	7.280e-9
0.138	7.548e-9
0.137	7.816e-9
0.136	8.077e-9
0.135	8.339e-9
0.134	8.596e-9
0.133	8.852e-9
0.132	9.107e-9
0.131	9.358e-9
0.130	9.610e-9
0.129	9.857e-9
0.128	1.010e-8
0.127	1.035e-8
0.126	1.059e-8
0.125	1.083e-8
0.124	1.107e-8
0.123	1.130e-8
0.122	1.154e-8
0.121	1.177e-8
0.120	1.200e-8
0.119	1.223e-8
0.118	1.246e-8
0.117	1.268e-8
0.116	1.291e-8
0.115	1.313e-8
0.114	1.335e-8
0.113	1.357e-8
0.112	1.379e-8
0.111	1.400e-8
0.110	1.422e-8
0.109	1.443e-8
0.108	1.464e-8
0.107	1.485e-8
0.106	1.506e-8
0.105	1.527e-8
0.104	1.547e-8
0.103	1.567e-8
0.102	1.587e-8
0.101	1.607e-8
0.100	1.627e-8
0.099	1.646e-8
0.098	1.666e-8
0.097	1.685e-8
0.096	1.704e-8
0.095	1.723e-8
0.094	1.742e-8
0.093	1.761e-8
0.092	1.779e-8
0.091	1.798e-8
0.090	1.816e-8
0.089	1.834e-8
0.088	1.852e-8
0.087	1.870e-8
0.086	1.888e-8
0.085	1.906e-8
0.084	1.924e-8
0.083	1.941e-8
0.082	1.959e-8
0.081	1.976e-8
0.080	1.994e-8
0.079	2.011e-8
0.078	2.028e-8
0.077	2.045e-8
0.076	2.062e-8
0.075	2.080e-8
0.074	2.096e-8
0.073	2.113e-8
0.072	2.130e-8
0.071	2.147e-8
0.070	2.164e-8
0.069	2.180e-8
0.068	2.197e-8
0.067	2.213e-8
0.066	2.230e-8
0.065	2.246e-8
0.064	2.262e-8
0.063	2.279e-8
0.062	2.295e-8
0.061	2.311e-8
0.060	2.327e-8
0.059	2.343e-8
0.058	2.359e-8
0.057	2.376e-8
0.056	2.391e-8
0.055	2.408e-8
0.054	2.423e-8
0.053	2.439e-8
0.052	2.455e-8
0.051	2.471e-8
0.050	2.487e-8
0.049	2.502e-8
0.048	2.518e-8
0.047	2.534e-8
0.046	2.549e-8
0.045	2.565e-8
0.044	2.580e-8
0.043	2.595e-8
0.042	2.611e-8
0.041	2.626e-8
0.040	2.641e-8
0.039	2.656e-8
0.038	2.671e-8
0.037	2.687e-8
0.036	2.701e-8
0.035	2.716e-8
0.034	2.731e-8
0.033	2.746e-8
0.032	2.761e-8
0.031	2.776e-8
0.030	2.790e-8
0.029	2.805e-8
0.028	2.819e-8
0.027	2.834e-8
0.026	2.848e-8
0.025	2.863e-8
0.024	2.877e-8
0.023	2.892e-8
0.022	2.906e-8
0.021	2.920e-8
0.020	2.934e-8
0.019	2.948e-8
0.018	2.962e-8
0.017	2.976e-8
0.016	2.990e-8
0.015	3.004e-8
0.014	3.018e-8
0.013	3.032e-8
0.012	3.046e-8
0.011	3.060e-8
0.010	3.073e-8
0.009	3.087e-8
0.008	3.101e-8
0.007	3.115e-8
0.006	3.128e-8
0.005	3.142e-8
0.004	3.155e-8
0.003	3.168e-8
0.002	3.182e-8
0.001	3.195e-8
0.000	3.209e-8
-0.001	3.222e-8
-0.002	3.235e-8
-0.003	3.248e-8
-0.004	3.261e-8
-0.005	3.275e-8
-0.006	3.287e-8
-0.007	3.300e-8
-0.008	3.313e-8
-0.009	3.326e-8
-0.010	3.339e-8
-0.011	3.352e-8
-0.012	3.365e-8
-0.013	3.377e-8
-0.014	3.390e-8
-0.015	3.403e-8
-0.016	3.415e-8
-0.017	3.428e-8
-0.018	3.441e-8
-0.019	3.453e-8
-0.020	3.466e-8
-0.021	3.479e-8
-0.022	3.491e-8
-0.023	3.504e-8
-0.024	3.516e-8
-0.025	3.529e-8
-0.026	3.541e-8
-0.027	3.553e-8
-0.028	3.565e-8
-0.029	3.577e-8
-0.030	3.590e-8
-0.031	3.602e-8
-0.032	3.614e-8
-0.033	3.626e-8
-0.034	3.638e-8
-0.035	3.650e-8
-0.036	3.662e-8
-0.037	3.674e-8
-0.038	3.686e-8
-0.039	3.698e-8
-0.040	3.710e-8
-0.041	3.722e-8
-0.042	3.733e-8
-0.043	3.745e-8
-0.044	3.757e-8
-0.045	3.769e-8
-0.046	3.780e-8
-0.047	3.792e-8
-0.048	3.804e-8
-0.049	3.815e-8
-0.050	3.827e-8
-0.051	3.838e-8
-0.052	3.850e-8
-0.053	3.861e-8
-0.054	3.873e-8
-0.055	3.884e-8
-0.056	3.895e-8
-0.057	3.907e-8
-0.058	3.918e-8
-0.059	3.929e-8
-0.060	3.941e-8
-0.061	3.952e-8
-0.062	3.963e-8
-0.063	3.975e-8
-0.064	3.986e-8
-0.065	3.997e-8
-0.066	4.008e-8
-0.067	4.020e-8
-0.068	4.031e-8
-0.069	4.042e-8
-0.070	4.054e-8
-0.071	4.065e-8
-0.072	4.076e-8
-0.073	4.087e-8
-0.074	4.098e-8
-0.075	4.110e-8
-0.076	4.121e-8
-0.077	4.132e-8
-0.078	4.143e-8
-0.079	4.154e-8
-0.080	4.166e-8
-0.081	4.177e-8
-0.082	4.188e-8
-0.083	4.199e-8
-0.084	4.210e-8
-0.085	4.221e-8
-0.086	4.232e-8
-0.087	4.244e-8
-0.088	4.255e-8
-0.089	4.266e-8
-0.090	4.277e-8
-0.091	4.288e-8
-0.092	4.299e-8
-0.093	4.310e-8
-0.094	4.321e-8
-0.095	4.332e-8
-0.096	4.343e-8
-0.097	4.354e-8
-0.098	4.365e-8
-0.099	4.376e-8
-0.100	4.387e-8
-0.101	4.397e-8
-0.102	4.408e-8
-0.103	4.419e-8
-0.104	4.429e-8
-0.105	4.440e-8
-0.106	4.451e-8
-0.107	4.461e-8
-0.108	4.472e-8
-0.109	4.482e-8
-0.110	4.493e-8
-0.111	4.504e-8
-0.112	4.514e-8
-0.113	4.525e-8
-0.114	4.535e-8
-0.115	4.546e-8
-0.116	4.556e-8
-0.117	4.567e-8
-0.118	4.577e-8
-0.119	4.588e-8
-0.120	4.598e-8
-0.121	4.608e-8
-0.122	4.619e-8
-0.123	4.629e-8
-0.124	4.639e-8
-0.125	4.650e-8
-0.126	4.660e-8
-0.127	4.671e-8
-0.128	4.681e-8
-0.129	4.691e-8
-0.130	4.702e-8
-0.131	4.712e-8
-0.132	4.723e-8
-0.133	4.733e-8
-0.134	4.744e-8
-0.135	4.754e-8
-0.136	4.765e-8
-0.137	4.775e-8
-0.138	4.786e-8
-0.139	4.796e-8
-0.140	4.807e-8
-0.141	4.817e-8
-0.142	4.828e-8
-0.143	4.839e-8
-0.144	4.849e-8
-0.145	4.860e-8
-0.146	4.870e-8
-0.147	4.881e-8
-0.148	4.892e-8
-0.149	4.902e-8
-0.150	4.913e-8
-0.151	4.923e-8
-0.152	4.934e-8
-0.153	4.945e-8
-0.154	4.955e-8
-0.155	4.966e-8
-0.156	4.977e-8
-0.157	4.987e-8
-0.158	4.998e-8
-0.159	5.008e-8
-0.160	5.019e-8
-0.161	5.030e-8
-0.162	5.040e-8
-0.163	5.051e-8
-0.164	5.061e-8
-0.165	5.072e-8
-0.166	5.083e-8
-0.167	5.093e-8
-0.168	5.104e-8
-0.169	5.114e-8
-0.170	5.125e-8
-0.171	5.136e-8
-0.172	5.146e-8
-0.173	5.157e-8
-0.174	5.168e-8
-0.175	5.179e-8
-0.176	5.189e-8
-0.177	5.200e-8
-0.178	5.211e-8
-0.179	5.221e-8
-0.180	5.232e-8
-0.181	5.242e-8
-0.182	5.253e-8
-0.183	5.264e-8
-0.184	5.274e-8
-0.185	5.285e-8
-0.186	5.296e-8
-0.187	5.306e-8
-0.188	5.317e-8
-0.189	5.328e-8
-0.190	5.339e-8
-0.191	5.349e-8
-0.192	5.360e-8
-0.193	5.371e-8
-0.194	5.382e-8
-0.195	5.393e-8
-0.196	5.404e-8
-0.197	5.415e-8
-0.198	5.426e-8
-0.199	5.436e-8
-0.200	5.448e-8
-0.201	5.458e-8
-0.202	5.470e-8
-0.203	5.481e-8
-0.204	5.492e-8
-0.205	5.503e-8
-0.206	5.514e-8
-0.207	5.526e-8
-0.208	5.537e-8
-0.209	5.549e-8
-0.210	5.561e-8
-0.211	5.572e-8
-0.212	5.584e-8
-0.213	5.596e-8
-0.214	5.607e-8
-0.215	5.619e-8
-0.216	5.631e-8
-0.217	5.643e-8
-0.218	5.655e-8
-0.219	5.666e-8
-0.220	5.678e-8
-0.221	5.690e-8
-0.222	5.702e-8
-0.223	5.714e-8
-0.224	5.726e-8
-0.225	5.738e-8
-0.226	5.749e-8
-0.227	5.761e-8
-0.228	5.773e-8
-0.229	5.785e-8
-0.230	5.796e-8
-0.231	5.808e-8
-0.232	5.820e-8
-0.233	5.832e-8
-0.234	5.843e-8
-0.235	5.855e-8
-0.236	5.866e-8
-0.237	5.878e-8
-0.238	5.890e-8
-0.239	5.901e-8
-0.240	5.913e-8
-0.241	5.925e-8
-0.242	5.937e-8
-0.243	5.948e-8
-0.244	5.960e-8
-0.245	5.972e-8
-0.246	5.984e-8
-0.247	5.995e-8
-0.248	6.007e-8
-0.249	6.019e-8
-0.250	6.031e-8
-0.251	6.043e-8
-0.252	6.055e-8
-0.253	6.067e-8
-0.254	6.079e-8
-0.255	6.092e-8
-0.256	6.104e-8
-0.257	6.116e-8
-0.258	6.128e-8
-0.259	6.140e-8
-0.260	6.153e-8
-0.261	6.165e-8
-0.262	6.177e-8
-0.263	6.190e-8
-0.264	6.202e-8
-0.265	6.214e-8
-0.266	6.226e-8
-0.267	6.239e-8
-0.268	6.251e-8
-0.269	6.263e-8
-0.270	6.276e-8
-0.271	6.288e-8
-0.272	6.300e-8
-0.273	6.313e-8
-0.274	6.325e-8
-0.275	6.337e-8
-0.276	6.350e-8
-0.277	6.362e-8
-0.278	6.375e-8
-0.279	6.387e-8
-0.280	6.399e-8
-0.281	6.412e-8
-0.282	6.424e-8
-0.283	6.437e-8
-0.284	6.449e-8
-0.285	6.462e-8
-0.286	6.475e-8
-0.287	6.487e-8
-0.288	6.500e-8
-0.289	6.513e-8
-0.290	6.525e-8
-0.291	6.538e-8
-0.292	6.551e-8
-0.293	6.564e-8
-0.294	6.576e-8
-0.295	6.590e-8
-0.296	6.602e-8
-0.297	6.615e-8
-0.298	6.628e-8
-0.299	6.641e-8
-0.300	6.654e-8
-0.301	6.667e-8
-0.302	6.680e-8
-0.303	6.693e-8
-0.304	6.706e-8
-0.305	6.719e-8
-0.306	6.732e-8
-0.307	6.745e-8
-0.308	6.758e-8
-0.309	6.771e-8
-0.310	6.784e-8
-0.311	6.797e-8
-0.312	6.810e-8
-0.313	6.823e-8
-0.314	6.835e-8
-0.315	6.848e-8
-0.316	6.861e-8
-0.317	6.874e-8
-0.318	6.886e-8
-0.319	6.899e-8
-0.320	6.911e-8
-0.321	6.924e-8
-0.322	6.937e-8
-0.323	6.949e-8
-0.324	6.962e-8
-0.325	6.975e-8
-0.326	6.987e-8
-0.327	7.000e-8
-0.328	7.012e-8
-0.329	7.025e-8
-0.330	7.037e-8
-0.331	7.050e-8
-0.332	7.062e-8
-0.333	7.075e-8
-0.334	7.087e-8
-0.335	7.100e-8
-0.336	7.112e-8
-0.337	7.125e-8
-0.338	7.137e-8
-0.339	7.150e-8
-0.340	7.163e-8
-0.341	7.175e-8
-0.342	7.188e-8
-0.343	7.200e-8
-0.344	7.213e-8
-0.345	7.226e-8
-0.346	7.238e-8
-0.347	7.251e-8
-0.348	7.264e-8
-0.349	7.277e-8
-0.350	7.290e-8
-0.351	7.303e-8
-0.352	7.316e-8
-0.353	7.329e-8
-0.354	7.342e-8
-0.355	7.355e-8
-0.356	7.368e-8
-0.357	7.381e-8
-0.358	7.394e-8
-0.359	7.408e-8
-0.360	7.421e-8
-0.361	7.434e-8
-0.362	7.448e-8
-0.363	7.461e-8
-0.364	7.474e-8
-0.365	7.488e-8
-0.366	7.501e-8
-0.367	7.515e-8
-0.368	7.529e-8
-0.369	7.542e-8
-0.370	7.556e-8
-0.371	7.570e-8
-0.372	7.584e-8
-0.373	7.598e-8
-0.374	7.611e-8
-0.375	7.625e-8
-0.376	7.639e-8
-0.377	7.653e-8
-0.378	7.667e-8
-0.379	7.681e-8
-0.380	7.695e-8
-0.381	7.709e-8
-0.382	7.723e-8
-0.383	7.737e-8
-0.384	7.751e-8
-0.385	7.765e-8
-0.386	7.780e-8
-0.387	7.794e-8
-0.388	7.808e-8
-0.389	7.823e-8
-0.390	7.837e-8
-0.391	7.852e-8
-0.392	7.866e-8
-0.393	7.881e-8
-0.394	7.896e-8
-0.395	7.911e-8
-0.396	7.925e-8
-0.397	7.940e-8
-0.398	7.956e-8
-0.399	7.971e-8
-0.400	7.986e-8
-0.401	8.001e-8
-0.402	8.017e-8
-0.403	8.032e-8
-0.404	8.047e-8
-0.405	8.063e-8
-0.406	8.079e-8
-0.407	8.095e-8
-0.408	8.110e-8
-0.409	8.126e-8
-0.410	8.142e-8
-0.411	8.158e-8
-0.412	8.174e-8
-0.413	8.190e-8
-0.414	8.207e-8
-0.415	8.223e-8
-0.416	8.239e-8
-0.417	8.256e-8
-0.418	8.273e-8
-0.419	8.289e-8
-0.420	8.306e-8
-0.421	8.323e-8
-0.422	8.340e-8
-0.423	8.357e-8
-0.424	8.374e-8
-0.425	8.391e-8
-0.426	8.408e-8
-0.427	8.426e-8
-0.428	8.443e-8
-0.429	8.461e-8
-0.430	8.479e-8
-0.431	8.497e-8
-0.432	8.515e-8
-0.433	8.533e-8
-0.434	8.552e-8
-0.435	8.570e-8
-0.436	8.589e-8
-0.437	8.608e-8
-0.438	8.626e-8
-0.439	8.645e-8
-0.440	8.665e-8
-0.441	8.684e-8
-0.442	8.704e-8
-0.443	8.723e-8
-0.444	8.743e-8
-0.445	8.763e-8
-0.446	8.784e-8
-0.447	8.804e-8
-0.448	8.825e-8
-0.449	8.845e-8
-0.450	8.866e-8
-0.451	8.887e-8
-0.452	8.908e-8
-0.453	8.929e-8
-0.454	8.951e-8
-0.455	8.973e-8
-0.456	8.995e-8
-0.457	9.018e-8
-0.458	9.041e-8
-0.459	9.064e-8
-0.460	9.088e-8
-0.461	9.112e-8
-0.462	9.136e-8
-0.463	9.160e-8
-0.464	9.185e-8
-0.465	9.210e-8
-0.466	9.235e-8
-0.467	9.260e-8
-0.468	9.285e-8
-0.469	9.311e-8
-0.470	9.336e-8
-0.471	9.362e-8
-0.472	9.388e-8
-0.473	9.414e-8
-0.474	9.439e-8
-0.475	9.465e-8
-0.476	9.490e-8
-0.477	9.514e-8
-0.478	9.538e-8
-0.479	9.563e-8
-0.480	9.587e-8
-0.481	9.612e-8
-0.482	9.636e-8
-0.483	9.660e-8
-0.484	9.684e-8
-0.485	9.709e-8
-0.486	9.733e-8
-0.487	9.757e-8
-0.488	9.781e-8
-0.489	9.805e-8
-0.490	9.829e-8
-0.491	9.853e-8
-0.492	9.877e-8
-0.493	9.901e-8
-0.494	9.925e-8
-0.495	9.949e-8
-0.496	9.973e-8
-0.497	9.997e-8
-0.498	1.002e-7
-0.499	1.004e-7
-0.500	4.231e-8
-0.499	4.084e-8
-0.498	3.940e-8
-0.497	3.798e-8
-0.496	3.659e-8
-0.495	3.523e-8
-0.494	3.390e-8
-0.493	3.260e-8
-0.492	3.132e-8
-0.491	3.008e-8
-0.490	2.886e-8
-0.489	2.767e-8
-0.488	2.651e-8
-0.487	2.538e-8
-0.486	2.427e-8
-0.485	2.319e-8
-0.484	2.215e-8
-0.483	2.113e-8
-0.482	2.013e-8
-0.481	1.917e-8
-0.480	1.824e-8
-0.479	1.733e-8
-0.478	1.645e-8
-0.477	1.560e-8
-0.476	1.478e-8
-0.475	1.406e-8
-0.474	1.336e-8
-0.473	1.269e-8
-0.472	1.205e-8
-0.471	1.143e-8
-0.470	1.084e-8
-0.469	1.026e-8
-0.468	9.706e-9
-0.467	9.169e-9
-0.466	8.648e-9
-0.465	8.144e-9
-0.464	7.650e-9
-0.463	7.170e-9
-0.462	6.698e-9
-0.461	6.237e-9
-0.460	5.782e-9
-0.459	5.333e-9
-0.458	4.888e-9
-0.457	4.446e-9
-0.456	4.006e-9
-0.455	3.569e-9
-0.454	3.129e-9
-0.453	2.690e-9
-0.452	2.247e-9
-0.451	1.801e-9
-0.450	1.371e-9
-0.449	9.462e-10
-0.448	5.292e-10
-0.447	1.167e-10
-0.446	-2.909e-10
-0.445	-6.911e-10
-0.444	-1.090e-9
-0.443	-1.482e-9
-0.442	-1.871e-9
-0.441	-2.256e-9
-0.440	-2.634e-9
-0.439	-3.011e-9
-0.438	-3.382e-9
-0.437	-3.750e-9
-0.436	-4.115e-9
-0.435	-4.473e-9
-0.434	-4.831e-9
-0.433	-5.182e-9
-0.432	-5.531e-9
-0.431	-5.877e-9
-0.430	-6.218e-9
-0.429	-6.557e-9
-0.428	-6.892e-9
-0.427	-7.223e-9
-0.426	-7.553e-9
-0.425	-7.877e-9
[truncated: 2,024 more rows]
