# Supplementary material for: Functional and structural similarity of human DNA primase [4Fe4S] cluster domain constructs
Source: PLoS One. 2018 Dec 18;13(12):e0209345. doi: 10.1371/journal.pone.0209345 (PMC6298731; doi:10.1371/journal.pone.0209345)
Supplement: S7 Dataset — (ZIP) [file pone.0209345.s013.zip › S7_dataset/CV unaltered 8.csv]

July 19	2017 18:45:01
Cyclic Voltammetry
File: d:\07-19-17\40um p58c\cv unaltered 9.csv
Data Source: Experiment
Instrument Model: CHI760B
Data Proc: Smoothing
Header:
Note:
Init E (V) = 0
High E (V) = 0.2
Low E (V) = -0.5
Init P/N = N
Scan Rate (V/s) = 0.1
Segment = 6
Sample Interval (V) = 0.001
Quiet Time (sec) = 2
Sensitivity (A/V) = 1e-7
Segment 1:
Segment 2:
Segment 3:
Segment 4:
Segment 5:
Segment 6:
Potential/V	Current/A
0.000	2.241e-8
-0.001	2.273e-8
-0.002	2.305e-8
-0.003	2.336e-8
-0.004	2.367e-8
-0.005	2.397e-8
-0.006	2.426e-8
-0.007	2.455e-8
-0.008	2.483e-8
-0.009	2.510e-8
-0.010	2.537e-8
-0.011	2.562e-8
-0.012	2.588e-8
-0.013	2.612e-8
-0.014	2.636e-8
-0.015	2.659e-8
-0.016	2.682e-8
-0.017	2.704e-8
-0.018	2.725e-8
-0.019	2.746e-8
-0.020	2.766e-8
-0.021	2.785e-8
-0.022	2.803e-8
-0.023	2.821e-8
-0.024	2.838e-8
-0.025	2.853e-8
-0.026	2.866e-8
-0.027	2.879e-8
-0.028	2.892e-8
-0.029	2.904e-8
-0.030	2.915e-8
-0.031	2.926e-8
-0.032	2.937e-8
-0.033	2.947e-8
-0.034	2.957e-8
-0.035	2.967e-8
-0.036	2.976e-8
-0.037	2.986e-8
-0.038	2.995e-8
-0.039	3.004e-8
-0.040	3.013e-8
-0.041	3.022e-8
-0.042	3.031e-8
-0.043	3.041e-8
-0.044	3.050e-8
-0.045	3.060e-8
-0.046	3.069e-8
-0.047	3.079e-8
-0.048	3.089e-8
-0.049	3.100e-8
-0.050	3.109e-8
-0.051	3.119e-8
-0.052	3.129e-8
-0.053	3.139e-8
-0.054	3.148e-8
-0.055	3.157e-8
-0.056	3.167e-8
-0.057	3.176e-8
-0.058	3.185e-8
-0.059	3.195e-8
-0.060	3.203e-8
-0.061	3.213e-8
-0.062	3.222e-8
-0.063	3.231e-8
-0.064	3.240e-8
-0.065	3.249e-8
-0.066	3.258e-8
-0.067	3.266e-8
-0.068	3.275e-8
-0.069	3.284e-8
-0.070	3.293e-8
-0.071	3.302e-8
-0.072	3.311e-8
-0.073	3.320e-8
-0.074	3.328e-8
-0.075	3.337e-8
-0.076	3.346e-8
-0.077	3.355e-8
-0.078	3.363e-8
-0.079	3.372e-8
-0.080	3.380e-8
-0.081	3.389e-8
-0.082	3.398e-8
-0.083	3.406e-8
-0.084	3.415e-8
-0.085	3.423e-8
-0.086	3.432e-8
-0.087	3.441e-8
-0.088	3.449e-8
-0.089	3.458e-8
-0.090	3.466e-8
-0.091	3.475e-8
-0.092	3.483e-8
-0.093	3.492e-8
-0.094	3.500e-8
-0.095	3.509e-8
-0.096	3.517e-8
-0.097	3.526e-8
-0.098	3.534e-8
-0.099	3.543e-8
-0.100	3.551e-8
-0.101	3.560e-8
-0.102	3.568e-8
-0.103	3.576e-8
-0.104	3.585e-8
-0.105	3.593e-8
-0.106	3.601e-8
-0.107	3.609e-8
-0.108	3.618e-8
-0.109	3.626e-8
-0.110	3.634e-8
-0.111	3.643e-8
-0.112	3.651e-8
-0.113	3.659e-8
-0.114	3.668e-8
-0.115	3.676e-8
-0.116	3.684e-8
-0.117	3.692e-8
-0.118	3.701e-8
-0.119	3.709e-8
-0.120	3.717e-8
-0.121	3.726e-8
-0.122	3.734e-8
-0.123	3.742e-8
-0.124	3.750e-8
-0.125	3.758e-8
-0.126	3.767e-8
-0.127	3.775e-8
-0.128	3.783e-8
-0.129	3.792e-8
-0.130	3.800e-8
-0.131	3.808e-8
-0.132	3.817e-8
-0.133	3.825e-8
-0.134	3.833e-8
-0.135	3.842e-8
-0.136	3.850e-8
-0.137	3.859e-8
-0.138	3.867e-8
-0.139	3.876e-8
-0.140	3.884e-8
-0.141	3.893e-8
-0.142	3.901e-8
-0.143	3.910e-8
-0.144	3.918e-8
-0.145	3.927e-8
-0.146	3.936e-8
-0.147	3.944e-8
-0.148	3.953e-8
-0.149	3.961e-8
-0.150	3.970e-8
-0.151	3.979e-8
-0.152	3.988e-8
-0.153	3.996e-8
-0.154	4.005e-8
-0.155	4.014e-8
-0.156	4.023e-8
-0.157	4.032e-8
-0.158	4.041e-8
-0.159	4.050e-8
-0.160	4.058e-8
-0.161	4.068e-8
-0.162	4.076e-8
-0.163	4.086e-8
-0.164	4.095e-8
-0.165	4.104e-8
-0.166	4.113e-8
-0.167	4.122e-8
-0.168	4.131e-8
-0.169	4.140e-8
-0.170	4.149e-8
-0.171	4.159e-8
-0.172	4.168e-8
-0.173	4.177e-8
-0.174	4.186e-8
-0.175	4.196e-8
-0.176	4.205e-8
-0.177	4.214e-8
-0.178	4.223e-8
-0.179	4.233e-8
-0.180	4.242e-8
-0.181	4.251e-8
-0.182	4.260e-8
-0.183	4.270e-8
-0.184	4.279e-8
-0.185	4.288e-8
-0.186	4.298e-8
-0.187	4.307e-8
-0.188	4.316e-8
-0.189	4.326e-8
-0.190	4.335e-8
-0.191	4.345e-8
-0.192	4.354e-8
-0.193	4.364e-8
-0.194	4.374e-8
-0.195	4.383e-8
-0.196	4.393e-8
-0.197	4.403e-8
-0.198	4.413e-8
-0.199	4.423e-8
-0.200	4.433e-8
-0.201	4.443e-8
-0.202	4.453e-8
-0.203	4.464e-8
-0.204	4.474e-8
-0.205	4.484e-8
-0.206	4.495e-8
-0.207	4.506e-8
-0.208	4.517e-8
-0.209	4.528e-8
-0.210	4.539e-8
-0.211	4.550e-8
-0.212	4.561e-8
-0.213	4.572e-8
-0.214	4.583e-8
-0.215	4.594e-8
-0.216	4.606e-8
-0.217	4.617e-8
-0.218	4.629e-8
-0.219	4.640e-8
-0.220	4.651e-8
-0.221	4.663e-8
-0.222	4.674e-8
-0.223	4.686e-8
-0.224	4.697e-8
-0.225	4.709e-8
-0.226	4.720e-8
-0.227	4.732e-8
-0.228	4.743e-8
-0.229	4.755e-8
-0.230	4.766e-8
-0.231	4.778e-8
-0.232	4.789e-8
-0.233	4.801e-8
-0.234	4.812e-8
-0.235	4.823e-8
-0.236	4.835e-8
-0.237	4.846e-8
-0.238	4.858e-8
-0.239	4.869e-8
-0.240	4.881e-8
-0.241	4.892e-8
-0.242	4.904e-8
-0.243	4.916e-8
-0.244	4.927e-8
-0.245	4.939e-8
-0.246	4.951e-8
-0.247	4.962e-8
-0.248	4.974e-8
-0.249	4.986e-8
-0.250	4.998e-8
-0.251	5.010e-8
-0.252	5.022e-8
-0.253	5.034e-8
-0.254	5.046e-8
-0.255	5.058e-8
-0.256	5.070e-8
-0.257	5.082e-8
-0.258	5.095e-8
-0.259	5.107e-8
-0.260	5.119e-8
-0.261	5.131e-8
-0.262	5.143e-8
-0.263	5.155e-8
-0.264	5.167e-8
-0.265	5.179e-8
-0.266	5.191e-8
-0.267	5.203e-8
-0.268	5.216e-8
-0.269	5.228e-8
-0.270	5.240e-8
-0.271	5.252e-8
-0.272	5.263e-8
-0.273	5.276e-8
-0.274	5.287e-8
-0.275	5.299e-8
-0.276	5.311e-8
-0.277	5.323e-8
-0.278	5.334e-8
-0.279	5.346e-8
-0.280	5.358e-8
-0.281	5.369e-8
-0.282	5.381e-8
-0.283	5.393e-8
-0.284	5.405e-8
-0.285	5.416e-8
-0.286	5.428e-8
-0.287	5.440e-8
-0.288	5.452e-8
-0.289	5.464e-8
-0.290	5.476e-8
-0.291	5.488e-8
-0.292	5.500e-8
-0.293	5.512e-8
-0.294	5.524e-8
-0.295	5.536e-8
-0.296	5.548e-8
-0.297	5.560e-8
-0.298	5.572e-8
-0.299	5.585e-8
-0.300	5.597e-8
-0.301	5.609e-8
-0.302	5.621e-8
-0.303	5.633e-8
-0.304	5.645e-8
-0.305	5.658e-8
-0.306	5.670e-8
-0.307	5.682e-8
-0.308	5.694e-8
-0.309	5.706e-8
-0.310	5.718e-8
-0.311	5.730e-8
-0.312	5.742e-8
-0.313	5.754e-8
-0.314	5.766e-8
-0.315	5.778e-8
-0.316	5.790e-8
-0.317	5.802e-8
-0.318	5.814e-8
-0.319	5.826e-8
-0.320	5.838e-8
-0.321	5.850e-8
-0.322	5.862e-8
-0.323	5.874e-8
-0.324	5.886e-8
-0.325	5.898e-8
-0.326	5.910e-8
-0.327	5.922e-8
-0.328	5.934e-8
-0.329	5.946e-8
-0.330	5.958e-8
-0.331	5.971e-8
-0.332	5.983e-8
-0.333	5.995e-8
-0.334	6.008e-8
-0.335	6.020e-8
-0.336	6.033e-8
-0.337	6.045e-8
-0.338	6.058e-8
-0.339	6.070e-8
-0.340	6.083e-8
-0.341	6.095e-8
-0.342	6.108e-8
-0.343	6.121e-8
-0.344	6.133e-8
-0.345	6.146e-8
-0.346	6.159e-8
-0.347	6.172e-8
-0.348	6.184e-8
-0.349	6.197e-8
-0.350	6.210e-8
-0.351	6.223e-8
-0.352	6.236e-8
-0.353	6.249e-8
-0.354	6.262e-8
-0.355	6.275e-8
-0.356	6.288e-8
-0.357	6.302e-8
-0.358	6.315e-8
-0.359	6.328e-8
-0.360	6.342e-8
-0.361	6.355e-8
-0.362	6.369e-8
-0.363	6.382e-8
-0.364	6.396e-8
-0.365	6.409e-8
-0.366	6.423e-8
-0.367	6.437e-8
-0.368	6.451e-8
-0.369	6.465e-8
-0.370	6.479e-8
-0.371	6.493e-8
-0.372	6.507e-8
-0.373	6.521e-8
-0.374	6.535e-8
-0.375	6.550e-8
-0.376	6.564e-8
-0.377	6.579e-8
-0.378	6.593e-8
-0.379	6.608e-8
-0.380	6.623e-8
-0.381	6.638e-8
-0.382	6.653e-8
-0.383	6.668e-8
-0.384	6.683e-8
-0.385	6.698e-8
-0.386	6.713e-8
-0.387	6.728e-8
-0.388	6.744e-8
-0.389	6.759e-8
-0.390	6.775e-8
-0.391	6.790e-8
-0.392	6.806e-8
-0.393	6.821e-8
-0.394	6.837e-8
-0.395	6.853e-8
-0.396	6.869e-8
-0.397	6.885e-8
-0.398	6.901e-8
-0.399	6.917e-8
-0.400	6.933e-8
-0.401	6.949e-8
-0.402	6.965e-8
-0.403	6.982e-8
-0.404	6.998e-8
-0.405	7.015e-8
-0.406	7.032e-8
-0.407	7.048e-8
-0.408	7.065e-8
-0.409	7.082e-8
-0.410	7.099e-8
-0.411	7.116e-8
-0.412	7.132e-8
-0.413	7.150e-8
-0.414	7.167e-8
-0.415	7.184e-8
-0.416	7.202e-8
-0.417	7.219e-8
-0.418	7.237e-8
-0.419	7.255e-8
-0.420	7.273e-8
-0.421	7.291e-8
-0.422	7.309e-8
-0.423	7.327e-8
-0.424	7.346e-8
-0.425	7.364e-8
-0.426	7.383e-8
-0.427	7.402e-8
-0.428	7.421e-8
-0.429	7.440e-8
-0.430	7.460e-8
-0.431	7.479e-8
-0.432	7.499e-8
-0.433	7.518e-8
-0.434	7.538e-8
-0.435	7.558e-8
-0.436	7.578e-8
-0.437	7.598e-8
-0.438	7.619e-8
-0.439	7.639e-8
-0.440	7.660e-8
-0.441	7.681e-8
-0.442	7.701e-8
-0.443	7.722e-8
-0.444	7.743e-8
-0.445	7.765e-8
-0.446	7.786e-8
-0.447	7.808e-8
-0.448	7.830e-8
-0.449	7.852e-8
-0.450	7.873e-8
-0.451	7.896e-8
-0.452	7.918e-8
-0.453	7.941e-8
-0.454	7.963e-8
-0.455	7.986e-8
-0.456	8.009e-8
-0.457	8.033e-8
-0.458	8.056e-8
-0.459	8.080e-8
-0.460	8.104e-8
-0.461	8.128e-8
-0.462	8.152e-8
-0.463	8.177e-8
-0.464	8.202e-8
-0.465	8.227e-8
-0.466	8.253e-8
-0.467	8.278e-8
-0.468	8.304e-8
-0.469	8.331e-8
-0.470	8.357e-8
-0.471	8.384e-8
-0.472	8.411e-8
-0.473	8.438e-8
-0.474	8.465e-8
-0.475	8.493e-8
-0.476	8.521e-8
-0.477	8.549e-8
-0.478	8.578e-8
-0.479	8.606e-8
-0.480	8.635e-8
-0.481	8.665e-8
-0.482	8.694e-8
-0.483	8.724e-8
-0.484	8.754e-8
-0.485	8.784e-8
-0.486	8.814e-8
-0.487	8.845e-8
-0.488	8.876e-8
-0.489	8.907e-8
-0.490	8.938e-8
-0.491	8.970e-8
-0.492	9.002e-8
-0.493	9.034e-8
-0.494	9.066e-8
-0.495	9.099e-8
-0.496	9.132e-8
-0.497	9.165e-8
-0.498	9.199e-8
-0.499	8.471e-8
-0.500	3.518e-8
-0.499	3.380e-8
-0.498	3.246e-8
-0.497	3.114e-8
-0.496	2.984e-8
-0.495	2.857e-8
-0.494	2.733e-8
-0.493	2.612e-8
-0.492	2.494e-8
-0.491	2.378e-8
-0.490	2.265e-8
-0.489	2.154e-8
-0.488	2.046e-8
-0.487	1.941e-8
-0.486	1.839e-8
-0.485	1.739e-8
-0.484	1.643e-8
-0.483	1.548e-8
-0.482	1.457e-8
-0.481	1.368e-8
-0.480	1.282e-8
-0.479	1.199e-8
-0.478	1.118e-8
-0.477	1.040e-8
-0.476	9.651e-9
-0.475	8.992e-9
-0.474	8.360e-9
-0.473	7.753e-9
-0.472	7.171e-9
-0.471	6.613e-9
-0.470	6.077e-9
-0.469	5.562e-9
-0.468	5.064e-9
-0.467	4.585e-9
-0.466	4.121e-9
-0.465	3.673e-9
-0.464	3.238e-9
-0.463	2.812e-9
-0.462	2.399e-9
-0.461	1.993e-9
-0.460	1.596e-9
-0.459	1.204e-9
-0.458	8.162e-10
-0.457	4.329e-10
-0.456	5.103e-11
-0.455	-3.283e-10
-0.454	-7.071e-10
-0.453	-1.088e-9
-0.452	-1.469e-9
-0.451	-1.853e-9
-0.450	-2.225e-9
-0.449	-2.586e-9
-0.448	-2.944e-9
-0.447	-3.294e-9
-0.446	-3.639e-9
-0.445	-3.979e-9
-0.444	-4.313e-9
-0.443	-4.645e-9
-0.442	-4.971e-9
-0.441	-5.293e-9
-0.440	-5.611e-9
-0.439	-5.924e-9
-0.438	-6.235e-9
-0.437	-6.541e-9
-0.436	-6.844e-9
-0.435	-7.143e-9
-0.434	-7.437e-9
-0.433	-7.730e-9
-0.432	-8.016e-9
-0.431	-8.302e-9
-0.430	-8.584e-9
-0.429	-8.860e-9
-0.428	-9.137e-9
-0.427	-9.407e-9
-0.426	-9.677e-9
-0.425	-9.943e-9
-0.424	-1.020e-8
-0.423	-1.046e-8
-0.422	-1.072e-8
-0.421	-1.097e-8
-0.420	-1.123e-8
-0.419	-1.147e-8
-0.418	-1.172e-8
-0.417	-1.196e-8
-0.416	-1.220e-8
-0.415	-1.244e-8
-0.414	-1.268e-8
-0.413	-1.291e-8
-0.412	-1.314e-8
-0.411	-1.337e-8
-0.410	-1.360e-8
-0.409	-1.382e-8
-0.408	-1.404e-8
-0.407	-1.425e-8
-0.406	-1.447e-8
-0.405	-1.469e-8
-0.404	-1.490e-8
-0.403	-1.511e-8
-0.402	-1.531e-8
-0.401	-1.552e-8
-0.400	-1.573e-8
-0.399	-1.593e-8
-0.398	-1.613e-8
-0.397	-1.633e-8
-0.396	-1.653e-8
-0.395	-1.672e-8
-0.394	-1.692e-8
-0.393	-1.711e-8
-0.392	-1.730e-8
-0.391	-1.749e-8
-0.390	-1.768e-8
-0.389	-1.787e-8
-0.388	-1.805e-8
-0.387	-1.824e-8
-0.386	-1.842e-8
-0.385	-1.860e-8
-0.384	-1.878e-8
-0.383	-1.896e-8
-0.382	-1.913e-8
-0.381	-1.931e-8
-0.380	-1.948e-8
-0.379	-1.965e-8
-0.378	-1.982e-8
-0.377	-1.999e-8
-0.376	-2.016e-8
-0.375	-2.032e-8
-0.374	-2.049e-8
-0.373	-2.065e-8
-0.372	-2.082e-8
-0.371	-2.098e-8
-0.370	-2.114e-8
-0.369	-2.130e-8
-0.368	-2.146e-8
-0.367	-2.161e-8
-0.366	-2.177e-8
-0.365	-2.192e-8
-0.364	-2.207e-8
-0.363	-2.223e-8
-0.362	-2.237e-8
-0.361	-2.252e-8
-0.360	-2.267e-8
-0.359	-2.282e-8
-0.358	-2.297e-8
-0.357	-2.311e-8
-0.356	-2.326e-8
-0.355	-2.341e-8
-0.354	-2.355e-8
-0.353	-2.369e-8
-0.352	-2.383e-8
-0.351	-2.397e-8
-0.350	-2.411e-8
-0.349	-2.424e-8
-0.348	-2.438e-8
-0.347	-2.451e-8
-0.346	-2.465e-8
-0.345	-2.478e-8
-0.344	-2.491e-8
-0.343	-2.504e-8
-0.342	-2.517e-8
-0.341	-2.530e-8
-0.340	-2.543e-8
-0.339	-2.555e-8
-0.338	-2.568e-8
-0.337	-2.580e-8
-0.336	-2.593e-8
-0.335	-2.605e-8
-0.334	-2.617e-8
-0.333	-2.630e-8
-0.332	-2.642e-8
-0.331	-2.654e-8
-0.330	-2.666e-8
-0.329	-2.678e-8
-0.328	-2.690e-8
-0.327	-2.701e-8
-0.326	-2.713e-8
-0.325	-2.725e-8
-0.324	-2.736e-8
-0.323	-2.748e-8
-0.322	-2.759e-8
-0.321	-2.770e-8
-0.320	-2.782e-8
-0.319	-2.793e-8
-0.318	-2.804e-8
-0.317	-2.815e-8
-0.316	-2.826e-8
-0.315	-2.837e-8
-0.314	-2.848e-8
-0.313	-2.859e-8
-0.312	-2.869e-8
-0.311	-2.880e-8
-0.310	-2.891e-8
-0.309	-2.901e-8
-0.308	-2.911e-8
-0.307	-2.921e-8
-0.306	-2.932e-8
-0.305	-2.941e-8
-0.304	-2.951e-8
-0.303	-2.961e-8
-0.302	-2.970e-8
-0.301	-2.980e-8
-0.300	-2.989e-8
-0.299	-2.999e-8
-0.298	-3.008e-8
-0.297	-3.017e-8
-0.296	-3.026e-8
-0.295	-3.035e-8
-0.294	-3.044e-8
-0.293	-3.053e-8
-0.292	-3.062e-8
-0.291	-3.071e-8
-0.290	-3.080e-8
-0.289	-3.088e-8
-0.288	-3.097e-8
-0.287	-3.105e-8
-0.286	-3.114e-8
-0.285	-3.122e-8
-0.284	-3.131e-8
-0.283	-3.139e-8
-0.282	-3.147e-8
-0.281	-3.156e-8
-0.280	-3.164e-8
-0.279	-3.172e-8
-0.278	-3.181e-8
-0.277	-3.189e-8
-0.276	-3.197e-8
-0.275	-3.205e-8
-0.274	-3.213e-8
-0.273	-3.221e-8
-0.272	-3.229e-8
-0.271	-3.237e-8
-0.270	-3.245e-8
-0.269	-3.252e-8
-0.268	-3.260e-8
-0.267	-3.268e-8
-0.266	-3.276e-8
-0.265	-3.284e-8
-0.264	-3.291e-8
-0.263	-3.299e-8
-0.262	-3.306e-8
-0.261	-3.314e-8
-0.260	-3.321e-8
-0.259	-3.329e-8
-0.258	-3.336e-8
-0.257	-3.343e-8
-0.256	-3.351e-8
-0.255	-3.358e-8
-0.254	-3.365e-8
-0.253	-3.373e-8
-0.252	-3.380e-8
-0.251	-3.387e-8
-0.250	-3.395e-8
-0.249	-3.402e-8
-0.248	-3.409e-8
-0.247	-3.416e-8
-0.246	-3.423e-8
-0.245	-3.430e-8
-0.244	-3.437e-8
-0.243	-3.445e-8
-0.242	-3.452e-8
-0.241	-3.459e-8
-0.240	-3.466e-8
-0.239	-3.472e-8
-0.238	-3.479e-8
-0.237	-3.486e-8
-0.236	-3.493e-8
-0.235	-3.499e-8
-0.234	-3.506e-8
-0.233	-3.512e-8
-0.232	-3.519e-8
-0.231	-3.525e-8
-0.230	-3.531e-8
-0.229	-3.538e-8
-0.228	-3.544e-8
-0.227	-3.550e-8
-0.226	-3.556e-8
-0.225	-3.562e-8
-0.224	-3.568e-8
-0.223	-3.574e-8
-0.222	-3.579e-8
-0.221	-3.585e-8
-0.220	-3.591e-8
-0.219	-3.597e-8
-0.218	-3.602e-8
-0.217	-3.608e-8
-0.216	-3.614e-8
-0.215	-3.619e-8
-0.214	-3.625e-8
-0.213	-3.631e-8
-0.212	-3.636e-8
-0.211	-3.642e-8
-0.210	-3.647e-8
-0.209	-3.653e-8
-0.208	-3.659e-8
-0.207	-3.664e-8
-0.206	-3.670e-8
-0.205	-3.676e-8
-0.204	-3.682e-8
-0.203	-3.688e-8
-0.202	-3.694e-8
-0.201	-3.700e-8
-0.200	-3.706e-8
-0.199	-3.712e-8
-0.198	-3.718e-8
-0.197	-3.724e-8
-0.196	-3.730e-8
-0.195	-3.736e-8
-0.194	-3.742e-8
-0.193	-3.748e-8
-0.192	-3.754e-8
-0.191	-3.760e-8
-0.190	-3.766e-8
-0.189	-3.772e-8
-0.188	-3.778e-8
-0.187	-3.784e-8
-0.186	-3.790e-8
-0.185	-3.795e-8
-0.184	-3.801e-8
-0.183	-3.807e-8
-0.182	-3.812e-8
-0.181	-3.818e-8
-0.180	-3.823e-8
-0.179	-3.829e-8
-0.178	-3.834e-8
-0.177	-3.840e-8
-0.176	-3.845e-8
-0.175	-3.850e-8
-0.174	-3.855e-8
-0.173	-3.861e-8
-0.172	-3.866e-8
-0.171	-3.871e-8
-0.170	-3.876e-8
-0.169	-3.881e-8
-0.168	-3.886e-8
-0.167	-3.891e-8
-0.166	-3.896e-8
-0.165	-3.901e-8
-0.164	-3.906e-8
-0.163	-3.911e-8
-0.162	-3.916e-8
-0.161	-3.921e-8
-0.160	-3.926e-8
-0.159	-3.932e-8
-0.158	-3.937e-8
-0.157	-3.942e-8
-0.156	-3.947e-8
-0.155	-3.952e-8
-0.154	-3.958e-8
-0.153	-3.963e-8
-0.152	-3.968e-8
-0.151	-3.974e-8
-0.150	-3.979e-8
-0.149	-3.984e-8
-0.148	-3.990e-8
-0.147	-3.995e-8
-0.146	-4.000e-8
-0.145	-4.005e-8
-0.144	-4.010e-8
-0.143	-4.016e-8
-0.142	-4.021e-8
-0.141	-4.026e-8
-0.140	-4.031e-8
-0.139	-4.036e-8
-0.138	-4.042e-8
-0.137	-4.047e-8
-0.136	-4.052e-8
-0.135	-4.057e-8
-0.134	-4.062e-8
-0.133	-4.067e-8
-0.132	-4.072e-8
-0.131	-4.077e-8
-0.130	-4.082e-8
-0.129	-4.087e-8
-0.128	-4.093e-8
-0.127	-4.098e-8
-0.126	-4.103e-8
-0.125	-4.108e-8
-0.124	-4.113e-8
-0.123	-4.118e-8
-0.122	-4.123e-8
-0.121	-4.128e-8
-0.120	-4.133e-8
-0.119	-4.138e-8
-0.118	-4.144e-8
-0.117	-4.149e-8
-0.116	-4.154e-8
-0.115	-4.159e-8
-0.114	-4.164e-8
-0.113	-4.170e-8
-0.112	-4.175e-8
-0.111	-4.180e-8
-0.110	-4.186e-8
-0.109	-4.191e-8
-0.108	-4.196e-8
-0.107	-4.201e-8
-0.106	-4.207e-8
-0.105	-4.212e-8
-0.104	-4.217e-8
-0.103	-4.223e-8
-0.102	-4.228e-8
-0.101	-4.233e-8
-0.100	-4.238e-8
-0.099	-4.243e-8
-0.098	-4.248e-8
-0.097	-4.253e-8
-0.096	-4.258e-8
-0.095	-4.264e-8
-0.094	-4.269e-8
-0.093	-4.274e-8
-0.092	-4.279e-8
-0.091	-4.284e-8
-0.090	-4.289e-8
-0.089	-4.294e-8
-0.088	-4.299e-8
-0.087	-4.304e-8
-0.086	-4.309e-8
-0.085	-4.314e-8
-0.084	-4.319e-8
-0.083	-4.324e-8
-0.082	-4.329e-8
-0.081	-4.335e-8
-0.080	-4.340e-8
-0.079	-4.345e-8
-0.078	-4.350e-8
-0.077	-4.355e-8
-0.076	-4.360e-8
-0.075	-4.365e-8
-0.074	-4.370e-8
-0.073	-4.376e-8
-0.072	-4.381e-8
-0.071	-4.386e-8
-0.070	-4.391e-8
-0.069	-4.396e-8
-0.068	-4.402e-8
-0.067	-4.407e-8
-0.066	-4.412e-8
-0.065	-4.417e-8
-0.064	-4.422e-8
-0.063	-4.427e-8
-0.062	-4.432e-8
-0.061	-4.438e-8
-0.060	-4.443e-8
-0.059	-4.448e-8
-0.058	-4.453e-8
-0.057	-4.458e-8
-0.056	-4.464e-8
-0.055	-4.469e-8
-0.054	-4.474e-8
-0.053	-4.479e-8
-0.052	-4.485e-8
-0.051	-4.490e-8
-0.050	-4.495e-8
-0.049	-4.501e-8
-0.048	-4.506e-8
-0.047	-4.511e-8
-0.046	-4.517e-8
-0.045	-4.522e-8
-0.044	-4.528e-8
-0.043	-4.533e-8
-0.042	-4.539e-8
-0.041	-4.544e-8
-0.040	-4.550e-8
-0.039	-4.556e-8
-0.038	-4.561e-8
-0.037	-4.567e-8
-0.036	-4.573e-8
-0.035	-4.578e-8
-0.034	-4.584e-8
-0.033	-4.590e-8
-0.032	-4.596e-8
-0.031	-4.601e-8
-0.030	-4.607e-8
-0.029	-4.613e-8
-0.028	-4.619e-8
-0.027	-4.624e-8
-0.026	-4.630e-8
-0.025	-4.636e-8
-0.024	-4.642e-8
-0.023	-4.648e-8
-0.022	-4.653e-8
-0.021	-4.659e-8
-0.020	-4.665e-8
-0.019	-4.670e-8
-0.018	-4.676e-8
-0.017	-4.682e-8
-0.016	-4.688e-8
-0.015	-4.694e-8
-0.014	-4.699e-8
-0.013	-4.705e-8
-0.012	-4.711e-8
-0.011	-4.717e-8
-0.010	-4.723e-8
-0.009	-4.728e-8
-0.008	-4.734e-8
-0.007	-4.740e-8
-0.006	-4.746e-8
-0.005	-4.752e-8
-0.004	-4.758e-8
-0.003	-4.764e-8
-0.002	-4.770e-8
-0.001	-4.776e-8
-0.000	-4.782e-8
0.001	-4.788e-8
0.002	-4.794e-8
0.003	-4.800e-8
0.004	-4.806e-8
0.005	-4.813e-8
0.006	-4.819e-8
0.007	-4.825e-8
0.008	-4.831e-8
0.009	-4.838e-8
0.010	-4.844e-8
0.011	-4.850e-8
0.012	-4.857e-8
0.013	-4.863e-8
0.014	-4.870e-8
0.015	-4.876e-8
0.016	-4.882e-8
0.017	-4.889e-8
0.018	-4.895e-8
0.019	-4.902e-8
0.020	-4.909e-8
0.021	-4.915e-8
0.022	-4.922e-8
0.023	-4.928e-8
0.024	-4.935e-8
0.025	-4.941e-8
0.026	-4.948e-8
0.027	-4.955e-8
0.028	-4.961e-8
0.029	-4.968e-8
0.030	-4.975e-8
0.031	-4.981e-8
0.032	-4.988e-8
0.033	-4.995e-8
0.034	-5.002e-8
0.035	-5.008e-8
0.036	-5.015e-8
0.037	-5.022e-8
0.038	-5.029e-8
0.039	-5.036e-8
0.040	-5.042e-8
0.041	-5.049e-8
0.042	-5.056e-8
0.043	-5.063e-8
0.044	-5.070e-8
0.045	-5.077e-8
0.046	-5.084e-8
0.047	-5.091e-8
0.048	-5.098e-8
0.049	-5.106e-8
0.050	-5.113e-8
0.051	-5.120e-8
0.052	-5.128e-8
0.053	-5.135e-8
0.054	-5.142e-8
0.055	-5.149e-8
0.056	-5.157e-8
0.057	-5.164e-8
0.058	-5.172e-8
0.059	-5.179e-8
0.060	-5.187e-8
0.061	-5.194e-8
0.062	-5.202e-8
0.063	-5.210e-8
0.064	-5.218e-8
0.065	-5.225e-8
0.066	-5.233e-8
0.067	-5.241e-8
0.068	-5.249e-8
0.069	-5.257e-8
0.070	-5.265e-8
0.071	-5.273e-8
0.072	-5.281e-8
0.073	-5.289e-8
0.074	-5.297e-8
0.075	-5.305e-8
0.076	-5.313e-8
0.077	-5.322e-8
0.078	-5.330e-8
0.079	-5.338e-8
0.080	-5.347e-8
0.081	-5.355e-8
0.082	-5.364e-8
0.083	-5.372e-8
0.084	-5.381e-8
0.085	-5.389e-8
0.086	-5.398e-8
0.087	-5.407e-8
0.088	-5.415e-8
0.089	-5.424e-8
0.090	-5.433e-8
0.091	-5.442e-8
0.092	-5.451e-8
0.093	-5.460e-8
0.094	-5.469e-8
0.095	-5.479e-8
0.096	-5.488e-8
0.097	-5.497e-8
0.098	-5.506e-8
0.099	-5.516e-8
0.100	-5.525e-8
0.101	-5.535e-8
0.102	-5.545e-8
0.103	-5.554e-8
0.104	-5.564e-8
0.105	-5.573e-8
0.106	-5.583e-8
0.107	-5.593e-8
0.108	-5.602e-8
0.109	-5.612e-8
0.110	-5.622e-8
0.111	-5.632e-8
0.112	-5.642e-8
0.113	-5.652e-8
0.114	-5.662e-8
0.115	-5.672e-8
0.116	-5.682e-8
0.117	-5.693e-8
0.118	-5.703e-8
0.119	-5.713e-8
0.120	-5.724e-8
0.121	-5.734e-8
0.122	-5.745e-8
0.123	-5.755e-8
0.124	-5.766e-8
0.125	-5.777e-8
0.126	-5.788e-8
0.127	-5.799e-8
0.128	-5.810e-8
0.129	-5.821e-8
0.130	-5.832e-8
0.131	-5.844e-8
0.132	-5.855e-8
0.133	-5.866e-8
0.134	-5.878e-8
0.135	-5.890e-8
0.136	-5.901e-8
0.137	-5.914e-8
0.138	-5.925e-8
0.139	-5.938e-8
0.140	-5.950e-8
0.141	-5.962e-8
0.142	-5.975e-8
0.143	-5.987e-8
0.144	-6.000e-8
0.145	-6.012e-8
0.146	-6.025e-8
0.147	-6.038e-8
0.148	-6.051e-8
0.149	-6.064e-8
0.150	-6.077e-8
0.151	-6.090e-8
0.152	-6.103e-8
0.153	-6.117e-8
0.154	-6.130e-8
0.155	-6.144e-8
0.156	-6.158e-8
0.157	-6.173e-8
0.158	-6.188e-8
0.159	-6.203e-8
0.160	-6.218e-8
0.161	-6.233e-8
0.162	-6.249e-8
0.163	-6.264e-8
0.164	-6.280e-8
0.165	-6.296e-8
0.166	-6.312e-8
0.167	-6.329e-8
0.168	-6.345e-8
0.169	-6.361e-8
0.170	-6.377e-8
0.171	-6.394e-8
0.172	-6.410e-8
0.173	-6.426e-8
0.174	-6.443e-8
0.175	-6.459e-8
0.176	-6.473e-8
0.177	-6.488e-8
0.178	-6.503e-8
0.179	-6.517e-8
0.180	-6.532e-8
0.181	-6.546e-8
0.182	-6.560e-8
0.183	-6.575e-8
0.184	-6.589e-8
0.185	-6.603e-8
0.186	-6.616e-8
0.187	-6.630e-8
0.188	-6.644e-8
0.189	-6.657e-8
0.190	-6.671e-8
0.191	-6.684e-8
0.192	-6.697e-8
0.193	-6.711e-8
0.194	-6.724e-8
0.195	-6.737e-8
0.196	-6.749e-8
0.197	-6.762e-8
0.198	-6.775e-8
0.199	-6.787e-8
0.200	-1.332e-8
0.199	-1.227e-8
0.198	-1.124e-8
0.197	-1.024e-8
0.196	-9.263e-9
0.195	-8.306e-9
0.194	-7.371e-9
0.193	-6.459e-9
0.192	-5.570e-9
0.191	-4.703e-9
0.190	-3.859e-9
0.189	-3.037e-9
0.188	-2.238e-9
0.187	-1.462e-9
0.186	-7.079e-10
0.185	2.344e-11
0.184	7.323e-10
0.183	1.419e-9
0.182	2.082e-9
0.181	2.723e-9
0.180	3.342e-9
0.179	3.938e-9
0.178	4.511e-9
0.177	5.062e-9
0.176	5.590e-9
0.175	6.041e-9
0.174	6.466e-9
0.173	6.870e-9
0.172	7.255e-9
0.171	7.618e-9
0.170	7.965e-9
0.169	8.294e-9
0.168	8.607e-9
0.167	8.908e-9
0.166	9.194e-9
0.165	9.469e-9
0.164	9.733e-9
0.163	9.989e-9
0.162	1.024e-8
0.161	1.048e-8
0.160	1.072e-8
0.159	1.095e-8
0.158	1.118e-8
0.157	1.141e-8
0.156	1.164e-8
0.155	1.186e-8
0.154	1.209e-8
0.153	1.232e-8
0.152	1.256e-8
0.151	1.280e-8
0.150	1.303e-8
0.149	1.325e-8
0.148	1.347e-8
0.147	1.368e-8
0.146	1.389e-8
0.145	1.410e-8
0.144	1.431e-8
0.143	1.451e-8
0.142	1.471e-8
0.141	1.490e-8
0.140	1.510e-8
0.139	1.529e-8
0.138	1.548e-8
0.137	1.567e-8
0.136	1.585e-8
0.135	1.603e-8
0.134	1.621e-8
0.133	1.639e-8
0.132	1.657e-8
0.131	1.674e-8
0.130	1.691e-8
0.129	1.708e-8
0.128	1.724e-8
0.127	1.741e-8
0.126	1.757e-8
0.125	1.773e-8
0.124	1.789e-8
0.123	1.805e-8
0.122	1.820e-8
0.121	1.836e-8
0.120	1.851e-8
0.119	1.866e-8
0.118	1.880e-8
0.117	1.895e-8
0.116	1.909e-8
0.115	1.924e-8
0.114	1.938e-8
0.113	1.952e-8
0.112	1.966e-8
0.111	1.980e-8
0.110	1.994e-8
0.109	2.007e-8
0.108	2.021e-8
0.107	2.034e-8
0.106	2.047e-8
0.105	2.060e-8
0.104	2.073e-8
0.103	2.086e-8
0.102	2.099e-8
0.101	2.111e-8
0.100	2.123e-8
0.099	2.136e-8
0.098	2.148e-8
0.097	2.160e-8
0.096	2.172e-8
0.095	2.184e-8
0.094	2.196e-8
0.093	2.207e-8
0.092	2.219e-8
0.091	2.231e-8
0.090	2.242e-8
0.089	2.254e-8
0.088	2.265e-8
0.087	2.277e-8
0.086	2.288e-8
0.085	2.299e-8
0.084	2.310e-8
0.083	2.321e-8
0.082	2.332e-8
0.081	2.343e-8
0.080	2.354e-8
0.079	2.365e-8
0.078	2.376e-8
0.077	2.386e-8
0.076	2.397e-8
0.075	2.408e-8
0.074	2.418e-8
0.073	2.428e-8
0.072	2.439e-8
0.071	2.449e-8
0.070	2.459e-8
0.069	2.469e-8
0.068	2.479e-8
0.067	2.490e-8
0.066	2.499e-8
0.065	2.509e-8
0.064	2.519e-8
0.063	2.529e-8
0.062	2.539e-8
0.061	2.548e-8
0.060	2.558e-8
0.059	2.568e-8
0.058	2.577e-8
0.057	2.587e-8
0.056	2.596e-8
0.055	2.605e-8
0.054	2.614e-8
0.053	2.624e-8
0.052	2.633e-8
0.051	2.642e-8
0.050	2.652e-8
0.049	2.661e-8
0.048	2.670e-8
0.047	2.679e-8
0.046	2.689e-8
0.045	2.698e-8
0.044	2.707e-8
0.043	2.717e-8
0.042	2.726e-8
0.041	2.735e-8
0.040	2.744e-8
0.039	2.754e-8
0.038	2.763e-8
0.037	2.772e-8
0.036	2.781e-8
0.035	2.791e-8
0.034	2.800e-8
0.033	2.809e-8
0.032	2.818e-8
0.031	2.827e-8
0.030	2.836e-8
0.029	2.845e-8
0.028	2.854e-8
0.027	2.863e-8
0.026	2.871e-8
0.025	2.880e-8
0.024	2.889e-8
0.023	2.897e-8
0.022	2.906e-8
0.021	2.914e-8
0.020	2.923e-8
0.019	2.931e-8
0.018	2.939e-8
0.017	2.947e-8
0.016	2.955e-8
0.015	2.964e-8
0.014	2.971e-8
0.013	2.979e-8
0.012	2.987e-8
0.011	2.995e-8
0.010	3.003e-8
0.009	3.011e-8
0.008	3.018e-8
0.007	3.026e-8
0.006	3.033e-8
0.005	3.041e-8
0.004	3.049e-8
0.003	3.056e-8
0.002	3.064e-8
0.001	3.071e-8
0.000	3.079e-8
-0.001	3.087e-8
-0.002	3.094e-8
-0.003	3.102e-8
-0.004	3.110e-8
-0.005	3.118e-8
-0.006	3.125e-8
-0.007	3.133e-8
-0.008	3.141e-8
-0.009	3.148e-8
-0.010	3.156e-8
-0.011	3.164e-8
-0.012	3.171e-8
-0.013	3.179e-8
-0.014	3.187e-8
-0.015	3.194e-8
-0.016	3.202e-8
-0.017	3.210e-8
-0.018	3.217e-8
-0.019	3.225e-8
-0.020	3.232e-8
-0.021	3.240e-8
-0.022	3.247e-8
-0.023	3.255e-8
-0.024	3.262e-8
-0.025	3.269e-8
-0.026	3.277e-8
-0.027	3.284e-8
-0.028	3.291e-8
-0.029	3.298e-8
-0.030	3.306e-8
-0.031	3.313e-8
-0.032	3.320e-8
-0.033	3.327e-8
-0.034	3.334e-8
-0.035	3.341e-8
-0.036	3.348e-8
-0.037	3.355e-8
-0.038	3.362e-8
-0.039	3.369e-8
-0.040	3.376e-8
-0.041	3.383e-8
-0.042	3.390e-8
-0.043	3.397e-8
-0.044	3.404e-8
-0.045	3.411e-8
-0.046	3.418e-8
-0.047	3.425e-8
-0.048	3.432e-8
-0.049	3.439e-8
-0.050	3.446e-8
-0.051	3.453e-8
-0.052	3.460e-8
-0.053	3.467e-8
-0.054	3.474e-8
-0.055	3.481e-8
-0.056	3.488e-8
-0.057	3.495e-8
-0.058	3.502e-8
-0.059	3.509e-8
-0.060	3.516e-8
-0.061	3.522e-8
-0.062	3.529e-8
-0.063	3.536e-8
-0.064	3.543e-8
-0.065	3.550e-8
-0.066	3.557e-8
-0.067	3.564e-8
-0.068	3.571e-8
-0.069	3.578e-8
-0.070	3.585e-8
-0.071	3.592e-8
-0.072	3.598e-8
-0.073	3.605e-8
-0.074	3.612e-8
-0.075	3.619e-8
-0.076	3.626e-8
-0.077	3.633e-8
-0.078	3.640e-8
-0.079	3.646e-8
-0.080	3.653e-8
-0.081	3.660e-8
-0.082	3.667e-8
-0.083	3.674e-8
-0.084	3.680e-8
-0.085	3.687e-8
-0.086	3.694e-8
-0.087	3.701e-8
-0.088	3.707e-8
-0.089	3.714e-8
-0.090	3.721e-8
-0.091	3.728e-8
-0.092	3.735e-8
-0.093	3.742e-8
-0.094	3.748e-8
-0.095	3.756e-8
-0.096	3.762e-8
-0.097	3.769e-8
-0.098	3.776e-8
-0.099	3.783e-8
-0.100	3.790e-8
-0.101	3.797e-8
-0.102	3.804e-8
-0.103	3.811e-8
-0.104	3.817e-8
-0.105	3.824e-8
-0.106	3.831e-8
-0.107	3.838e-8
-0.108	3.844e-8
-0.109	3.851e-8
-0.110	3.858e-8
-0.111	3.865e-8
-0.112	3.871e-8
-0.113	3.878e-8
-0.114	3.885e-8
-0.115	3.892e-8
-0.116	3.898e-8
-0.117	3.905e-8
-0.118	3.912e-8
-0.119	3.919e-8
-0.120	3.926e-8
-0.121	3.932e-8
-0.122	3.939e-8
-0.123	3.946e-8
-0.124	3.952e-8
-0.125	3.959e-8
-0.126	3.966e-8
-0.127	3.973e-8
-0.128	3.980e-8
-0.129	3.986e-8
-0.130	3.993e-8
-0.131	4.000e-8
-0.132	4.006e-8
-0.133	4.013e-8
-0.134	4.020e-8
-0.135	4.027e-8
-0.136	4.033e-8
-0.137	4.040e-8
-0.138	4.047e-8
-0.139	4.054e-8
-0.140	4.061e-8
-0.141	4.068e-8
-0.142	4.075e-8
-0.143	4.082e-8
-0.144	4.088e-8
-0.145	4.095e-8
-0.146	4.102e-8
-0.147	4.109e-8
-0.148	4.116e-8
-0.149	4.123e-8
-0.150	4.130e-8
-0.151	4.137e-8
-0.152	4.144e-8
-0.153	4.151e-8
-0.154	4.158e-8
-0.155	4.166e-8
-0.156	4.172e-8
-0.157	4.180e-8
-0.158	4.187e-8
-0.159	4.194e-8
-0.160	4.202e-8
-0.161	4.209e-8
-0.162	4.216e-8
-0.163	4.224e-8
-0.164	4.231e-8
-0.165	4.239e-8
-0.166	4.247e-8
-0.167	4.254e-8
-0.168	4.262e-8
-0.169	4.269e-8
-0.170	4.277e-8
-0.171	4.285e-8
-0.172	4.292e-8
-0.173	4.300e-8
-0.174	4.307e-8
-0.175	4.315e-8
-0.176	4.323e-8
-0.177	4.330e-8
-0.178	4.338e-8
-0.179	4.346e-8
-0.180	4.353e-8
-0.181	4.361e-8
-0.182	4.368e-8
-0.183	4.376e-8
-0.184	4.384e-8
-0.185	4.391e-8
-0.186	4.399e-8
-0.187	4.406e-8
-0.188	4.414e-8
-0.189	4.422e-8
-0.190	4.430e-8
-0.191	4.437e-8
-0.192	4.445e-8
-0.193	4.453e-8
-0.194	4.460e-8
-0.195	4.468e-8
-0.196	4.476e-8
-0.197	4.484e-8
-0.198	4.492e-8
-0.199	4.499e-8
-0.200	4.507e-8
-0.201	4.515e-8
-0.202	4.523e-8
-0.203	4.531e-8
-0.204	4.539e-8
-0.205	4.548e-8
-0.206	4.556e-8
-0.207	4.565e-8
-0.208	4.573e-8
-0.209	4.582e-8
-0.210	4.590e-8
-0.211	4.599e-8
-0.212	4.608e-8
-0.213	4.617e-8
-0.214	4.626e-8
-0.215	4.635e-8
-0.216	4.644e-8
-0.217	4.653e-8
-0.218	4.662e-8
-0.219	4.671e-8
-0.220	4.680e-8
-0.221	4.689e-8
-0.222	4.698e-8
-0.223	4.707e-8
-0.224	4.716e-8
-0.225	4.726e-8
-0.226	4.735e-8
-0.227	4.744e-8
-0.228	4.754e-8
-0.229	4.763e-8
-0.230	4.773e-8
-0.231	4.782e-8
-0.232	4.792e-8
-0.233	4.802e-8
-0.234	4.811e-8
-0.235	4.821e-8
-0.236	4.830e-8
-0.237	4.840e-8
-0.238	4.850e-8
-0.239	4.859e-8
-0.240	4.869e-8
-0.241	4.879e-8
-0.242	4.888e-8
-0.243	4.898e-8
-0.244	4.908e-8
-0.245	4.917e-8
-0.246	4.927e-8
-0.247	4.937e-8
-0.248	4.947e-8
-0.249	4.956e-8
-0.250	4.966e-8
-0.251	4.976e-8
-0.252	4.986e-8
-0.253	4.996e-8
-0.254	5.006e-8
-0.255	5.016e-8
-0.256	5.025e-8
-0.257	5.035e-8
-0.258	5.045e-8
-0.259	5.055e-8
-0.260	5.065e-8
-0.261	5.075e-8
-0.262	5.085e-8
-0.263	5.095e-8
-0.264	5.105e-8
-0.265	5.115e-8
-0.266	5.125e-8
-0.267	5.135e-8
-0.268	5.146e-8
-0.269	5.156e-8
-0.270	5.166e-8
-0.271	5.176e-8
-0.272	5.187e-8
-0.273	5.197e-8
-0.274	5.207e-8
-0.275	5.218e-8
-0.276	5.228e-8
-0.277	5.239e-8
-0.278	5.250e-8
-0.279	5.260e-8
-0.280	5.271e-8
-0.281	5.282e-8
-0.282	5.292e-8
-0.283	5.303e-8
-0.284	5.313e-8
-0.285	5.324e-8
-0.286	5.335e-8
-0.287	5.346e-8
-0.288	5.357e-8
-0.289	5.367e-8
-0.290	5.378e-8
-0.291	5.389e-8
-0.292	5.400e-8
-0.293	5.411e-8
-0.294	5.421e-8
-0.295	5.432e-8
-0.296	5.443e-8
-0.297	5.454e-8
-0.298	5.465e-8
-0.299	5.475e-8
-0.300	5.486e-8
-0.301	5.497e-8
-0.302	5.508e-8
-0.303	5.519e-8
-0.304	5.529e-8
-0.305	5.540e-8
-0.306	5.551e-8
-0.307	5.562e-8
-0.308	5.573e-8
-0.309	5.584e-8
-0.310	5.594e-8
-0.311	5.605e-8
-0.312	5.616e-8
-0.313	5.627e-8
-0.314	5.637e-8
-0.315	5.648e-8
-0.316	5.659e-8
-0.317	5.670e-8
-0.318	5.681e-8
-0.319	5.691e-8
-0.320	5.702e-8
-0.321	5.713e-8
-0.322	5.724e-8
-0.323	5.735e-8
-0.324	5.746e-8
-0.325	5.757e-8
-0.326	5.768e-8
-0.327	5.778e-8
-0.328	5.789e-8
-0.329	5.800e-8
-0.330	5.811e-8
-0.331	5.822e-8
-0.332	5.833e-8
-0.333	5.844e-8
-0.334	5.854e-8
-0.335	5.865e-8
-0.336	5.876e-8
-0.337	5.887e-8
-0.338	5.898e-8
-0.339	5.909e-8
-0.340	5.920e-8
-0.341	5.931e-8
-0.342	5.942e-8
-0.343	5.953e-8
-0.344	5.964e-8
-0.345	5.975e-8
-0.346	5.986e-8
-0.347	5.997e-8
-0.348	6.008e-8
-0.349	6.019e-8
-0.350	6.031e-8
-0.351	6.042e-8
-0.352	6.053e-8
-0.353	6.064e-8
-0.354	6.075e-8
-0.355	6.087e-8
-0.356	6.098e-8
-0.357	6.109e-8
-0.358	6.121e-8
-0.359	6.132e-8
-0.360	6.144e-8
-0.361	6.155e-8
-0.362	6.167e-8
-0.363	6.179e-8
-0.364	6.190e-8
-0.365	6.202e-8
-0.366	6.214e-8
-0.367	6.226e-8
-0.368	6.237e-8
-0.369	6.249e-8
-0.370	6.261e-8
-0.371	6.273e-8
-0.372	6.285e-8
-0.373	6.297e-8
-0.374	6.309e-8
-0.375	6.321e-8
-0.376	6.333e-8
-0.377	6.346e-8
-0.378	6.358e-8
-0.379	6.371e-8
-0.380	6.383e-8
-0.381	6.396e-8
-0.382	6.408e-8
-0.383	6.421e-8
-0.384	6.434e-8
-0.385	6.447e-8
-0.386	6.460e-8
-0.387	6.473e-8
-0.388	6.486e-8
-0.389	6.499e-8
-0.390	6.513e-8
-0.391	6.526e-8
-0.392	6.539e-8
-0.393	6.553e-8
-0.394	6.567e-8
-0.395	6.581e-8
-0.396	6.594e-8
-0.397	6.608e-8
-0.398	6.622e-8
-0.399	6.636e-8
-0.400	6.650e-8
-0.401	6.665e-8
-0.402	6.679e-8
-0.403	6.693e-8
-0.404	6.708e-8
-0.405	6.722e-8
-0.406	6.737e-8
-0.407	6.752e-8
-0.408	6.767e-8
-0.409	6.782e-8
-0.410	6.797e-8
-0.411	6.811e-8
-0.412	6.826e-8
-0.413	6.842e-8
-0.414	6.857e-8
-0.415	6.872e-8
-0.416	6.887e-8
-0.417	6.903e-8
-0.418	6.918e-8
-0.419	6.934e-8
-0.420	6.950e-8
-0.421	6.965e-8
-0.422	6.981e-8
-0.423	6.998e-8
-0.424	7.014e-8
-0.425	7.030e-8
-0.426	7.046e-8
-0.427	7.063e-8
-0.428	7.080e-8
-0.429	7.096e-8
-0.430	7.113e-8
-0.431	7.130e-8
-0.432	7.147e-8
-0.433	7.165e-8
-0.434	7.182e-8
-0.435	7.200e-8
-0.436	7.218e-8
-0.437	7.236e-8
-0.438	7.254e-8
-0.439	7.272e-8
-0.440	7.291e-8
-0.441	7.309e-8
-0.442	7.328e-8
-0.443	7.347e-8
-0.444	7.366e-8
-0.445	7.386e-8
-0.446	7.405e-8
-0.447	7.425e-8
-0.448	7.446e-8
-0.449	7.466e-8
-0.450	7.486e-8
-0.451	7.506e-8
-0.452	7.527e-8
-0.453	7.548e-8
-0.454	7.569e-8
-0.455	7.591e-8
-0.456	7.612e-8
-0.457	7.635e-8
-0.458	7.657e-8
-0.459	7.680e-8
-0.460	7.703e-8
-0.461	7.727e-8
-0.462	7.750e-8
-0.463	7.775e-8
-0.464	7.799e-8
-0.465	7.823e-8
-0.466	7.848e-8
-0.467	7.872e-8
-0.468	7.897e-8
-0.469	7.922e-8
-0.470	7.947e-8
-0.471	7.972e-8
-0.472	7.997e-8
-0.473	8.022e-8
-0.474	8.047e-8
-0.475	8.072e-8
-0.476	8.096e-8
-0.477	8.120e-8
-0.478	8.144e-8
-0.479	8.167e-8
-0.480	8.191e-8
-0.481	8.214e-8
-0.482	8.238e-8
-0.483	8.261e-8
-0.484	8.285e-8
-0.485	8.308e-8
-0.486	8.331e-8
-0.487	8.354e-8
-0.488	8.378e-8
-0.489	8.401e-8
-0.490	8.424e-8
-0.491	8.447e-8
-0.492	8.470e-8
-0.493	8.493e-8
-0.494	8.516e-8
-0.495	8.538e-8
-0.496	8.561e-8
-0.497	8.584e-8
-0.498	8.607e-8
-0.499	8.629e-8
-0.500	3.087e-8
-0.499	2.958e-8
-0.498	2.832e-8
-0.497	2.708e-8
-0.496	2.588e-8
-0.495	2.469e-8
-0.494	2.353e-8
-0.493	2.240e-8
-0.492	2.129e-8
-0.491	2.021e-8
-0.490	1.916e-8
-0.489	1.813e-8
-0.488	1.712e-8
-0.487	1.614e-8
-0.486	1.519e-8
-0.485	1.426e-8
-0.484	1.336e-8
-0.483	1.248e-8
-0.482	1.163e-8
-0.481	1.080e-8
-0.480	1.000e-8
-0.479	9.226e-9
-0.478	8.476e-9
-0.477	7.752e-9
-0.476	7.054e-9
-0.475	6.447e-9
-0.474	5.863e-9
-0.473	5.305e-9
-0.472	4.770e-9
-0.471	4.256e-9
-0.470	3.764e-9
-0.469	3.289e-9
-0.468	2.833e-9
-0.467	2.393e-9
-0.466	1.966e-9
-0.465	1.554e-9
-0.464	1.152e-9
-0.463	7.618e-10
-0.462	3.800e-10
-0.461	5.385e-12
-0.460	-3.620e-10
-0.459	-7.255e-10
-0.458	-1.084e-9
-0.457	-1.442e-9
-0.456	-1.798e-9
-0.455	-2.152e-9
-0.454	-2.508e-9
-0.453	-2.863e-9
-0.452	-3.222e-9
-0.451	-3.583e-9
-0.450	-3.930e-9
-0.449	-4.271e-9
-0.448	-4.605e-9
-0.447	-4.933e-9
-0.446	-5.257e-9
-0.445	-5.574e-9
-0.444	-5.889e-9
-0.443	-6.197e-9
-0.442	-6.502e-9
-0.441	-6.805e-9
-0.440	-7.101e-9
-0.439	-7.394e-9
-0.438	-7.684e-9
-0.437	-7.969e-9
-0.436	-8.253e-9
-0.435	-8.530e-9
-0.434	-8.807e-9
-0.433	-9.078e-9
-0.432	-9.346e-9
-0.431	-9.613e-9
-0.430	-9.874e-9
-0.429	-1.013e-8
-0.428	-1.039e-8
-0.427	-1.064e-8
-0.426	-1.089e-8
-0.425	-1.114e-8
[truncated: 2,024 more rows]
