# Supplementary material for: Functional and structural similarity of human DNA primase [4Fe4S] cluster domain constructs
Source: PLoS One. 2018 Dec 18;13(12):e0209345. doi: 10.1371/journal.pone.0209345 (PMC6298731; doi:10.1371/journal.pone.0209345)
Supplement: S7 Dataset — (ZIP) [file pone.0209345.s013.zip › S7_dataset/CV unaltered 13.csv]

July 19	2017 18:48:53
Cyclic Voltammetry
File: d:\07-19-17\40um p58c\cv unaltered 14.csv
Data Source: Experiment
Instrument Model: CHI760B
Data Proc: Smoothing
Header:
Note:
Init E (V) = 0
High E (V) = 0.2
Low E (V) = -0.5
Init P/N = N
Scan Rate (V/s) = 0.1
Segment = 6
Sample Interval (V) = 0.001
Quiet Time (sec) = 2
Sensitivity (A/V) = 1e-7
Segment 1:
Segment 2:
Segment 3:
Segment 4:
Segment 5:
Segment 6:
Potential/V	Current/A
0.000	2.253e-8
-0.001	2.281e-8
-0.002	2.308e-8
-0.003	2.335e-8
-0.004	2.361e-8
-0.005	2.387e-8
-0.006	2.412e-8
-0.007	2.436e-8
-0.008	2.460e-8
-0.009	2.483e-8
-0.010	2.505e-8
-0.011	2.527e-8
-0.012	2.549e-8
-0.013	2.569e-8
-0.014	2.590e-8
-0.015	2.609e-8
-0.016	2.628e-8
-0.017	2.647e-8
-0.018	2.665e-8
-0.019	2.682e-8
-0.020	2.698e-8
-0.021	2.715e-8
-0.022	2.730e-8
-0.023	2.745e-8
-0.024	2.759e-8
-0.025	2.771e-8
-0.026	2.783e-8
-0.027	2.793e-8
-0.028	2.804e-8
-0.029	2.814e-8
-0.030	2.823e-8
-0.031	2.832e-8
-0.032	2.840e-8
-0.033	2.849e-8
-0.034	2.857e-8
-0.035	2.865e-8
-0.036	2.872e-8
-0.037	2.879e-8
-0.038	2.887e-8
-0.039	2.894e-8
-0.040	2.901e-8
-0.041	2.908e-8
-0.042	2.914e-8
-0.043	2.921e-8
-0.044	2.928e-8
-0.045	2.935e-8
-0.046	2.943e-8
-0.047	2.950e-8
-0.048	2.957e-8
-0.049	2.965e-8
-0.050	2.972e-8
-0.051	2.979e-8
-0.052	2.986e-8
-0.053	2.992e-8
-0.054	2.999e-8
-0.055	3.006e-8
-0.056	3.012e-8
-0.057	3.019e-8
-0.058	3.026e-8
-0.059	3.032e-8
-0.060	3.039e-8
-0.061	3.045e-8
-0.062	3.051e-8
-0.063	3.058e-8
-0.064	3.064e-8
-0.065	3.071e-8
-0.066	3.077e-8
-0.067	3.083e-8
-0.068	3.090e-8
-0.069	3.096e-8
-0.070	3.102e-8
-0.071	3.108e-8
-0.072	3.115e-8
-0.073	3.121e-8
-0.074	3.127e-8
-0.075	3.133e-8
-0.076	3.139e-8
-0.077	3.145e-8
-0.078	3.152e-8
-0.079	3.158e-8
-0.080	3.164e-8
-0.081	3.170e-8
-0.082	3.176e-8
-0.083	3.182e-8
-0.084	3.188e-8
-0.085	3.194e-8
-0.086	3.200e-8
-0.087	3.206e-8
-0.088	3.212e-8
-0.089	3.218e-8
-0.090	3.224e-8
-0.091	3.230e-8
-0.092	3.236e-8
-0.093	3.242e-8
-0.094	3.248e-8
-0.095	3.254e-8
-0.096	3.260e-8
-0.097	3.266e-8
-0.098	3.272e-8
-0.099	3.278e-8
-0.100	3.284e-8
-0.101	3.290e-8
-0.102	3.296e-8
-0.103	3.302e-8
-0.104	3.308e-8
-0.105	3.314e-8
-0.106	3.320e-8
-0.107	3.326e-8
-0.108	3.331e-8
-0.109	3.337e-8
-0.110	3.343e-8
-0.111	3.350e-8
-0.112	3.356e-8
-0.113	3.362e-8
-0.114	3.368e-8
-0.115	3.374e-8
-0.116	3.380e-8
-0.117	3.386e-8
-0.118	3.392e-8
-0.119	3.399e-8
-0.120	3.405e-8
-0.121	3.411e-8
-0.122	3.417e-8
-0.123	3.423e-8
-0.124	3.430e-8
-0.125	3.436e-8
-0.126	3.442e-8
-0.127	3.448e-8
-0.128	3.454e-8
-0.129	3.461e-8
-0.130	3.467e-8
-0.131	3.473e-8
-0.132	3.479e-8
-0.133	3.485e-8
-0.134	3.492e-8
-0.135	3.498e-8
-0.136	3.504e-8
-0.137	3.510e-8
-0.138	3.516e-8
-0.139	3.523e-8
-0.140	3.529e-8
-0.141	3.535e-8
-0.142	3.542e-8
-0.143	3.548e-8
-0.144	3.554e-8
-0.145	3.561e-8
-0.146	3.567e-8
-0.147	3.574e-8
-0.148	3.580e-8
-0.149	3.587e-8
-0.150	3.593e-8
-0.151	3.600e-8
-0.152	3.607e-8
-0.153	3.613e-8
-0.154	3.620e-8
-0.155	3.627e-8
-0.156	3.634e-8
-0.157	3.640e-8
-0.158	3.648e-8
-0.159	3.655e-8
-0.160	3.662e-8
-0.161	3.669e-8
-0.162	3.677e-8
-0.163	3.684e-8
-0.164	3.691e-8
-0.165	3.699e-8
-0.166	3.706e-8
-0.167	3.714e-8
-0.168	3.722e-8
-0.169	3.729e-8
-0.170	3.737e-8
-0.171	3.745e-8
-0.172	3.752e-8
-0.173	3.760e-8
-0.174	3.768e-8
-0.175	3.775e-8
-0.176	3.783e-8
-0.177	3.791e-8
-0.178	3.799e-8
-0.179	3.807e-8
-0.180	3.815e-8
-0.181	3.822e-8
-0.182	3.830e-8
-0.183	3.838e-8
-0.184	3.846e-8
-0.185	3.854e-8
-0.186	3.862e-8
-0.187	3.869e-8
-0.188	3.877e-8
-0.189	3.885e-8
-0.190	3.893e-8
-0.191	3.901e-8
-0.192	3.909e-8
-0.193	3.917e-8
-0.194	3.925e-8
-0.195	3.933e-8
-0.196	3.941e-8
-0.197	3.950e-8
-0.198	3.958e-8
-0.199	3.966e-8
-0.200	3.975e-8
-0.201	3.983e-8
-0.202	3.992e-8
-0.203	4.000e-8
-0.204	4.009e-8
-0.205	4.018e-8
-0.206	4.027e-8
-0.207	4.036e-8
-0.208	4.046e-8
-0.209	4.055e-8
-0.210	4.064e-8
-0.211	4.074e-8
-0.212	4.083e-8
-0.213	4.093e-8
-0.214	4.103e-8
-0.215	4.113e-8
-0.216	4.122e-8
-0.217	4.132e-8
-0.218	4.142e-8
-0.219	4.152e-8
-0.220	4.162e-8
-0.221	4.173e-8
-0.222	4.183e-8
-0.223	4.193e-8
-0.224	4.203e-8
-0.225	4.214e-8
-0.226	4.224e-8
-0.227	4.234e-8
-0.228	4.245e-8
-0.229	4.255e-8
-0.230	4.265e-8
-0.231	4.276e-8
-0.232	4.286e-8
-0.233	4.297e-8
-0.234	4.307e-8
-0.235	4.317e-8
-0.236	4.328e-8
-0.237	4.339e-8
-0.238	4.349e-8
-0.239	4.360e-8
-0.240	4.370e-8
-0.241	4.381e-8
-0.242	4.392e-8
-0.243	4.402e-8
-0.244	4.413e-8
-0.245	4.424e-8
-0.246	4.435e-8
-0.247	4.446e-8
-0.248	4.457e-8
-0.249	4.468e-8
-0.250	4.479e-8
-0.251	4.490e-8
-0.252	4.501e-8
-0.253	4.512e-8
-0.254	4.524e-8
-0.255	4.535e-8
-0.256	4.546e-8
-0.257	4.557e-8
-0.258	4.569e-8
-0.259	4.580e-8
-0.260	4.592e-8
-0.261	4.603e-8
-0.262	4.615e-8
-0.263	4.626e-8
-0.264	4.638e-8
-0.265	4.649e-8
-0.266	4.661e-8
-0.267	4.673e-8
-0.268	4.684e-8
-0.269	4.696e-8
-0.270	4.708e-8
-0.271	4.720e-8
-0.272	4.731e-8
-0.273	4.743e-8
-0.274	4.755e-8
-0.275	4.767e-8
-0.276	4.779e-8
-0.277	4.790e-8
-0.278	4.802e-8
-0.279	4.814e-8
-0.280	4.826e-8
-0.281	4.838e-8
-0.282	4.850e-8
-0.283	4.862e-8
-0.284	4.874e-8
-0.285	4.886e-8
-0.286	4.898e-8
-0.287	4.910e-8
-0.288	4.922e-8
-0.289	4.934e-8
-0.290	4.946e-8
-0.291	4.959e-8
-0.292	4.971e-8
-0.293	4.983e-8
-0.294	4.995e-8
-0.295	5.007e-8
-0.296	5.020e-8
-0.297	5.032e-8
-0.298	5.044e-8
-0.299	5.057e-8
-0.300	5.069e-8
-0.301	5.081e-8
-0.302	5.093e-8
-0.303	5.106e-8
-0.304	5.118e-8
-0.305	5.130e-8
-0.306	5.143e-8
-0.307	5.155e-8
-0.308	5.167e-8
-0.309	5.180e-8
-0.310	5.192e-8
-0.311	5.204e-8
-0.312	5.216e-8
-0.313	5.228e-8
-0.314	5.241e-8
-0.315	5.253e-8
-0.316	5.265e-8
-0.317	5.277e-8
-0.318	5.290e-8
-0.319	5.302e-8
-0.320	5.314e-8
-0.321	5.326e-8
-0.322	5.339e-8
-0.323	5.351e-8
-0.324	5.364e-8
-0.325	5.376e-8
-0.326	5.388e-8
-0.327	5.401e-8
-0.328	5.413e-8
-0.329	5.426e-8
-0.330	5.438e-8
-0.331	5.451e-8
-0.332	5.463e-8
-0.333	5.476e-8
-0.334	5.489e-8
-0.335	5.501e-8
-0.336	5.514e-8
-0.337	5.527e-8
-0.338	5.540e-8
-0.339	5.552e-8
-0.340	5.565e-8
-0.341	5.578e-8
-0.342	5.591e-8
-0.343	5.603e-8
-0.344	5.616e-8
-0.345	5.629e-8
-0.346	5.642e-8
-0.347	5.655e-8
-0.348	5.668e-8
-0.349	5.681e-8
-0.350	5.694e-8
-0.351	5.707e-8
-0.352	5.720e-8
-0.353	5.733e-8
-0.354	5.746e-8
-0.355	5.758e-8
-0.356	5.772e-8
-0.357	5.785e-8
-0.358	5.798e-8
-0.359	5.811e-8
-0.360	5.824e-8
-0.361	5.838e-8
-0.362	5.851e-8
-0.363	5.864e-8
-0.364	5.878e-8
-0.365	5.891e-8
-0.366	5.904e-8
-0.367	5.918e-8
-0.368	5.931e-8
-0.369	5.945e-8
-0.370	5.958e-8
-0.371	5.972e-8
-0.372	5.986e-8
-0.373	5.999e-8
-0.374	6.013e-8
-0.375	6.027e-8
-0.376	6.041e-8
-0.377	6.055e-8
-0.378	6.069e-8
-0.379	6.084e-8
-0.380	6.098e-8
-0.381	6.112e-8
-0.382	6.126e-8
-0.383	6.141e-8
-0.384	6.155e-8
-0.385	6.170e-8
-0.386	6.185e-8
-0.387	6.199e-8
-0.388	6.214e-8
-0.389	6.229e-8
-0.390	6.243e-8
-0.391	6.258e-8
-0.392	6.273e-8
-0.393	6.288e-8
-0.394	6.303e-8
-0.395	6.318e-8
-0.396	6.333e-8
-0.397	6.348e-8
-0.398	6.363e-8
-0.399	6.379e-8
-0.400	6.394e-8
-0.401	6.410e-8
-0.402	6.425e-8
-0.403	6.440e-8
-0.404	6.456e-8
-0.405	6.472e-8
-0.406	6.488e-8
-0.407	6.503e-8
-0.408	6.519e-8
-0.409	6.535e-8
-0.410	6.550e-8
-0.411	6.566e-8
-0.412	6.582e-8
-0.413	6.598e-8
-0.414	6.614e-8
-0.415	6.630e-8
-0.416	6.646e-8
-0.417	6.662e-8
-0.418	6.678e-8
-0.419	6.694e-8
-0.420	6.711e-8
-0.421	6.727e-8
-0.422	6.744e-8
-0.423	6.760e-8
-0.424	6.777e-8
-0.425	6.794e-8
-0.426	6.811e-8
-0.427	6.828e-8
-0.428	6.845e-8
-0.429	6.862e-8
-0.430	6.879e-8
-0.431	6.897e-8
-0.432	6.914e-8
-0.433	6.931e-8
-0.434	6.949e-8
-0.435	6.967e-8
-0.436	6.985e-8
-0.437	7.002e-8
-0.438	7.021e-8
-0.439	7.039e-8
-0.440	7.057e-8
-0.441	7.076e-8
-0.442	7.094e-8
-0.443	7.113e-8
-0.444	7.132e-8
-0.445	7.151e-8
-0.446	7.170e-8
-0.447	7.190e-8
-0.448	7.209e-8
-0.449	7.229e-8
-0.450	7.249e-8
-0.451	7.269e-8
-0.452	7.289e-8
-0.453	7.309e-8
-0.454	7.329e-8
-0.455	7.350e-8
-0.456	7.371e-8
-0.457	7.392e-8
-0.458	7.413e-8
-0.459	7.434e-8
-0.460	7.456e-8
-0.461	7.477e-8
-0.462	7.499e-8
-0.463	7.522e-8
-0.464	7.544e-8
-0.465	7.567e-8
-0.466	7.590e-8
-0.467	7.613e-8
-0.468	7.636e-8
-0.469	7.660e-8
-0.470	7.683e-8
-0.471	7.707e-8
-0.472	7.731e-8
-0.473	7.756e-8
-0.474	7.780e-8
-0.475	7.805e-8
-0.476	7.830e-8
-0.477	7.856e-8
-0.478	7.881e-8
-0.479	7.907e-8
-0.480	7.933e-8
-0.481	7.959e-8
-0.482	7.985e-8
-0.483	8.012e-8
-0.484	8.038e-8
-0.485	8.065e-8
-0.486	8.093e-8
-0.487	8.120e-8
-0.488	8.148e-8
-0.489	8.176e-8
-0.490	8.204e-8
-0.491	8.232e-8
-0.492	8.261e-8
-0.493	8.289e-8
-0.494	8.318e-8
-0.495	8.347e-8
-0.496	8.377e-8
-0.497	8.406e-8
-0.498	8.436e-8
-0.499	7.807e-8
-0.500	2.993e-8
-0.499	2.840e-8
-0.498	2.691e-8
-0.497	2.544e-8
-0.496	2.400e-8
-0.495	2.260e-8
-0.494	2.123e-8
-0.493	1.989e-8
-0.492	1.858e-8
-0.491	1.730e-8
-0.490	1.606e-8
-0.489	1.484e-8
-0.488	1.366e-8
-0.487	1.251e-8
-0.486	1.139e-8
-0.485	1.030e-8
-0.484	9.241e-9
-0.483	8.216e-9
-0.482	7.222e-9
-0.481	6.260e-9
-0.480	5.329e-9
-0.479	4.430e-9
-0.478	3.562e-9
-0.477	2.726e-9
-0.476	1.921e-9
-0.475	1.216e-9
-0.474	5.448e-10
-0.473	-9.792e-11
-0.472	-7.098e-10
-0.471	-1.295e-9
-0.470	-1.853e-9
-0.469	-2.387e-9
-0.468	-2.899e-9
-0.467	-3.388e-9
-0.466	-3.858e-9
-0.465	-4.309e-9
-0.464	-4.743e-9
-0.463	-5.164e-9
-0.462	-5.570e-9
-0.461	-5.965e-9
-0.460	-6.351e-9
-0.459	-6.726e-9
-0.458	-7.095e-9
-0.457	-7.458e-9
-0.456	-7.816e-9
-0.455	-8.171e-9
-0.454	-8.523e-9
-0.453	-8.876e-9
-0.452	-9.227e-9
-0.451	-9.580e-9
-0.450	-9.920e-9
-0.449	-1.025e-8
-0.448	-1.057e-8
-0.447	-1.089e-8
-0.446	-1.120e-8
-0.445	-1.150e-8
-0.444	-1.180e-8
-0.443	-1.209e-8
-0.442	-1.237e-8
-0.441	-1.266e-8
-0.440	-1.293e-8
-0.439	-1.321e-8
-0.438	-1.347e-8
-0.437	-1.374e-8
-0.436	-1.399e-8
-0.435	-1.425e-8
-0.434	-1.450e-8
-0.433	-1.475e-8
-0.432	-1.499e-8
-0.431	-1.523e-8
-0.430	-1.546e-8
-0.429	-1.569e-8
-0.428	-1.592e-8
-0.427	-1.615e-8
-0.426	-1.637e-8
-0.425	-1.659e-8
-0.424	-1.680e-8
-0.423	-1.701e-8
-0.422	-1.722e-8
-0.421	-1.743e-8
-0.420	-1.764e-8
-0.419	-1.783e-8
-0.418	-1.803e-8
-0.417	-1.823e-8
-0.416	-1.842e-8
-0.415	-1.861e-8
-0.414	-1.880e-8
-0.413	-1.899e-8
-0.412	-1.917e-8
-0.411	-1.935e-8
-0.410	-1.953e-8
-0.409	-1.970e-8
-0.408	-1.987e-8
-0.407	-2.004e-8
-0.406	-2.021e-8
-0.405	-2.038e-8
-0.404	-2.054e-8
-0.403	-2.070e-8
-0.402	-2.086e-8
-0.401	-2.102e-8
-0.400	-2.118e-8
-0.399	-2.133e-8
-0.398	-2.148e-8
-0.397	-2.163e-8
-0.396	-2.178e-8
-0.395	-2.193e-8
-0.394	-2.207e-8
-0.393	-2.222e-8
-0.392	-2.236e-8
-0.391	-2.250e-8
-0.390	-2.264e-8
-0.389	-2.277e-8
-0.388	-2.291e-8
-0.387	-2.304e-8
-0.386	-2.318e-8
-0.385	-2.331e-8
-0.384	-2.344e-8
-0.383	-2.357e-8
-0.382	-2.370e-8
-0.381	-2.382e-8
-0.380	-2.395e-8
-0.379	-2.407e-8
-0.378	-2.419e-8
-0.377	-2.431e-8
-0.376	-2.443e-8
-0.375	-2.455e-8
-0.374	-2.467e-8
-0.373	-2.479e-8
-0.372	-2.490e-8
-0.371	-2.501e-8
-0.370	-2.513e-8
-0.369	-2.524e-8
-0.368	-2.535e-8
-0.367	-2.546e-8
-0.366	-2.557e-8
-0.365	-2.567e-8
-0.364	-2.578e-8
-0.363	-2.589e-8
-0.362	-2.599e-8
-0.361	-2.609e-8
-0.360	-2.620e-8
-0.359	-2.630e-8
-0.358	-2.640e-8
-0.357	-2.650e-8
-0.356	-2.660e-8
-0.355	-2.670e-8
-0.354	-2.680e-8
-0.353	-2.690e-8
-0.352	-2.700e-8
-0.351	-2.709e-8
-0.350	-2.719e-8
-0.349	-2.728e-8
-0.348	-2.738e-8
-0.347	-2.747e-8
-0.346	-2.756e-8
-0.345	-2.765e-8
-0.344	-2.774e-8
-0.343	-2.783e-8
-0.342	-2.792e-8
-0.341	-2.801e-8
-0.340	-2.809e-8
-0.339	-2.818e-8
-0.338	-2.827e-8
-0.337	-2.835e-8
-0.336	-2.843e-8
-0.335	-2.852e-8
-0.334	-2.859e-8
-0.333	-2.868e-8
-0.332	-2.876e-8
-0.331	-2.883e-8
-0.330	-2.891e-8
-0.329	-2.899e-8
-0.328	-2.907e-8
-0.327	-2.914e-8
-0.326	-2.922e-8
-0.325	-2.930e-8
-0.324	-2.937e-8
-0.323	-2.945e-8
-0.322	-2.952e-8
-0.321	-2.960e-8
-0.320	-2.968e-8
-0.319	-2.975e-8
-0.318	-2.983e-8
-0.317	-2.990e-8
-0.316	-2.998e-8
-0.315	-3.005e-8
-0.314	-3.013e-8
-0.313	-3.020e-8
-0.312	-3.027e-8
-0.311	-3.035e-8
-0.310	-3.042e-8
-0.309	-3.049e-8
-0.308	-3.056e-8
-0.307	-3.063e-8
-0.306	-3.070e-8
-0.305	-3.077e-8
-0.304	-3.083e-8
-0.303	-3.090e-8
-0.302	-3.097e-8
-0.301	-3.103e-8
-0.300	-3.110e-8
-0.299	-3.116e-8
-0.298	-3.122e-8
-0.297	-3.128e-8
-0.296	-3.134e-8
-0.295	-3.141e-8
-0.294	-3.146e-8
-0.293	-3.152e-8
-0.292	-3.158e-8
-0.291	-3.164e-8
-0.290	-3.169e-8
-0.289	-3.175e-8
-0.288	-3.180e-8
-0.287	-3.186e-8
-0.286	-3.191e-8
-0.285	-3.197e-8
-0.284	-3.202e-8
-0.283	-3.208e-8
-0.282	-3.213e-8
-0.281	-3.218e-8
-0.280	-3.223e-8
-0.279	-3.229e-8
-0.278	-3.234e-8
-0.277	-3.239e-8
-0.276	-3.245e-8
-0.275	-3.250e-8
-0.274	-3.255e-8
-0.273	-3.261e-8
-0.272	-3.266e-8
-0.271	-3.271e-8
-0.270	-3.277e-8
-0.269	-3.282e-8
-0.268	-3.287e-8
-0.267	-3.292e-8
-0.266	-3.297e-8
-0.265	-3.303e-8
-0.264	-3.308e-8
-0.263	-3.313e-8
-0.262	-3.318e-8
-0.261	-3.323e-8
-0.260	-3.327e-8
-0.259	-3.332e-8
-0.258	-3.337e-8
-0.257	-3.342e-8
-0.256	-3.347e-8
-0.255	-3.351e-8
-0.254	-3.356e-8
-0.253	-3.361e-8
-0.252	-3.365e-8
-0.251	-3.370e-8
-0.250	-3.375e-8
-0.249	-3.379e-8
-0.248	-3.384e-8
-0.247	-3.388e-8
-0.246	-3.392e-8
-0.245	-3.397e-8
-0.244	-3.401e-8
-0.243	-3.406e-8
-0.242	-3.410e-8
-0.241	-3.415e-8
-0.240	-3.419e-8
-0.239	-3.423e-8
-0.238	-3.428e-8
-0.237	-3.432e-8
-0.236	-3.436e-8
-0.235	-3.440e-8
-0.234	-3.445e-8
-0.233	-3.449e-8
-0.232	-3.453e-8
-0.231	-3.457e-8
-0.230	-3.461e-8
-0.229	-3.465e-8
-0.228	-3.469e-8
-0.227	-3.473e-8
-0.226	-3.477e-8
-0.225	-3.481e-8
-0.224	-3.485e-8
-0.223	-3.489e-8
-0.222	-3.493e-8
-0.221	-3.497e-8
-0.220	-3.500e-8
-0.219	-3.504e-8
-0.218	-3.508e-8
-0.217	-3.512e-8
-0.216	-3.515e-8
-0.215	-3.519e-8
-0.214	-3.522e-8
-0.213	-3.526e-8
-0.212	-3.530e-8
-0.211	-3.534e-8
-0.210	-3.537e-8
-0.209	-3.541e-8
-0.208	-3.545e-8
-0.207	-3.548e-8
-0.206	-3.552e-8
-0.205	-3.556e-8
-0.204	-3.560e-8
-0.203	-3.564e-8
-0.202	-3.567e-8
-0.201	-3.571e-8
-0.200	-3.575e-8
-0.199	-3.579e-8
-0.198	-3.583e-8
-0.197	-3.587e-8
-0.196	-3.591e-8
-0.195	-3.595e-8
-0.194	-3.598e-8
-0.193	-3.602e-8
-0.192	-3.606e-8
-0.191	-3.610e-8
-0.190	-3.614e-8
-0.189	-3.617e-8
-0.188	-3.621e-8
-0.187	-3.625e-8
-0.186	-3.629e-8
-0.185	-3.632e-8
-0.184	-3.636e-8
-0.183	-3.640e-8
-0.182	-3.643e-8
-0.181	-3.647e-8
-0.180	-3.650e-8
-0.179	-3.654e-8
-0.178	-3.657e-8
-0.177	-3.661e-8
-0.176	-3.664e-8
-0.175	-3.668e-8
-0.174	-3.671e-8
-0.173	-3.675e-8
-0.172	-3.678e-8
-0.171	-3.681e-8
-0.170	-3.685e-8
-0.169	-3.688e-8
-0.168	-3.691e-8
-0.167	-3.694e-8
-0.166	-3.698e-8
-0.165	-3.701e-8
-0.164	-3.704e-8
-0.163	-3.708e-8
-0.162	-3.711e-8
-0.161	-3.714e-8
-0.160	-3.717e-8
-0.159	-3.720e-8
-0.158	-3.724e-8
-0.157	-3.727e-8
-0.156	-3.730e-8
-0.155	-3.733e-8
-0.154	-3.736e-8
-0.153	-3.739e-8
-0.152	-3.742e-8
-0.151	-3.745e-8
-0.150	-3.748e-8
-0.149	-3.751e-8
-0.148	-3.754e-8
-0.147	-3.757e-8
-0.146	-3.760e-8
-0.145	-3.763e-8
-0.144	-3.766e-8
-0.143	-3.769e-8
-0.142	-3.772e-8
-0.141	-3.775e-8
-0.140	-3.778e-8
-0.139	-3.781e-8
-0.138	-3.784e-8
-0.137	-3.786e-8
-0.136	-3.789e-8
-0.135	-3.792e-8
-0.134	-3.795e-8
-0.133	-3.799e-8
-0.132	-3.802e-8
-0.131	-3.805e-8
-0.130	-3.808e-8
-0.129	-3.811e-8
-0.128	-3.815e-8
-0.127	-3.818e-8
-0.126	-3.822e-8
-0.125	-3.825e-8
-0.124	-3.828e-8
-0.123	-3.832e-8
-0.122	-3.835e-8
-0.121	-3.839e-8
-0.120	-3.842e-8
-0.119	-3.845e-8
-0.118	-3.849e-8
-0.117	-3.852e-8
-0.116	-3.856e-8
-0.115	-3.859e-8
-0.114	-3.862e-8
-0.113	-3.866e-8
-0.112	-3.869e-8
-0.111	-3.873e-8
-0.110	-3.876e-8
-0.109	-3.879e-8
-0.108	-3.883e-8
-0.107	-3.886e-8
-0.106	-3.889e-8
-0.105	-3.893e-8
-0.104	-3.896e-8
-0.103	-3.899e-8
-0.102	-3.902e-8
-0.101	-3.905e-8
-0.100	-3.908e-8
-0.099	-3.911e-8
-0.098	-3.914e-8
-0.097	-3.917e-8
-0.096	-3.920e-8
-0.095	-3.923e-8
-0.094	-3.926e-8
-0.093	-3.929e-8
-0.092	-3.932e-8
-0.091	-3.935e-8
-0.090	-3.938e-8
-0.089	-3.941e-8
-0.088	-3.944e-8
-0.087	-3.947e-8
-0.086	-3.950e-8
-0.085	-3.953e-8
-0.084	-3.955e-8
-0.083	-3.959e-8
-0.082	-3.962e-8
-0.081	-3.965e-8
-0.080	-3.968e-8
-0.079	-3.971e-8
-0.078	-3.974e-8
-0.077	-3.977e-8
-0.076	-3.980e-8
-0.075	-3.983e-8
-0.074	-3.986e-8
-0.073	-3.989e-8
-0.072	-3.992e-8
-0.071	-3.995e-8
-0.070	-3.998e-8
-0.069	-4.001e-8
-0.068	-4.004e-8
-0.067	-4.007e-8
-0.066	-4.011e-8
-0.065	-4.014e-8
-0.064	-4.017e-8
-0.063	-4.020e-8
-0.062	-4.024e-8
-0.061	-4.027e-8
-0.060	-4.030e-8
-0.059	-4.033e-8
-0.058	-4.037e-8
-0.057	-4.040e-8
-0.056	-4.043e-8
-0.055	-4.046e-8
-0.054	-4.049e-8
-0.053	-4.053e-8
-0.052	-4.056e-8
-0.051	-4.059e-8
-0.050	-4.063e-8
-0.049	-4.066e-8
-0.048	-4.069e-8
-0.047	-4.073e-8
-0.046	-4.076e-8
-0.045	-4.080e-8
-0.044	-4.083e-8
-0.043	-4.087e-8
-0.042	-4.090e-8
-0.041	-4.094e-8
-0.040	-4.098e-8
-0.039	-4.101e-8
-0.038	-4.105e-8
-0.037	-4.108e-8
-0.036	-4.112e-8
-0.035	-4.116e-8
-0.034	-4.119e-8
-0.033	-4.123e-8
-0.032	-4.127e-8
-0.031	-4.130e-8
-0.030	-4.134e-8
-0.029	-4.137e-8
-0.028	-4.141e-8
-0.027	-4.145e-8
-0.026	-4.148e-8
-0.025	-4.152e-8
-0.024	-4.155e-8
-0.023	-4.159e-8
-0.022	-4.163e-8
-0.021	-4.166e-8
-0.020	-4.170e-8
-0.019	-4.173e-8
-0.018	-4.177e-8
-0.017	-4.180e-8
-0.016	-4.184e-8
-0.015	-4.188e-8
-0.014	-4.191e-8
-0.013	-4.195e-8
-0.012	-4.198e-8
-0.011	-4.202e-8
-0.010	-4.205e-8
-0.009	-4.209e-8
-0.008	-4.212e-8
-0.007	-4.216e-8
-0.006	-4.220e-8
-0.005	-4.223e-8
-0.004	-4.227e-8
-0.003	-4.231e-8
-0.002	-4.234e-8
-0.001	-4.238e-8
-0.000	-4.242e-8
0.001	-4.246e-8
0.002	-4.250e-8
0.003	-4.254e-8
0.004	-4.258e-8
0.005	-4.262e-8
0.006	-4.266e-8
0.007	-4.271e-8
0.008	-4.275e-8
0.009	-4.279e-8
0.010	-4.283e-8
0.011	-4.287e-8
0.012	-4.292e-8
0.013	-4.296e-8
0.014	-4.300e-8
0.015	-4.305e-8
0.016	-4.309e-8
0.017	-4.314e-8
0.018	-4.318e-8
0.019	-4.323e-8
0.020	-4.327e-8
0.021	-4.332e-8
0.022	-4.336e-8
0.023	-4.341e-8
0.024	-4.345e-8
0.025	-4.350e-8
0.026	-4.354e-8
0.027	-4.359e-8
0.028	-4.363e-8
0.029	-4.368e-8
0.030	-4.372e-8
0.031	-4.377e-8
0.032	-4.382e-8
0.033	-4.386e-8
0.034	-4.391e-8
0.035	-4.395e-8
0.036	-4.400e-8
0.037	-4.404e-8
0.038	-4.409e-8
0.039	-4.413e-8
0.040	-4.418e-8
0.041	-4.422e-8
0.042	-4.427e-8
0.043	-4.432e-8
0.044	-4.436e-8
0.045	-4.441e-8
0.046	-4.446e-8
0.047	-4.451e-8
0.048	-4.455e-8
0.049	-4.460e-8
0.050	-4.465e-8
0.051	-4.470e-8
0.052	-4.475e-8
0.053	-4.480e-8
0.054	-4.485e-8
0.055	-4.490e-8
0.056	-4.495e-8
0.057	-4.500e-8
0.058	-4.505e-8
0.059	-4.511e-8
0.060	-4.516e-8
0.061	-4.521e-8
0.062	-4.527e-8
0.063	-4.532e-8
0.064	-4.538e-8
0.065	-4.543e-8
0.066	-4.548e-8
0.067	-4.554e-8
0.068	-4.560e-8
0.069	-4.566e-8
0.070	-4.571e-8
0.071	-4.577e-8
0.072	-4.583e-8
0.073	-4.589e-8
0.074	-4.595e-8
0.075	-4.601e-8
0.076	-4.606e-8
0.077	-4.613e-8
0.078	-4.619e-8
0.079	-4.625e-8
0.080	-4.631e-8
0.081	-4.637e-8
0.082	-4.643e-8
0.083	-4.650e-8
0.084	-4.656e-8
0.085	-4.662e-8
0.086	-4.669e-8
0.087	-4.675e-8
0.088	-4.682e-8
0.089	-4.688e-8
0.090	-4.695e-8
0.091	-4.701e-8
0.092	-4.708e-8
0.093	-4.715e-8
0.094	-4.721e-8
0.095	-4.728e-8
0.096	-4.735e-8
0.097	-4.742e-8
0.098	-4.749e-8
0.099	-4.756e-8
0.100	-4.763e-8
0.101	-4.770e-8
0.102	-4.777e-8
0.103	-4.784e-8
0.104	-4.791e-8
0.105	-4.798e-8
0.106	-4.805e-8
0.107	-4.813e-8
0.108	-4.820e-8
0.109	-4.827e-8
0.110	-4.835e-8
0.111	-4.842e-8
0.112	-4.850e-8
0.113	-4.857e-8
0.114	-4.865e-8
0.115	-4.873e-8
0.116	-4.880e-8
0.117	-4.888e-8
0.118	-4.896e-8
0.119	-4.904e-8
0.120	-4.912e-8
0.121	-4.920e-8
0.122	-4.928e-8
0.123	-4.937e-8
0.124	-4.945e-8
0.125	-4.953e-8
0.126	-4.962e-8
0.127	-4.970e-8
0.128	-4.979e-8
0.129	-4.987e-8
0.130	-4.996e-8
0.131	-5.005e-8
0.132	-5.014e-8
0.133	-5.022e-8
0.134	-5.031e-8
0.135	-5.040e-8
0.136	-5.050e-8
0.137	-5.059e-8
0.138	-5.068e-8
0.139	-5.077e-8
0.140	-5.087e-8
0.141	-5.096e-8
0.142	-5.106e-8
0.143	-5.116e-8
0.144	-5.126e-8
0.145	-5.136e-8
0.146	-5.146e-8
0.147	-5.156e-8
0.148	-5.166e-8
0.149	-5.176e-8
0.150	-5.187e-8
0.151	-5.197e-8
0.152	-5.207e-8
0.153	-5.218e-8
0.154	-5.228e-8
0.155	-5.240e-8
0.156	-5.251e-8
0.157	-5.263e-8
0.158	-5.274e-8
0.159	-5.286e-8
0.160	-5.299e-8
0.161	-5.311e-8
0.162	-5.324e-8
0.163	-5.337e-8
0.164	-5.350e-8
0.165	-5.363e-8
0.166	-5.376e-8
0.167	-5.389e-8
0.168	-5.403e-8
0.169	-5.416e-8
0.170	-5.430e-8
0.171	-5.443e-8
0.172	-5.457e-8
0.173	-5.470e-8
0.174	-5.484e-8
0.175	-5.497e-8
0.176	-5.509e-8
0.177	-5.521e-8
0.178	-5.533e-8
0.179	-5.545e-8
0.180	-5.557e-8
0.181	-5.569e-8
0.182	-5.581e-8
0.183	-5.593e-8
0.184	-5.604e-8
0.185	-5.616e-8
0.186	-5.627e-8
0.187	-5.639e-8
0.188	-5.650e-8
0.189	-5.661e-8
0.190	-5.673e-8
0.191	-5.684e-8
0.192	-5.695e-8
0.193	-5.706e-8
0.194	-5.717e-8
0.195	-5.727e-8
0.196	-5.738e-8
0.197	-5.749e-8
0.198	-5.759e-8
0.199	-5.770e-8
0.200	-6.716e-9
0.199	-5.720e-9
0.198	-4.744e-9
0.197	-3.791e-9
0.196	-2.859e-9
0.195	-1.948e-9
0.194	-1.060e-9
0.193	-1.925e-10
0.192	6.531e-10
0.191	1.477e-9
0.190	2.279e-9
0.189	3.060e-9
0.188	3.819e-9
0.187	4.556e-9
0.186	5.272e-9
0.185	5.967e-9
0.184	6.639e-9
0.183	7.290e-9
0.182	7.919e-9
0.181	8.527e-9
0.180	9.113e-9
0.179	9.678e-9
0.178	1.022e-8
0.177	1.074e-8
0.176	1.124e-8
0.175	1.167e-8
0.174	1.208e-8
0.173	1.246e-8
0.172	1.283e-8
0.171	1.317e-8
0.170	1.350e-8
0.169	1.381e-8
0.168	1.411e-8
0.167	1.439e-8
0.166	1.466e-8
0.165	1.492e-8
0.164	1.516e-8
0.163	1.540e-8
0.162	1.563e-8
0.161	1.585e-8
0.160	1.607e-8
0.159	1.628e-8
0.158	1.648e-8
0.157	1.669e-8
0.156	1.689e-8
0.155	1.709e-8
0.154	1.729e-8
0.153	1.749e-8
0.152	1.769e-8
0.151	1.790e-8
0.150	1.809e-8
0.149	1.828e-8
0.148	1.846e-8
0.147	1.864e-8
0.146	1.882e-8
0.145	1.899e-8
0.144	1.916e-8
0.143	1.933e-8
0.142	1.950e-8
0.141	1.966e-8
0.140	1.982e-8
0.139	1.997e-8
0.138	2.012e-8
0.137	2.028e-8
0.136	2.042e-8
0.135	2.057e-8
0.134	2.071e-8
0.133	2.085e-8
0.132	2.099e-8
0.131	2.113e-8
0.130	2.126e-8
0.129	2.139e-8
0.128	2.152e-8
0.127	2.165e-8
0.126	2.177e-8
0.125	2.190e-8
0.124	2.202e-8
0.123	2.214e-8
0.122	2.226e-8
0.121	2.237e-8
0.120	2.249e-8
0.119	2.260e-8
0.118	2.271e-8
0.117	2.282e-8
0.116	2.293e-8
0.115	2.303e-8
0.114	2.314e-8
0.113	2.324e-8
0.112	2.335e-8
0.111	2.345e-8
0.110	2.355e-8
0.109	2.364e-8
0.108	2.374e-8
0.107	2.384e-8
0.106	2.393e-8
0.105	2.403e-8
0.104	2.412e-8
0.103	2.421e-8
0.102	2.431e-8
0.101	2.439e-8
0.100	2.448e-8
0.099	2.457e-8
0.098	2.466e-8
0.097	2.475e-8
0.096	2.483e-8
0.095	2.492e-8
0.094	2.500e-8
0.093	2.508e-8
0.092	2.517e-8
0.091	2.525e-8
0.090	2.533e-8
0.089	2.541e-8
0.088	2.548e-8
0.087	2.556e-8
0.086	2.564e-8
0.085	2.571e-8
0.084	2.579e-8
0.083	2.586e-8
0.082	2.594e-8
0.081	2.601e-8
0.080	2.608e-8
0.079	2.615e-8
0.078	2.622e-8
0.077	2.629e-8
0.076	2.636e-8
0.075	2.643e-8
0.074	2.650e-8
0.073	2.657e-8
0.072	2.664e-8
0.071	2.670e-8
0.070	2.677e-8
0.069	2.683e-8
0.068	2.690e-8
0.067	2.697e-8
0.066	2.703e-8
0.065	2.710e-8
0.064	2.716e-8
0.063	2.722e-8
0.062	2.729e-8
0.061	2.735e-8
0.060	2.742e-8
0.059	2.748e-8
0.058	2.754e-8
0.057	2.760e-8
0.056	2.767e-8
0.055	2.773e-8
0.054	2.779e-8
0.053	2.785e-8
0.052	2.791e-8
0.051	2.797e-8
0.050	2.804e-8
0.049	2.810e-8
0.048	2.816e-8
0.047	2.822e-8
0.046	2.828e-8
0.045	2.834e-8
0.044	2.840e-8
0.043	2.846e-8
0.042	2.852e-8
0.041	2.858e-8
0.040	2.864e-8
0.039	2.870e-8
0.038	2.876e-8
0.037	2.882e-8
0.036	2.887e-8
0.035	2.893e-8
0.034	2.899e-8
0.033	2.904e-8
0.032	2.910e-8
0.031	2.916e-8
0.030	2.921e-8
0.029	2.927e-8
0.028	2.932e-8
0.027	2.937e-8
0.026	2.943e-8
0.025	2.948e-8
0.024	2.953e-8
0.023	2.958e-8
0.022	2.963e-8
0.021	2.968e-8
0.020	2.973e-8
0.019	2.978e-8
0.018	2.983e-8
0.017	2.988e-8
0.016	2.993e-8
0.015	2.998e-8
0.014	3.003e-8
0.013	3.008e-8
0.012	3.013e-8
0.011	3.018e-8
0.010	3.023e-8
0.009	3.028e-8
0.008	3.033e-8
0.007	3.038e-8
0.006	3.043e-8
0.005	3.048e-8
0.004	3.053e-8
0.003	3.058e-8
0.002	3.063e-8
0.001	3.068e-8
0.000	3.073e-8
-0.001	3.078e-8
-0.002	3.083e-8
-0.003	3.088e-8
-0.004	3.093e-8
-0.005	3.098e-8
-0.006	3.103e-8
-0.007	3.109e-8
-0.008	3.114e-8
-0.009	3.119e-8
-0.010	3.124e-8
-0.011	3.129e-8
-0.012	3.134e-8
-0.013	3.139e-8
-0.014	3.144e-8
-0.015	3.149e-8
-0.016	3.154e-8
-0.017	3.159e-8
-0.018	3.164e-8
-0.019	3.168e-8
-0.020	3.173e-8
-0.021	3.178e-8
-0.022	3.183e-8
-0.023	3.188e-8
-0.024	3.192e-8
-0.025	3.197e-8
-0.026	3.202e-8
-0.027	3.206e-8
-0.028	3.211e-8
-0.029	3.216e-8
-0.030	3.220e-8
-0.031	3.225e-8
-0.032	3.229e-8
-0.033	3.234e-8
-0.034	3.238e-8
-0.035	3.243e-8
-0.036	3.247e-8
-0.037	3.251e-8
-0.038	3.256e-8
-0.039	3.260e-8
-0.040	3.265e-8
-0.041	3.269e-8
-0.042	3.274e-8
-0.043	3.278e-8
-0.044	3.282e-8
-0.045	3.287e-8
-0.046	3.292e-8
-0.047	3.296e-8
-0.048	3.301e-8
-0.049	3.305e-8
-0.050	3.310e-8
-0.051	3.314e-8
-0.052	3.319e-8
-0.053	3.324e-8
-0.054	3.328e-8
-0.055	3.333e-8
-0.056	3.338e-8
-0.057	3.343e-8
-0.058	3.348e-8
-0.059	3.352e-8
-0.060	3.357e-8
-0.061	3.362e-8
-0.062	3.367e-8
-0.063	3.372e-8
-0.064	3.376e-8
-0.065	3.381e-8
-0.066	3.386e-8
-0.067	3.391e-8
-0.068	3.396e-8
-0.069	3.401e-8
-0.070	3.406e-8
-0.071	3.411e-8
-0.072	3.415e-8
-0.073	3.420e-8
-0.074	3.425e-8
-0.075	3.430e-8
-0.076	3.435e-8
-0.077	3.440e-8
-0.078	3.445e-8
-0.079	3.449e-8
-0.080	3.454e-8
-0.081	3.459e-8
-0.082	3.464e-8
-0.083	3.469e-8
-0.084	3.474e-8
-0.085	3.478e-8
-0.086	3.483e-8
-0.087	3.488e-8
-0.088	3.493e-8
-0.089	3.498e-8
-0.090	3.503e-8
-0.091	3.508e-8
-0.092	3.512e-8
-0.093	3.517e-8
-0.094	3.522e-8
-0.095	3.527e-8
-0.096	3.532e-8
-0.097	3.537e-8
-0.098	3.542e-8
-0.099	3.547e-8
-0.100	3.552e-8
-0.101	3.557e-8
-0.102	3.562e-8
-0.103	3.567e-8
-0.104	3.572e-8
-0.105	3.577e-8
-0.106	3.582e-8
-0.107	3.587e-8
-0.108	3.593e-8
-0.109	3.598e-8
-0.110	3.603e-8
-0.111	3.608e-8
-0.112	3.613e-8
-0.113	3.618e-8
-0.114	3.623e-8
-0.115	3.628e-8
-0.116	3.633e-8
-0.117	3.638e-8
-0.118	3.644e-8
-0.119	3.649e-8
-0.120	3.654e-8
-0.121	3.659e-8
-0.122	3.664e-8
-0.123	3.670e-8
-0.124	3.675e-8
-0.125	3.680e-8
-0.126	3.685e-8
-0.127	3.690e-8
-0.128	3.696e-8
-0.129	3.701e-8
-0.130	3.706e-8
-0.131	3.711e-8
-0.132	3.716e-8
-0.133	3.722e-8
-0.134	3.727e-8
-0.135	3.732e-8
-0.136	3.737e-8
-0.137	3.742e-8
-0.138	3.748e-8
-0.139	3.753e-8
-0.140	3.758e-8
-0.141	3.764e-8
-0.142	3.769e-8
-0.143	3.775e-8
-0.144	3.780e-8
-0.145	3.786e-8
-0.146	3.791e-8
-0.147	3.797e-8
-0.148	3.803e-8
-0.149	3.808e-8
-0.150	3.814e-8
-0.151	3.820e-8
-0.152	3.825e-8
-0.153	3.831e-8
-0.154	3.837e-8
-0.155	3.843e-8
-0.156	3.848e-8
-0.157	3.854e-8
-0.158	3.860e-8
-0.159	3.866e-8
-0.160	3.872e-8
-0.161	3.878e-8
-0.162	3.884e-8
-0.163	3.891e-8
-0.164	3.897e-8
-0.165	3.903e-8
-0.166	3.909e-8
-0.167	3.915e-8
-0.168	3.922e-8
-0.169	3.928e-8
-0.170	3.934e-8
-0.171	3.940e-8
-0.172	3.947e-8
-0.173	3.953e-8
-0.174	3.959e-8
-0.175	3.965e-8
-0.176	3.971e-8
-0.177	3.978e-8
-0.178	3.984e-8
-0.179	3.990e-8
-0.180	3.996e-8
-0.181	4.002e-8
-0.182	4.009e-8
-0.183	4.015e-8
-0.184	4.021e-8
-0.185	4.027e-8
-0.186	4.034e-8
-0.187	4.040e-8
-0.188	4.046e-8
-0.189	4.052e-8
-0.190	4.059e-8
-0.191	4.065e-8
-0.192	4.071e-8
-0.193	4.078e-8
-0.194	4.084e-8
-0.195	4.091e-8
-0.196	4.097e-8
-0.197	4.104e-8
-0.198	4.111e-8
-0.199	4.117e-8
-0.200	4.124e-8
-0.201	4.131e-8
-0.202	4.137e-8
-0.203	4.144e-8
-0.204	4.151e-8
-0.205	4.158e-8
-0.206	4.166e-8
-0.207	4.173e-8
-0.208	4.180e-8
-0.209	4.188e-8
-0.210	4.195e-8
-0.211	4.203e-8
-0.212	4.211e-8
-0.213	4.218e-8
-0.214	4.226e-8
-0.215	4.234e-8
-0.216	4.241e-8
-0.217	4.249e-8
-0.218	4.257e-8
-0.219	4.264e-8
-0.220	4.272e-8
-0.221	4.280e-8
-0.222	4.287e-8
-0.223	4.295e-8
-0.224	4.303e-8
-0.225	4.311e-8
-0.226	4.319e-8
-0.227	4.326e-8
-0.228	4.334e-8
-0.229	4.342e-8
-0.230	4.350e-8
-0.231	4.357e-8
-0.232	4.365e-8
-0.233	4.373e-8
-0.234	4.380e-8
-0.235	4.388e-8
-0.236	4.396e-8
-0.237	4.403e-8
-0.238	4.411e-8
-0.239	4.419e-8
-0.240	4.426e-8
-0.241	4.434e-8
-0.242	4.442e-8
-0.243	4.450e-8
-0.244	4.457e-8
-0.245	4.465e-8
-0.246	4.473e-8
-0.247	4.481e-8
-0.248	4.489e-8
-0.249	4.497e-8
-0.250	4.505e-8
-0.251	4.513e-8
-0.252	4.522e-8
-0.253	4.530e-8
-0.254	4.538e-8
-0.255	4.547e-8
-0.256	4.555e-8
-0.257	4.564e-8
-0.258	4.572e-8
-0.259	4.581e-8
-0.260	4.590e-8
-0.261	4.598e-8
-0.262	4.607e-8
-0.263	4.616e-8
-0.264	4.624e-8
-0.265	4.633e-8
-0.266	4.642e-8
-0.267	4.650e-8
-0.268	4.659e-8
-0.269	4.668e-8
-0.270	4.677e-8
-0.271	4.686e-8
-0.272	4.695e-8
-0.273	4.703e-8
-0.274	4.712e-8
-0.275	4.721e-8
-0.276	4.730e-8
-0.277	4.739e-8
-0.278	4.747e-8
-0.279	4.756e-8
-0.280	4.765e-8
-0.281	4.774e-8
-0.282	4.783e-8
-0.283	4.791e-8
-0.284	4.800e-8
-0.285	4.809e-8
-0.286	4.818e-8
-0.287	4.827e-8
-0.288	4.836e-8
-0.289	4.845e-8
-0.290	4.854e-8
-0.291	4.862e-8
-0.292	4.871e-8
-0.293	4.880e-8
-0.294	4.889e-8
-0.295	4.898e-8
-0.296	4.907e-8
-0.297	4.916e-8
-0.298	4.925e-8
-0.299	4.934e-8
-0.300	4.943e-8
-0.301	4.952e-8
-0.302	4.961e-8
-0.303	4.970e-8
-0.304	4.978e-8
-0.305	4.988e-8
-0.306	4.996e-8
-0.307	5.005e-8
-0.308	5.015e-8
-0.309	5.023e-8
-0.310	5.032e-8
-0.311	5.041e-8
-0.312	5.050e-8
-0.313	5.059e-8
-0.314	5.068e-8
-0.315	5.077e-8
-0.316	5.086e-8
-0.317	5.095e-8
-0.318	5.104e-8
-0.319	5.112e-8
-0.320	5.121e-8
-0.321	5.130e-8
-0.322	5.139e-8
-0.323	5.148e-8
-0.324	5.157e-8
-0.325	5.166e-8
-0.326	5.175e-8
-0.327	5.184e-8
-0.328	5.192e-8
-0.329	5.201e-8
-0.330	5.210e-8
-0.331	5.219e-8
-0.332	5.228e-8
-0.333	5.237e-8
-0.334	5.246e-8
-0.335	5.256e-8
-0.336	5.264e-8
-0.337	5.274e-8
-0.338	5.283e-8
-0.339	5.292e-8
-0.340	5.301e-8
-0.341	5.310e-8
-0.342	5.319e-8
-0.343	5.328e-8
-0.344	5.337e-8
-0.345	5.346e-8
-0.346	5.355e-8
-0.347	5.364e-8
-0.348	5.373e-8
-0.349	5.383e-8
-0.350	5.392e-8
-0.351	5.401e-8
-0.352	5.411e-8
-0.353	5.420e-8
-0.354	5.430e-8
-0.355	5.439e-8
-0.356	5.449e-8
-0.357	5.458e-8
-0.358	5.468e-8
-0.359	5.477e-8
-0.360	5.487e-8
-0.361	5.497e-8
-0.362	5.506e-8
-0.363	5.516e-8
-0.364	5.526e-8
-0.365	5.536e-8
-0.366	5.546e-8
-0.367	5.556e-8
-0.368	5.566e-8
-0.369	5.575e-8
-0.370	5.586e-8
-0.371	5.595e-8
-0.372	5.606e-8
-0.373	5.616e-8
-0.374	5.626e-8
-0.375	5.637e-8
-0.376	5.647e-8
-0.377	5.657e-8
-0.378	5.668e-8
-0.379	5.678e-8
-0.380	5.689e-8
-0.381	5.700e-8
-0.382	5.710e-8
-0.383	5.721e-8
-0.384	5.732e-8
-0.385	5.743e-8
-0.386	5.753e-8
-0.387	5.764e-8
-0.388	5.775e-8
-0.389	5.786e-8
-0.390	5.798e-8
-0.391	5.809e-8
-0.392	5.820e-8
-0.393	5.831e-8
-0.394	5.842e-8
-0.395	5.854e-8
-0.396	5.865e-8
-0.397	5.877e-8
-0.398	5.888e-8
-0.399	5.900e-8
-0.400	5.912e-8
-0.401	5.923e-8
-0.402	5.935e-8
-0.403	5.947e-8
-0.404	5.958e-8
-0.405	5.970e-8
-0.406	5.982e-8
-0.407	5.994e-8
-0.408	6.006e-8
-0.409	6.018e-8
-0.410	6.030e-8
-0.411	6.042e-8
-0.412	6.055e-8
-0.413	6.067e-8
-0.414	6.079e-8
-0.415	6.092e-8
-0.416	6.104e-8
-0.417	6.117e-8
-0.418	6.129e-8
-0.419	6.142e-8
-0.420	6.155e-8
-0.421	6.168e-8
-0.422	6.182e-8
-0.423	6.195e-8
-0.424	6.208e-8
-0.425	6.222e-8
-0.426	6.236e-8
-0.427	6.249e-8
-0.428	6.263e-8
-0.429	6.277e-8
-0.430	6.292e-8
-0.431	6.306e-8
-0.432	6.321e-8
-0.433	6.336e-8
-0.434	6.350e-8
-0.435	6.366e-8
-0.436	6.381e-8
-0.437	6.396e-8
-0.438	6.412e-8
-0.439	6.427e-8
-0.440	6.443e-8
-0.441	6.459e-8
-0.442	6.475e-8
-0.443	6.492e-8
-0.444	6.508e-8
-0.445	6.525e-8
-0.446	6.542e-8
-0.447	6.559e-8
-0.448	6.577e-8
-0.449	6.594e-8
-0.450	6.612e-8
-0.451	6.629e-8
-0.452	6.647e-8
-0.453	6.665e-8
-0.454	6.683e-8
-0.455	6.702e-8
-0.456	6.721e-8
-0.457	6.741e-8
-0.458	6.761e-8
-0.459	6.781e-8
-0.460	6.802e-8
-0.461	6.822e-8
-0.462	6.843e-8
-0.463	6.865e-8
-0.464	6.887e-8
-0.465	6.909e-8
-0.466	6.931e-8
-0.467	6.953e-8
-0.468	6.975e-8
-0.469	6.998e-8
-0.470	7.021e-8
-0.471	7.043e-8
-0.472	7.066e-8
-0.473	7.089e-8
-0.474	7.112e-8
-0.475	7.136e-8
-0.476	7.157e-8
-0.477	7.179e-8
-0.478	7.201e-8
-0.479	7.223e-8
-0.480	7.245e-8
-0.481	7.267e-8
-0.482	7.289e-8
-0.483	7.311e-8
-0.484	7.333e-8
-0.485	7.355e-8
-0.486	7.377e-8
-0.487	7.399e-8
-0.488	7.421e-8
-0.489	7.443e-8
-0.490	7.465e-8
-0.491	7.486e-8
-0.492	7.508e-8
-0.493	7.530e-8
-0.494	7.552e-8
-0.495	7.574e-8
-0.496	7.596e-8
-0.497	7.618e-8
-0.498	7.640e-8
-0.499	7.662e-8
-0.500	2.396e-8
-0.499	2.259e-8
-0.498	2.126e-8
-0.497	1.995e-8
-0.496	1.866e-8
-0.495	1.741e-8
-0.494	1.618e-8
-0.493	1.499e-8
-0.492	1.382e-8
-0.491	1.268e-8
-0.490	1.156e-8
-0.489	1.048e-8
-0.488	9.424e-9
-0.487	8.397e-9
-0.486	7.398e-9
-0.485	6.427e-9
-0.484	5.485e-9
-0.483	4.571e-9
-0.482	3.686e-9
-0.481	2.829e-9
-0.480	2.000e-9
-0.479	1.199e-9
-0.478	4.269e-10
-0.477	-3.169e-10
-0.476	-1.032e-9
-0.475	-1.654e-9
-0.474	-2.249e-9
-0.473	-2.815e-9
-0.472	-3.355e-9
-0.471	-3.870e-9
-0.470	-4.362e-9
-0.469	-4.833e-9
-0.468	-5.282e-9
-0.467	-5.713e-9
-0.466	-6.127e-9
-0.465	-6.524e-9
-0.464	-6.908e-9
-0.463	-7.279e-9
-0.462	-7.639e-9
-0.461	-7.988e-9
-0.460	-8.328e-9
-0.459	-8.663e-9
-0.458	-8.991e-9
-0.457	-9.315e-9
-0.456	-9.636e-9
-0.455	-9.954e-9
-0.454	-1.027e-8
-0.453	-1.059e-8
-0.452	-1.091e-8
-0.451	-1.123e-8
-0.450	-1.153e-8
-0.449	-1.183e-8
-0.448	-1.212e-8
-0.447	-1.241e-8
-0.446	-1.269e-8
-0.445	-1.296e-8
-0.444	-1.323e-8
-0.443	-1.350e-8
-0.442	-1.376e-8
-0.441	-1.402e-8
-0.440	-1.427e-8
-0.439	-1.452e-8
-0.438	-1.476e-8
-0.437	-1.500e-8
-0.436	-1.524e-8
-0.435	-1.547e-8
-0.434	-1.570e-8
-0.433	-1.592e-8
-0.432	-1.614e-8
-0.431	-1.636e-8
-0.430	-1.658e-8
-0.429	-1.679e-8
-0.428	-1.700e-8
-0.427	-1.721e-8
-0.426	-1.741e-8
-0.425	-1.761e-8
[truncated: 2,024 more rows]
