# Supplementary material for: Functional and structural similarity of human DNA primase [4Fe4S] cluster domain constructs
Source: PLoS One. 2018 Dec 18;13(12):e0209345. doi: 10.1371/journal.pone.0209345 (PMC6298731; doi:10.1371/journal.pone.0209345)
Supplement: S7 Dataset — (ZIP) [file pone.0209345.s013.zip › S7_dataset/CV unaltered 12.csv]

July 19	2017 18:48:06
Cyclic Voltammetry
File: d:\07-19-17\40um p58c\cv unaltered 13.csv
Data Source: Experiment
Instrument Model: CHI760B
Data Proc: Smoothing
Header:
Note:
Init E (V) = 0
High E (V) = 0.2
Low E (V) = -0.5
Init P/N = N
Scan Rate (V/s) = 0.1
Segment = 6
Sample Interval (V) = 0.001
Quiet Time (sec) = 2
Sensitivity (A/V) = 1e-7
Segment 1:
Segment 2:
Segment 3:
Segment 4:
Segment 5:
Segment 6:
Potential/V	Current/A
0.000	2.409e-8
-0.001	2.436e-8
-0.002	2.463e-8
-0.003	2.489e-8
-0.004	2.515e-8
-0.005	2.540e-8
-0.006	2.565e-8
-0.007	2.589e-8
-0.008	2.612e-8
-0.009	2.635e-8
-0.010	2.657e-8
-0.011	2.679e-8
-0.012	2.700e-8
-0.013	2.720e-8
-0.014	2.740e-8
-0.015	2.760e-8
-0.016	2.779e-8
-0.017	2.797e-8
-0.018	2.815e-8
-0.019	2.832e-8
-0.020	2.848e-8
-0.021	2.864e-8
-0.022	2.880e-8
-0.023	2.895e-8
-0.024	2.909e-8
-0.025	2.921e-8
-0.026	2.932e-8
-0.027	2.943e-8
-0.028	2.954e-8
-0.029	2.964e-8
-0.030	2.973e-8
-0.031	2.982e-8
-0.032	2.991e-8
-0.033	3.000e-8
-0.034	3.008e-8
-0.035	3.016e-8
-0.036	3.023e-8
-0.037	3.031e-8
-0.038	3.038e-8
-0.039	3.045e-8
-0.040	3.052e-8
-0.041	3.059e-8
-0.042	3.066e-8
-0.043	3.073e-8
-0.044	3.080e-8
-0.045	3.087e-8
-0.046	3.095e-8
-0.047	3.102e-8
-0.048	3.109e-8
-0.049	3.117e-8
-0.050	3.124e-8
-0.051	3.131e-8
-0.052	3.138e-8
-0.053	3.145e-8
-0.054	3.152e-8
-0.055	3.159e-8
-0.056	3.165e-8
-0.057	3.172e-8
-0.058	3.178e-8
-0.059	3.185e-8
-0.060	3.191e-8
-0.061	3.197e-8
-0.062	3.204e-8
-0.063	3.210e-8
-0.064	3.216e-8
-0.065	3.223e-8
-0.066	3.229e-8
-0.067	3.235e-8
-0.068	3.242e-8
-0.069	3.248e-8
-0.070	3.254e-8
-0.071	3.260e-8
-0.072	3.267e-8
-0.073	3.273e-8
-0.074	3.279e-8
-0.075	3.285e-8
-0.076	3.291e-8
-0.077	3.297e-8
-0.078	3.303e-8
-0.079	3.309e-8
-0.080	3.316e-8
-0.081	3.322e-8
-0.082	3.328e-8
-0.083	3.335e-8
-0.084	3.341e-8
-0.085	3.347e-8
-0.086	3.353e-8
-0.087	3.360e-8
-0.088	3.366e-8
-0.089	3.372e-8
-0.090	3.379e-8
-0.091	3.385e-8
-0.092	3.392e-8
-0.093	3.398e-8
-0.094	3.404e-8
-0.095	3.411e-8
-0.096	3.417e-8
-0.097	3.423e-8
-0.098	3.429e-8
-0.099	3.436e-8
-0.100	3.442e-8
-0.101	3.448e-8
-0.102	3.455e-8
-0.103	3.461e-8
-0.104	3.467e-8
-0.105	3.473e-8
-0.106	3.479e-8
-0.107	3.486e-8
-0.108	3.492e-8
-0.109	3.498e-8
-0.110	3.504e-8
-0.111	3.510e-8
-0.112	3.517e-8
-0.113	3.523e-8
-0.114	3.529e-8
-0.115	3.535e-8
-0.116	3.542e-8
-0.117	3.548e-8
-0.118	3.554e-8
-0.119	3.560e-8
-0.120	3.567e-8
-0.121	3.573e-8
-0.122	3.580e-8
-0.123	3.586e-8
-0.124	3.592e-8
-0.125	3.599e-8
-0.126	3.605e-8
-0.127	3.612e-8
-0.128	3.618e-8
-0.129	3.625e-8
-0.130	3.632e-8
-0.131	3.638e-8
-0.132	3.645e-8
-0.133	3.651e-8
-0.134	3.658e-8
-0.135	3.665e-8
-0.136	3.672e-8
-0.137	3.678e-8
-0.138	3.685e-8
-0.139	3.692e-8
-0.140	3.699e-8
-0.141	3.706e-8
-0.142	3.713e-8
-0.143	3.720e-8
-0.144	3.727e-8
-0.145	3.734e-8
-0.146	3.741e-8
-0.147	3.748e-8
-0.148	3.755e-8
-0.149	3.762e-8
-0.150	3.770e-8
-0.151	3.777e-8
-0.152	3.785e-8
-0.153	3.792e-8
-0.154	3.799e-8
-0.155	3.807e-8
-0.156	3.814e-8
-0.157	3.822e-8
-0.158	3.829e-8
-0.159	3.837e-8
-0.160	3.845e-8
-0.161	3.852e-8
-0.162	3.860e-8
-0.163	3.868e-8
-0.164	3.876e-8
-0.165	3.884e-8
-0.166	3.892e-8
-0.167	3.900e-8
-0.168	3.908e-8
-0.169	3.916e-8
-0.170	3.924e-8
-0.171	3.932e-8
-0.172	3.940e-8
-0.173	3.948e-8
-0.174	3.957e-8
-0.175	3.965e-8
-0.176	3.973e-8
-0.177	3.981e-8
-0.178	3.989e-8
-0.179	3.998e-8
-0.180	4.006e-8
-0.181	4.014e-8
-0.182	4.022e-8
-0.183	4.031e-8
-0.184	4.039e-8
-0.185	4.048e-8
-0.186	4.056e-8
-0.187	4.065e-8
-0.188	4.073e-8
-0.189	4.082e-8
-0.190	4.090e-8
-0.191	4.099e-8
-0.192	4.108e-8
-0.193	4.117e-8
-0.194	4.126e-8
-0.195	4.135e-8
-0.196	4.144e-8
-0.197	4.153e-8
-0.198	4.162e-8
-0.199	4.172e-8
-0.200	4.181e-8
-0.201	4.191e-8
-0.202	4.200e-8
-0.203	4.210e-8
-0.204	4.220e-8
-0.205	4.230e-8
-0.206	4.240e-8
-0.207	4.250e-8
-0.208	4.260e-8
-0.209	4.271e-8
-0.210	4.281e-8
-0.211	4.291e-8
-0.212	4.302e-8
-0.213	4.313e-8
-0.214	4.323e-8
-0.215	4.334e-8
-0.216	4.345e-8
-0.217	4.355e-8
-0.218	4.366e-8
-0.219	4.377e-8
-0.220	4.387e-8
-0.221	4.398e-8
-0.222	4.409e-8
-0.223	4.420e-8
-0.224	4.430e-8
-0.225	4.441e-8
-0.226	4.452e-8
-0.227	4.463e-8
-0.228	4.474e-8
-0.229	4.484e-8
-0.230	4.495e-8
-0.231	4.506e-8
-0.232	4.517e-8
-0.233	4.528e-8
-0.234	4.539e-8
-0.235	4.550e-8
-0.236	4.561e-8
-0.237	4.572e-8
-0.238	4.583e-8
-0.239	4.595e-8
-0.240	4.606e-8
-0.241	4.617e-8
-0.242	4.628e-8
-0.243	4.639e-8
-0.244	4.651e-8
-0.245	4.662e-8
-0.246	4.673e-8
-0.247	4.685e-8
-0.248	4.696e-8
-0.249	4.707e-8
-0.250	4.719e-8
-0.251	4.730e-8
-0.252	4.742e-8
-0.253	4.754e-8
-0.254	4.765e-8
-0.255	4.777e-8
-0.256	4.788e-8
-0.257	4.800e-8
-0.258	4.812e-8
-0.259	4.824e-8
-0.260	4.835e-8
-0.261	4.847e-8
-0.262	4.859e-8
-0.263	4.870e-8
-0.264	4.882e-8
-0.265	4.894e-8
-0.266	4.905e-8
-0.267	4.917e-8
-0.268	4.929e-8
-0.269	4.941e-8
-0.270	4.953e-8
-0.271	4.964e-8
-0.272	4.976e-8
-0.273	4.988e-8
-0.274	5.000e-8
-0.275	5.012e-8
-0.276	5.024e-8
-0.277	5.036e-8
-0.278	5.048e-8
-0.279	5.060e-8
-0.280	5.073e-8
-0.281	5.085e-8
-0.282	5.097e-8
-0.283	5.109e-8
-0.284	5.121e-8
-0.285	5.134e-8
-0.286	5.146e-8
-0.287	5.158e-8
-0.288	5.171e-8
-0.289	5.183e-8
-0.290	5.196e-8
-0.291	5.208e-8
-0.292	5.221e-8
-0.293	5.233e-8
-0.294	5.245e-8
-0.295	5.258e-8
-0.296	5.270e-8
-0.297	5.283e-8
-0.298	5.295e-8
-0.299	5.308e-8
-0.300	5.321e-8
-0.301	5.333e-8
-0.302	5.346e-8
-0.303	5.358e-8
-0.304	5.370e-8
-0.305	5.383e-8
-0.306	5.395e-8
-0.307	5.408e-8
-0.308	5.420e-8
-0.309	5.433e-8
-0.310	5.445e-8
-0.311	5.458e-8
-0.312	5.470e-8
-0.313	5.483e-8
-0.314	5.495e-8
-0.315	5.508e-8
-0.316	5.520e-8
-0.317	5.533e-8
-0.318	5.546e-8
-0.319	5.558e-8
-0.320	5.571e-8
-0.321	5.584e-8
-0.322	5.596e-8
-0.323	5.609e-8
-0.324	5.622e-8
-0.325	5.635e-8
-0.326	5.647e-8
-0.327	5.660e-8
-0.328	5.673e-8
-0.329	5.686e-8
-0.330	5.700e-8
-0.331	5.713e-8
-0.332	5.726e-8
-0.333	5.739e-8
-0.334	5.752e-8
-0.335	5.766e-8
-0.336	5.779e-8
-0.337	5.792e-8
-0.338	5.806e-8
-0.339	5.819e-8
-0.340	5.833e-8
-0.341	5.846e-8
-0.342	5.859e-8
-0.343	5.873e-8
-0.344	5.886e-8
-0.345	5.900e-8
-0.346	5.913e-8
-0.347	5.926e-8
-0.348	5.940e-8
-0.349	5.953e-8
-0.350	5.967e-8
-0.351	5.980e-8
-0.352	5.994e-8
-0.353	6.008e-8
-0.354	6.022e-8
-0.355	6.036e-8
-0.356	6.049e-8
-0.357	6.063e-8
-0.358	6.077e-8
-0.359	6.091e-8
-0.360	6.105e-8
-0.361	6.119e-8
-0.362	6.134e-8
-0.363	6.148e-8
-0.364	6.162e-8
-0.365	6.176e-8
-0.366	6.191e-8
-0.367	6.205e-8
-0.368	6.219e-8
-0.369	6.234e-8
-0.370	6.248e-8
-0.371	6.263e-8
-0.372	6.278e-8
-0.373	6.292e-8
-0.374	6.307e-8
-0.375	6.322e-8
-0.376	6.337e-8
-0.377	6.352e-8
-0.378	6.367e-8
-0.379	6.382e-8
-0.380	6.397e-8
-0.381	6.413e-8
-0.382	6.428e-8
-0.383	6.443e-8
-0.384	6.458e-8
-0.385	6.474e-8
-0.386	6.489e-8
-0.387	6.505e-8
-0.388	6.520e-8
-0.389	6.536e-8
-0.390	6.551e-8
-0.391	6.567e-8
-0.392	6.582e-8
-0.393	6.598e-8
-0.394	6.614e-8
-0.395	6.630e-8
-0.396	6.646e-8
-0.397	6.662e-8
-0.398	6.678e-8
-0.399	6.694e-8
-0.400	6.711e-8
-0.401	6.727e-8
-0.402	6.743e-8
-0.403	6.760e-8
-0.404	6.776e-8
-0.405	6.793e-8
-0.406	6.810e-8
-0.407	6.826e-8
-0.408	6.843e-8
-0.409	6.860e-8
-0.410	6.877e-8
-0.411	6.894e-8
-0.412	6.911e-8
-0.413	6.928e-8
-0.414	6.945e-8
-0.415	6.962e-8
-0.416	6.979e-8
-0.417	6.997e-8
-0.418	7.014e-8
-0.419	7.032e-8
-0.420	7.050e-8
-0.421	7.067e-8
-0.422	7.086e-8
-0.423	7.103e-8
-0.424	7.122e-8
-0.425	7.140e-8
-0.426	7.158e-8
-0.427	7.176e-8
-0.428	7.195e-8
-0.429	7.213e-8
-0.430	7.232e-8
-0.431	7.250e-8
-0.432	7.269e-8
-0.433	7.288e-8
-0.434	7.307e-8
-0.435	7.326e-8
-0.436	7.346e-8
-0.437	7.365e-8
-0.438	7.384e-8
-0.439	7.404e-8
-0.440	7.423e-8
-0.441	7.443e-8
-0.442	7.463e-8
-0.443	7.483e-8
-0.444	7.503e-8
-0.445	7.523e-8
-0.446	7.543e-8
-0.447	7.564e-8
-0.448	7.584e-8
-0.449	7.605e-8
-0.450	7.626e-8
-0.451	7.647e-8
-0.452	7.668e-8
-0.453	7.689e-8
-0.454	7.710e-8
-0.455	7.732e-8
-0.456	7.753e-8
-0.457	7.775e-8
-0.458	7.797e-8
-0.459	7.819e-8
-0.460	7.842e-8
-0.461	7.864e-8
-0.462	7.887e-8
-0.463	7.910e-8
-0.464	7.933e-8
-0.465	7.956e-8
-0.466	7.980e-8
-0.467	8.003e-8
-0.468	8.027e-8
-0.469	8.051e-8
-0.470	8.076e-8
-0.471	8.100e-8
-0.472	8.125e-8
-0.473	8.150e-8
-0.474	8.176e-8
-0.475	8.201e-8
-0.476	8.227e-8
-0.477	8.254e-8
-0.478	8.280e-8
-0.479	8.307e-8
-0.480	8.334e-8
-0.481	8.361e-8
-0.482	8.388e-8
-0.483	8.416e-8
-0.484	8.443e-8
-0.485	8.471e-8
-0.486	8.500e-8
-0.487	8.528e-8
-0.488	8.557e-8
-0.489	8.586e-8
-0.490	8.615e-8
-0.491	8.645e-8
-0.492	8.674e-8
-0.493	8.704e-8
-0.494	8.734e-8
-0.495	8.765e-8
-0.496	8.796e-8
-0.497	8.826e-8
-0.498	8.857e-8
-0.499	8.107e-8
-0.500	3.175e-8
-0.499	3.012e-8
-0.498	2.853e-8
-0.497	2.696e-8
-0.496	2.543e-8
-0.495	2.394e-8
-0.494	2.248e-8
-0.493	2.105e-8
-0.492	1.965e-8
-0.491	1.829e-8
-0.490	1.696e-8
-0.489	1.567e-8
-0.488	1.440e-8
-0.487	1.318e-8
-0.486	1.198e-8
-0.485	1.082e-8
-0.484	9.692e-9
-0.483	8.598e-9
-0.482	7.537e-9
-0.481	6.509e-9
-0.480	5.515e-9
-0.479	4.554e-9
-0.478	3.627e-9
-0.477	2.733e-9
-0.476	1.872e-9
-0.475	1.119e-9
-0.474	3.991e-10
-0.473	-2.873e-10
-0.472	-9.433e-10
-0.471	-1.569e-9
-0.470	-2.168e-9
-0.469	-2.742e-9
-0.468	-3.290e-9
-0.467	-3.817e-9
-0.466	-4.322e-9
-0.465	-4.809e-9
-0.464	-5.278e-9
-0.463	-5.730e-9
-0.462	-6.170e-9
-0.461	-6.595e-9
-0.460	-7.011e-9
-0.459	-7.419e-9
-0.458	-7.817e-9
-0.457	-8.211e-9
-0.456	-8.599e-9
-0.455	-8.985e-9
-0.454	-9.370e-9
-0.453	-9.752e-9
-0.452	-1.014e-8
-0.451	-1.052e-8
-0.450	-1.089e-8
-0.449	-1.125e-8
-0.448	-1.160e-8
-0.447	-1.195e-8
-0.446	-1.229e-8
-0.445	-1.262e-8
-0.444	-1.295e-8
-0.443	-1.327e-8
-0.442	-1.358e-8
-0.441	-1.389e-8
-0.440	-1.419e-8
-0.439	-1.449e-8
-0.438	-1.478e-8
-0.437	-1.507e-8
-0.436	-1.536e-8
-0.435	-1.564e-8
-0.434	-1.591e-8
-0.433	-1.618e-8
-0.432	-1.645e-8
-0.431	-1.671e-8
-0.430	-1.696e-8
-0.429	-1.722e-8
-0.428	-1.746e-8
-0.427	-1.771e-8
-0.426	-1.795e-8
-0.425	-1.818e-8
-0.424	-1.842e-8
-0.423	-1.865e-8
-0.422	-1.887e-8
-0.421	-1.910e-8
-0.420	-1.932e-8
-0.419	-1.953e-8
-0.418	-1.974e-8
-0.417	-1.996e-8
-0.416	-2.016e-8
-0.415	-2.036e-8
-0.414	-2.057e-8
-0.413	-2.076e-8
-0.412	-2.096e-8
-0.411	-2.115e-8
-0.410	-2.134e-8
-0.409	-2.153e-8
-0.408	-2.172e-8
-0.407	-2.190e-8
-0.406	-2.208e-8
-0.405	-2.226e-8
-0.404	-2.244e-8
-0.403	-2.261e-8
-0.402	-2.278e-8
-0.401	-2.295e-8
-0.400	-2.312e-8
-0.399	-2.328e-8
-0.398	-2.344e-8
-0.397	-2.361e-8
-0.396	-2.377e-8
-0.395	-2.392e-8
-0.394	-2.408e-8
-0.393	-2.424e-8
-0.392	-2.439e-8
-0.391	-2.454e-8
-0.390	-2.469e-8
-0.389	-2.484e-8
-0.388	-2.499e-8
-0.387	-2.513e-8
-0.386	-2.528e-8
-0.385	-2.542e-8
-0.384	-2.556e-8
-0.383	-2.569e-8
-0.382	-2.583e-8
-0.381	-2.597e-8
-0.380	-2.610e-8
-0.379	-2.624e-8
-0.378	-2.637e-8
-0.377	-2.650e-8
-0.376	-2.662e-8
-0.375	-2.675e-8
-0.374	-2.688e-8
-0.373	-2.700e-8
-0.372	-2.713e-8
-0.371	-2.725e-8
-0.370	-2.737e-8
-0.369	-2.749e-8
-0.368	-2.761e-8
-0.367	-2.773e-8
-0.366	-2.784e-8
-0.365	-2.796e-8
-0.364	-2.807e-8
-0.363	-2.819e-8
-0.362	-2.830e-8
-0.361	-2.841e-8
-0.360	-2.852e-8
-0.359	-2.863e-8
-0.358	-2.874e-8
-0.357	-2.884e-8
-0.356	-2.895e-8
-0.355	-2.905e-8
-0.354	-2.916e-8
-0.353	-2.926e-8
-0.352	-2.937e-8
-0.351	-2.947e-8
-0.350	-2.957e-8
-0.349	-2.967e-8
-0.348	-2.977e-8
-0.347	-2.987e-8
-0.346	-2.997e-8
-0.345	-3.006e-8
-0.344	-3.016e-8
-0.343	-3.026e-8
-0.342	-3.035e-8
-0.341	-3.045e-8
-0.340	-3.054e-8
-0.339	-3.063e-8
-0.338	-3.072e-8
-0.337	-3.082e-8
-0.336	-3.091e-8
-0.335	-3.100e-8
-0.334	-3.109e-8
-0.333	-3.118e-8
-0.332	-3.126e-8
-0.331	-3.135e-8
-0.330	-3.144e-8
-0.329	-3.153e-8
-0.328	-3.161e-8
-0.327	-3.170e-8
-0.326	-3.178e-8
-0.325	-3.186e-8
-0.324	-3.195e-8
-0.323	-3.203e-8
-0.322	-3.211e-8
-0.321	-3.219e-8
-0.320	-3.227e-8
-0.319	-3.235e-8
-0.318	-3.242e-8
-0.317	-3.250e-8
-0.316	-3.258e-8
-0.315	-3.265e-8
-0.314	-3.273e-8
-0.313	-3.280e-8
-0.312	-3.288e-8
-0.311	-3.295e-8
-0.310	-3.302e-8
-0.309	-3.309e-8
-0.308	-3.316e-8
-0.307	-3.323e-8
-0.306	-3.330e-8
-0.305	-3.337e-8
-0.304	-3.343e-8
-0.303	-3.350e-8
-0.302	-3.357e-8
-0.301	-3.363e-8
-0.300	-3.370e-8
-0.299	-3.376e-8
-0.298	-3.382e-8
-0.297	-3.389e-8
-0.296	-3.395e-8
-0.295	-3.401e-8
-0.294	-3.408e-8
-0.293	-3.414e-8
-0.292	-3.420e-8
-0.291	-3.426e-8
-0.290	-3.433e-8
-0.289	-3.439e-8
-0.288	-3.445e-8
-0.287	-3.451e-8
-0.286	-3.457e-8
-0.285	-3.463e-8
-0.284	-3.469e-8
-0.283	-3.475e-8
-0.282	-3.481e-8
-0.281	-3.486e-8
-0.280	-3.492e-8
-0.279	-3.498e-8
-0.278	-3.503e-8
-0.277	-3.509e-8
-0.276	-3.515e-8
-0.275	-3.520e-8
-0.274	-3.526e-8
-0.273	-3.531e-8
-0.272	-3.536e-8
-0.271	-3.542e-8
-0.270	-3.547e-8
-0.269	-3.552e-8
-0.268	-3.557e-8
-0.267	-3.562e-8
-0.266	-3.567e-8
-0.265	-3.572e-8
-0.264	-3.577e-8
-0.263	-3.582e-8
-0.262	-3.587e-8
-0.261	-3.592e-8
-0.260	-3.596e-8
-0.259	-3.601e-8
-0.258	-3.606e-8
-0.257	-3.610e-8
-0.256	-3.615e-8
-0.255	-3.620e-8
-0.254	-3.624e-8
-0.253	-3.629e-8
-0.252	-3.633e-8
-0.251	-3.638e-8
-0.250	-3.642e-8
-0.249	-3.647e-8
-0.248	-3.651e-8
-0.247	-3.656e-8
-0.246	-3.660e-8
-0.245	-3.665e-8
-0.244	-3.669e-8
-0.243	-3.673e-8
-0.242	-3.678e-8
-0.241	-3.682e-8
-0.240	-3.687e-8
-0.239	-3.691e-8
-0.238	-3.695e-8
-0.237	-3.700e-8
-0.236	-3.704e-8
-0.235	-3.708e-8
-0.234	-3.712e-8
-0.233	-3.716e-8
-0.232	-3.720e-8
-0.231	-3.724e-8
-0.230	-3.727e-8
-0.229	-3.731e-8
-0.228	-3.735e-8
-0.227	-3.739e-8
-0.226	-3.742e-8
-0.225	-3.746e-8
-0.224	-3.750e-8
-0.223	-3.753e-8
-0.222	-3.757e-8
-0.221	-3.760e-8
-0.220	-3.763e-8
-0.219	-3.767e-8
-0.218	-3.770e-8
-0.217	-3.773e-8
-0.216	-3.776e-8
-0.215	-3.779e-8
-0.214	-3.783e-8
-0.213	-3.786e-8
-0.212	-3.789e-8
-0.211	-3.792e-8
-0.210	-3.795e-8
-0.209	-3.799e-8
-0.208	-3.802e-8
-0.207	-3.805e-8
-0.206	-3.808e-8
-0.205	-3.812e-8
-0.204	-3.815e-8
-0.203	-3.819e-8
-0.202	-3.822e-8
-0.201	-3.826e-8
-0.200	-3.830e-8
-0.199	-3.833e-8
-0.198	-3.837e-8
-0.197	-3.841e-8
-0.196	-3.844e-8
-0.195	-3.848e-8
-0.194	-3.852e-8
-0.193	-3.855e-8
-0.192	-3.859e-8
-0.191	-3.863e-8
-0.190	-3.866e-8
-0.189	-3.870e-8
-0.188	-3.873e-8
-0.187	-3.877e-8
-0.186	-3.880e-8
-0.185	-3.884e-8
-0.184	-3.887e-8
-0.183	-3.891e-8
-0.182	-3.894e-8
-0.181	-3.897e-8
-0.180	-3.901e-8
-0.179	-3.904e-8
-0.178	-3.907e-8
-0.177	-3.910e-8
-0.176	-3.913e-8
-0.175	-3.916e-8
-0.174	-3.919e-8
-0.173	-3.922e-8
-0.172	-3.925e-8
-0.171	-3.927e-8
-0.170	-3.930e-8
-0.169	-3.933e-8
-0.168	-3.935e-8
-0.167	-3.938e-8
-0.166	-3.941e-8
-0.165	-3.943e-8
-0.164	-3.946e-8
-0.163	-3.948e-8
-0.162	-3.951e-8
-0.161	-3.954e-8
-0.160	-3.956e-8
-0.159	-3.959e-8
-0.158	-3.962e-8
-0.157	-3.965e-8
-0.156	-3.967e-8
-0.155	-3.970e-8
-0.154	-3.973e-8
-0.153	-3.975e-8
-0.152	-3.978e-8
-0.151	-3.981e-8
-0.150	-3.984e-8
-0.149	-3.986e-8
-0.148	-3.989e-8
-0.147	-3.992e-8
-0.146	-3.995e-8
-0.145	-3.997e-8
-0.144	-4.000e-8
-0.143	-4.003e-8
-0.142	-4.006e-8
-0.141	-4.008e-8
-0.140	-4.011e-8
-0.139	-4.014e-8
-0.138	-4.017e-8
-0.137	-4.020e-8
-0.136	-4.022e-8
-0.135	-4.025e-8
-0.134	-4.028e-8
-0.133	-4.031e-8
-0.132	-4.034e-8
-0.131	-4.036e-8
-0.130	-4.039e-8
-0.129	-4.042e-8
-0.128	-4.045e-8
-0.127	-4.047e-8
-0.126	-4.050e-8
-0.125	-4.053e-8
-0.124	-4.056e-8
-0.123	-4.058e-8
-0.122	-4.061e-8
-0.121	-4.064e-8
-0.120	-4.067e-8
-0.119	-4.069e-8
-0.118	-4.072e-8
-0.117	-4.075e-8
-0.116	-4.077e-8
-0.115	-4.080e-8
-0.114	-4.083e-8
-0.113	-4.086e-8
-0.112	-4.088e-8
-0.111	-4.091e-8
-0.110	-4.094e-8
-0.109	-4.097e-8
-0.108	-4.099e-8
-0.107	-4.102e-8
-0.106	-4.105e-8
-0.105	-4.107e-8
-0.104	-4.110e-8
-0.103	-4.113e-8
-0.102	-4.116e-8
-0.101	-4.118e-8
-0.100	-4.121e-8
-0.099	-4.123e-8
-0.098	-4.125e-8
-0.097	-4.128e-8
-0.096	-4.130e-8
-0.095	-4.133e-8
-0.094	-4.136e-8
-0.093	-4.138e-8
-0.092	-4.141e-8
-0.091	-4.143e-8
-0.090	-4.145e-8
-0.089	-4.148e-8
-0.088	-4.150e-8
-0.087	-4.153e-8
-0.086	-4.155e-8
-0.085	-4.157e-8
-0.084	-4.160e-8
-0.083	-4.162e-8
-0.082	-4.165e-8
-0.081	-4.167e-8
-0.080	-4.170e-8
-0.079	-4.172e-8
-0.078	-4.174e-8
-0.077	-4.177e-8
-0.076	-4.180e-8
-0.075	-4.182e-8
-0.074	-4.185e-8
-0.073	-4.187e-8
-0.072	-4.190e-8
-0.071	-4.192e-8
-0.070	-4.195e-8
-0.069	-4.198e-8
-0.068	-4.200e-8
-0.067	-4.203e-8
-0.066	-4.206e-8
-0.065	-4.208e-8
-0.064	-4.211e-8
-0.063	-4.214e-8
-0.062	-4.217e-8
-0.061	-4.220e-8
-0.060	-4.222e-8
-0.059	-4.225e-8
-0.058	-4.228e-8
-0.057	-4.231e-8
-0.056	-4.234e-8
-0.055	-4.236e-8
-0.054	-4.239e-8
-0.053	-4.242e-8
-0.052	-4.244e-8
-0.051	-4.247e-8
-0.050	-4.250e-8
-0.049	-4.253e-8
-0.048	-4.255e-8
-0.047	-4.258e-8
-0.046	-4.260e-8
-0.045	-4.263e-8
-0.044	-4.266e-8
-0.043	-4.268e-8
-0.042	-4.271e-8
-0.041	-4.274e-8
-0.040	-4.276e-8
-0.039	-4.279e-8
-0.038	-4.282e-8
-0.037	-4.285e-8
-0.036	-4.287e-8
-0.035	-4.290e-8
-0.034	-4.293e-8
-0.033	-4.295e-8
-0.032	-4.298e-8
-0.031	-4.301e-8
-0.030	-4.304e-8
-0.029	-4.306e-8
-0.028	-4.309e-8
-0.027	-4.312e-8
-0.026	-4.315e-8
-0.025	-4.318e-8
-0.024	-4.320e-8
-0.023	-4.323e-8
-0.022	-4.326e-8
-0.021	-4.329e-8
-0.020	-4.332e-8
-0.019	-4.335e-8
-0.018	-4.337e-8
-0.017	-4.340e-8
-0.016	-4.343e-8
-0.015	-4.346e-8
-0.014	-4.349e-8
-0.013	-4.352e-8
-0.012	-4.355e-8
-0.011	-4.357e-8
-0.010	-4.360e-8
-0.009	-4.363e-8
-0.008	-4.366e-8
-0.007	-4.369e-8
-0.006	-4.371e-8
-0.005	-4.374e-8
-0.004	-4.377e-8
-0.003	-4.380e-8
-0.002	-4.383e-8
-0.001	-4.386e-8
-0.000	-4.389e-8
0.001	-4.392e-8
0.002	-4.395e-8
0.003	-4.398e-8
0.004	-4.401e-8
0.005	-4.405e-8
0.006	-4.408e-8
0.007	-4.411e-8
0.008	-4.415e-8
0.009	-4.418e-8
0.010	-4.421e-8
0.011	-4.425e-8
0.012	-4.428e-8
0.013	-4.432e-8
0.014	-4.435e-8
0.015	-4.439e-8
0.016	-4.442e-8
0.017	-4.446e-8
0.018	-4.450e-8
0.019	-4.453e-8
0.020	-4.457e-8
0.021	-4.461e-8
0.022	-4.464e-8
0.023	-4.468e-8
0.024	-4.471e-8
0.025	-4.475e-8
0.026	-4.479e-8
0.027	-4.482e-8
0.028	-4.486e-8
0.029	-4.489e-8
0.030	-4.493e-8
0.031	-4.497e-8
0.032	-4.500e-8
0.033	-4.504e-8
0.034	-4.507e-8
0.035	-4.511e-8
0.036	-4.515e-8
0.037	-4.518e-8
0.038	-4.522e-8
0.039	-4.526e-8
0.040	-4.529e-8
0.041	-4.533e-8
0.042	-4.536e-8
0.043	-4.540e-8
0.044	-4.544e-8
0.045	-4.547e-8
0.046	-4.551e-8
0.047	-4.555e-8
0.048	-4.558e-8
0.049	-4.562e-8
0.050	-4.566e-8
0.051	-4.569e-8
0.052	-4.573e-8
0.053	-4.577e-8
0.054	-4.581e-8
0.055	-4.585e-8
0.056	-4.589e-8
0.057	-4.593e-8
0.058	-4.597e-8
0.059	-4.601e-8
0.060	-4.605e-8
0.061	-4.609e-8
0.062	-4.613e-8
0.063	-4.617e-8
0.064	-4.621e-8
0.065	-4.626e-8
0.066	-4.630e-8
0.067	-4.634e-8
0.068	-4.639e-8
0.069	-4.643e-8
0.070	-4.648e-8
0.071	-4.653e-8
0.072	-4.657e-8
0.073	-4.662e-8
0.074	-4.666e-8
0.075	-4.671e-8
0.076	-4.676e-8
0.077	-4.681e-8
0.078	-4.686e-8
0.079	-4.691e-8
0.080	-4.696e-8
0.081	-4.701e-8
0.082	-4.706e-8
0.083	-4.711e-8
0.084	-4.716e-8
0.085	-4.721e-8
0.086	-4.726e-8
0.087	-4.732e-8
0.088	-4.737e-8
0.089	-4.742e-8
0.090	-4.747e-8
0.091	-4.752e-8
0.092	-4.758e-8
0.093	-4.763e-8
0.094	-4.768e-8
0.095	-4.773e-8
0.096	-4.779e-8
0.097	-4.784e-8
0.098	-4.790e-8
0.099	-4.795e-8
0.100	-4.801e-8
0.101	-4.806e-8
0.102	-4.812e-8
0.103	-4.818e-8
0.104	-4.823e-8
0.105	-4.829e-8
0.106	-4.835e-8
0.107	-4.840e-8
0.108	-4.846e-8
0.109	-4.852e-8
0.110	-4.858e-8
0.111	-4.864e-8
0.112	-4.870e-8
0.113	-4.876e-8
0.114	-4.882e-8
0.115	-4.888e-8
0.116	-4.895e-8
0.117	-4.901e-8
0.118	-4.907e-8
0.119	-4.914e-8
0.120	-4.920e-8
0.121	-4.927e-8
0.122	-4.933e-8
0.123	-4.940e-8
0.124	-4.947e-8
0.125	-4.954e-8
0.126	-4.960e-8
0.127	-4.967e-8
0.128	-4.974e-8
0.129	-4.981e-8
0.130	-4.989e-8
0.131	-4.996e-8
0.132	-5.003e-8
0.133	-5.010e-8
0.134	-5.018e-8
0.135	-5.025e-8
0.136	-5.033e-8
0.137	-5.040e-8
0.138	-5.048e-8
0.139	-5.055e-8
0.140	-5.063e-8
0.141	-5.071e-8
0.142	-5.079e-8
0.143	-5.087e-8
0.144	-5.095e-8
0.145	-5.103e-8
0.146	-5.112e-8
0.147	-5.120e-8
0.148	-5.129e-8
0.149	-5.137e-8
0.150	-5.145e-8
0.151	-5.154e-8
0.152	-5.162e-8
0.153	-5.171e-8
0.154	-5.179e-8
0.155	-5.189e-8
0.156	-5.198e-8
0.157	-5.208e-8
0.158	-5.218e-8
0.159	-5.228e-8
0.160	-5.238e-8
0.161	-5.248e-8
0.162	-5.259e-8
0.163	-5.270e-8
0.164	-5.280e-8
0.165	-5.292e-8
0.166	-5.303e-8
0.167	-5.314e-8
0.168	-5.325e-8
0.169	-5.336e-8
0.170	-5.347e-8
0.171	-5.359e-8
0.172	-5.370e-8
0.173	-5.381e-8
0.174	-5.392e-8
0.175	-5.403e-8
0.176	-5.413e-8
0.177	-5.422e-8
0.178	-5.431e-8
0.179	-5.440e-8
0.180	-5.450e-8
0.181	-5.458e-8
0.182	-5.467e-8
0.183	-5.476e-8
0.184	-5.484e-8
0.185	-5.493e-8
0.186	-5.501e-8
0.187	-5.509e-8
0.188	-5.517e-8
0.189	-5.525e-8
0.190	-5.533e-8
0.191	-5.540e-8
0.192	-5.548e-8
0.193	-5.555e-8
0.194	-5.562e-8
0.195	-5.569e-8
0.196	-5.576e-8
0.197	-5.583e-8
0.198	-5.590e-8
0.199	-5.596e-8
0.200	-3.512e-9
0.199	-2.538e-9
0.198	-1.585e-9
0.197	-6.538e-10
0.196	2.558e-10
0.195	1.144e-9
0.194	2.010e-9
0.193	2.855e-9
0.192	3.678e-9
0.191	4.480e-9
0.190	5.260e-9
0.189	6.019e-9
0.188	6.756e-9
0.187	7.471e-9
0.186	8.165e-9
0.185	8.837e-9
0.184	9.488e-9
0.183	1.012e-8
0.182	1.072e-8
0.181	1.131e-8
0.180	1.187e-8
0.179	1.242e-8
0.178	1.294e-8
0.177	1.344e-8
0.176	1.392e-8
0.175	1.432e-8
0.174	1.470e-8
0.173	1.506e-8
0.172	1.540e-8
0.171	1.572e-8
0.170	1.602e-8
0.169	1.631e-8
0.168	1.659e-8
0.167	1.684e-8
0.166	1.709e-8
0.165	1.733e-8
0.164	1.756e-8
0.163	1.777e-8
0.162	1.798e-8
0.161	1.819e-8
0.160	1.839e-8
0.159	1.858e-8
0.158	1.877e-8
0.157	1.896e-8
0.156	1.915e-8
0.155	1.934e-8
0.154	1.953e-8
0.153	1.972e-8
0.152	1.992e-8
0.151	2.011e-8
0.150	2.030e-8
0.149	2.048e-8
0.148	2.065e-8
0.147	2.082e-8
0.146	2.099e-8
0.145	2.115e-8
0.144	2.131e-8
0.143	2.147e-8
0.142	2.163e-8
0.141	2.178e-8
0.140	2.193e-8
0.139	2.207e-8
0.138	2.222e-8
0.137	2.236e-8
0.136	2.250e-8
0.135	2.263e-8
0.134	2.277e-8
0.133	2.290e-8
0.132	2.303e-8
0.131	2.316e-8
0.130	2.328e-8
0.129	2.341e-8
0.128	2.353e-8
0.127	2.365e-8
0.126	2.377e-8
0.125	2.388e-8
0.124	2.400e-8
0.123	2.411e-8
0.122	2.422e-8
0.121	2.433e-8
0.120	2.444e-8
0.119	2.455e-8
0.118	2.466e-8
0.117	2.476e-8
0.116	2.487e-8
0.115	2.497e-8
0.114	2.507e-8
0.113	2.517e-8
0.112	2.527e-8
0.111	2.537e-8
0.110	2.546e-8
0.109	2.556e-8
0.108	2.565e-8
0.107	2.575e-8
0.106	2.584e-8
0.105	2.593e-8
0.104	2.602e-8
0.103	2.611e-8
0.102	2.620e-8
0.101	2.628e-8
0.100	2.637e-8
0.099	2.645e-8
0.098	2.654e-8
0.097	2.662e-8
0.096	2.670e-8
0.095	2.678e-8
0.094	2.686e-8
0.093	2.694e-8
0.092	2.702e-8
0.091	2.710e-8
0.090	2.717e-8
0.089	2.725e-8
0.088	2.733e-8
0.087	2.740e-8
0.086	2.748e-8
0.085	2.755e-8
0.084	2.763e-8
0.083	2.770e-8
0.082	2.777e-8
0.081	2.785e-8
0.080	2.792e-8
0.079	2.799e-8
0.078	2.806e-8
0.077	2.813e-8
0.076	2.820e-8
0.075	2.827e-8
0.074	2.834e-8
0.073	2.840e-8
0.072	2.847e-8
0.071	2.854e-8
0.070	2.860e-8
0.069	2.866e-8
0.068	2.873e-8
0.067	2.879e-8
0.066	2.886e-8
0.065	2.892e-8
0.064	2.898e-8
0.063	2.904e-8
0.062	2.910e-8
0.061	2.916e-8
0.060	2.922e-8
0.059	2.928e-8
0.058	2.934e-8
0.057	2.940e-8
0.056	2.945e-8
0.055	2.951e-8
0.054	2.957e-8
0.053	2.962e-8
0.052	2.967e-8
0.051	2.973e-8
0.050	2.978e-8
0.049	2.984e-8
0.048	2.989e-8
0.047	2.995e-8
0.046	3.000e-8
0.045	3.005e-8
0.044	3.011e-8
0.043	3.016e-8
0.042	3.022e-8
0.041	3.027e-8
0.040	3.032e-8
0.039	3.038e-8
0.038	3.043e-8
0.037	3.049e-8
0.036	3.054e-8
0.035	3.059e-8
0.034	3.065e-8
0.033	3.070e-8
0.032	3.075e-8
0.031	3.081e-8
0.030	3.086e-8
0.029	3.091e-8
0.028	3.096e-8
0.027	3.101e-8
0.026	3.107e-8
0.025	3.112e-8
0.024	3.117e-8
0.023	3.122e-8
0.022	3.127e-8
0.021	3.132e-8
0.020	3.137e-8
0.019	3.142e-8
0.018	3.147e-8
0.017	3.151e-8
0.016	3.156e-8
0.015	3.161e-8
0.014	3.166e-8
0.013	3.170e-8
0.012	3.175e-8
0.011	3.179e-8
0.010	3.183e-8
0.009	3.188e-8
0.008	3.192e-8
0.007	3.197e-8
0.006	3.201e-8
0.005	3.205e-8
0.004	3.210e-8
0.003	3.214e-8
0.002	3.219e-8
0.001	3.223e-8
0.000	3.228e-8
-0.001	3.232e-8
-0.002	3.237e-8
-0.003	3.241e-8
-0.004	3.246e-8
-0.005	3.250e-8
-0.006	3.255e-8
-0.007	3.260e-8
-0.008	3.264e-8
-0.009	3.269e-8
-0.010	3.273e-8
-0.011	3.278e-8
-0.012	3.282e-8
-0.013	3.287e-8
-0.014	3.291e-8
-0.015	3.296e-8
-0.016	3.300e-8
-0.017	3.305e-8
-0.018	3.309e-8
-0.019	3.314e-8
-0.020	3.319e-8
-0.021	3.323e-8
-0.022	3.328e-8
-0.023	3.332e-8
-0.024	3.337e-8
-0.025	3.341e-8
-0.026	3.346e-8
-0.027	3.350e-8
-0.028	3.355e-8
-0.029	3.359e-8
-0.030	3.364e-8
-0.031	3.368e-8
-0.032	3.372e-8
-0.033	3.377e-8
-0.034	3.381e-8
-0.035	3.386e-8
-0.036	3.390e-8
-0.037	3.394e-8
-0.038	3.399e-8
-0.039	3.403e-8
-0.040	3.407e-8
-0.041	3.412e-8
-0.042	3.416e-8
-0.043	3.420e-8
-0.044	3.425e-8
-0.045	3.429e-8
-0.046	3.434e-8
-0.047	3.438e-8
-0.048	3.443e-8
-0.049	3.447e-8
-0.050	3.451e-8
-0.051	3.456e-8
-0.052	3.460e-8
-0.053	3.464e-8
-0.054	3.469e-8
-0.055	3.473e-8
-0.056	3.478e-8
-0.057	3.482e-8
-0.058	3.486e-8
-0.059	3.491e-8
-0.060	3.495e-8
-0.061	3.499e-8
-0.062	3.504e-8
-0.063	3.508e-8
-0.064	3.512e-8
-0.065	3.516e-8
-0.066	3.521e-8
-0.067	3.525e-8
-0.068	3.530e-8
-0.069	3.534e-8
-0.070	3.538e-8
-0.071	3.543e-8
-0.072	3.548e-8
-0.073	3.552e-8
-0.074	3.557e-8
-0.075	3.561e-8
-0.076	3.566e-8
-0.077	3.570e-8
-0.078	3.575e-8
-0.079	3.580e-8
-0.080	3.584e-8
-0.081	3.589e-8
-0.082	3.594e-8
-0.083	3.598e-8
-0.084	3.603e-8
-0.085	3.608e-8
-0.086	3.613e-8
-0.087	3.617e-8
-0.088	3.622e-8
-0.089	3.627e-8
-0.090	3.632e-8
-0.091	3.637e-8
-0.092	3.642e-8
-0.093	3.647e-8
-0.094	3.652e-8
-0.095	3.657e-8
-0.096	3.662e-8
-0.097	3.667e-8
-0.098	3.672e-8
-0.099	3.677e-8
-0.100	3.682e-8
-0.101	3.687e-8
-0.102	3.692e-8
-0.103	3.696e-8
-0.104	3.701e-8
-0.105	3.706e-8
-0.106	3.711e-8
-0.107	3.715e-8
-0.108	3.720e-8
-0.109	3.725e-8
-0.110	3.730e-8
-0.111	3.734e-8
-0.112	3.739e-8
-0.113	3.744e-8
-0.114	3.749e-8
-0.115	3.753e-8
-0.116	3.758e-8
-0.117	3.763e-8
-0.118	3.767e-8
-0.119	3.772e-8
-0.120	3.777e-8
-0.121	3.782e-8
-0.122	3.787e-8
-0.123	3.791e-8
-0.124	3.796e-8
-0.125	3.801e-8
-0.126	3.806e-8
-0.127	3.811e-8
-0.128	3.816e-8
-0.129	3.821e-8
-0.130	3.826e-8
-0.131	3.831e-8
-0.132	3.836e-8
-0.133	3.842e-8
-0.134	3.847e-8
-0.135	3.852e-8
-0.136	3.858e-8
-0.137	3.863e-8
-0.138	3.868e-8
-0.139	3.874e-8
-0.140	3.879e-8
-0.141	3.885e-8
-0.142	3.890e-8
-0.143	3.896e-8
-0.144	3.901e-8
-0.145	3.907e-8
-0.146	3.913e-8
-0.147	3.918e-8
-0.148	3.924e-8
-0.149	3.930e-8
-0.150	3.935e-8
-0.151	3.941e-8
-0.152	3.947e-8
-0.153	3.952e-8
-0.154	3.958e-8
-0.155	3.964e-8
-0.156	3.969e-8
-0.157	3.975e-8
-0.158	3.981e-8
-0.159	3.986e-8
-0.160	3.992e-8
-0.161	3.998e-8
-0.162	4.004e-8
-0.163	4.010e-8
-0.164	4.016e-8
-0.165	4.021e-8
-0.166	4.027e-8
-0.167	4.033e-8
-0.168	4.039e-8
-0.169	4.045e-8
-0.170	4.051e-8
-0.171	4.057e-8
-0.172	4.063e-8
-0.173	4.069e-8
-0.174	4.076e-8
-0.175	4.082e-8
-0.176	4.088e-8
-0.177	4.094e-8
-0.178	4.100e-8
-0.179	4.106e-8
-0.180	4.113e-8
-0.181	4.119e-8
-0.182	4.125e-8
-0.183	4.131e-8
-0.184	4.137e-8
-0.185	4.144e-8
-0.186	4.150e-8
-0.187	4.156e-8
-0.188	4.162e-8
-0.189	4.169e-8
-0.190	4.175e-8
-0.191	4.181e-8
-0.192	4.188e-8
-0.193	4.194e-8
-0.194	4.201e-8
-0.195	4.207e-8
-0.196	4.214e-8
-0.197	4.220e-8
-0.198	4.226e-8
-0.199	4.233e-8
-0.200	4.240e-8
-0.201	4.246e-8
-0.202	4.253e-8
-0.203	4.260e-8
-0.204	4.267e-8
-0.205	4.273e-8
-0.206	4.281e-8
-0.207	4.288e-8
-0.208	4.295e-8
-0.209	4.303e-8
-0.210	4.310e-8
-0.211	4.318e-8
-0.212	4.326e-8
-0.213	4.333e-8
-0.214	4.341e-8
-0.215	4.349e-8
-0.216	4.357e-8
-0.217	4.365e-8
-0.218	4.373e-8
-0.219	4.381e-8
-0.220	4.388e-8
-0.221	4.397e-8
-0.222	4.405e-8
-0.223	4.413e-8
-0.224	4.421e-8
-0.225	4.429e-8
-0.226	4.437e-8
-0.227	4.445e-8
-0.228	4.453e-8
-0.229	4.461e-8
-0.230	4.469e-8
-0.231	4.477e-8
-0.232	4.485e-8
-0.233	4.493e-8
-0.234	4.501e-8
-0.235	4.509e-8
-0.236	4.517e-8
-0.237	4.525e-8
-0.238	4.533e-8
-0.239	4.541e-8
-0.240	4.548e-8
-0.241	4.556e-8
-0.242	4.564e-8
-0.243	4.572e-8
-0.244	4.580e-8
-0.245	4.588e-8
-0.246	4.596e-8
-0.247	4.603e-8
-0.248	4.611e-8
-0.249	4.619e-8
-0.250	4.627e-8
-0.251	4.636e-8
-0.252	4.644e-8
-0.253	4.652e-8
-0.254	4.660e-8
-0.255	4.668e-8
-0.256	4.677e-8
-0.257	4.685e-8
-0.258	4.694e-8
-0.259	4.702e-8
-0.260	4.710e-8
-0.261	4.719e-8
-0.262	4.727e-8
-0.263	4.736e-8
-0.264	4.744e-8
-0.265	4.753e-8
-0.266	4.762e-8
-0.267	4.770e-8
-0.268	4.779e-8
-0.269	4.787e-8
-0.270	4.796e-8
-0.271	4.805e-8
-0.272	4.813e-8
-0.273	4.822e-8
-0.274	4.831e-8
-0.275	4.840e-8
-0.276	4.849e-8
-0.277	4.857e-8
-0.278	4.866e-8
-0.279	4.875e-8
-0.280	4.884e-8
-0.281	4.892e-8
-0.282	4.901e-8
-0.283	4.910e-8
-0.284	4.919e-8
-0.285	4.928e-8
-0.286	4.937e-8
-0.287	4.946e-8
-0.288	4.955e-8
-0.289	4.964e-8
-0.290	4.972e-8
-0.291	4.981e-8
-0.292	4.990e-8
-0.293	4.999e-8
-0.294	5.008e-8
-0.295	5.017e-8
-0.296	5.026e-8
-0.297	5.035e-8
-0.298	5.044e-8
-0.299	5.054e-8
-0.300	5.063e-8
-0.301	5.072e-8
-0.302	5.081e-8
-0.303	5.090e-8
-0.304	5.099e-8
-0.305	5.108e-8
-0.306	5.117e-8
-0.307	5.126e-8
-0.308	5.135e-8
-0.309	5.144e-8
-0.310	5.153e-8
-0.311	5.162e-8
-0.312	5.171e-8
-0.313	5.180e-8
-0.314	5.190e-8
-0.315	5.198e-8
-0.316	5.208e-8
-0.317	5.217e-8
-0.318	5.226e-8
-0.319	5.235e-8
-0.320	5.244e-8
-0.321	5.253e-8
-0.322	5.262e-8
-0.323	5.271e-8
-0.324	5.280e-8
-0.325	5.289e-8
-0.326	5.299e-8
-0.327	5.308e-8
-0.328	5.317e-8
-0.329	5.326e-8
-0.330	5.335e-8
-0.331	5.345e-8
-0.332	5.354e-8
-0.333	5.363e-8
-0.334	5.373e-8
-0.335	5.382e-8
-0.336	5.391e-8
-0.337	5.400e-8
-0.338	5.410e-8
-0.339	5.419e-8
-0.340	5.429e-8
-0.341	5.438e-8
-0.342	5.447e-8
-0.343	5.457e-8
-0.344	5.466e-8
-0.345	5.476e-8
-0.346	5.485e-8
-0.347	5.495e-8
-0.348	5.504e-8
-0.349	5.514e-8
-0.350	5.523e-8
-0.351	5.533e-8
-0.352	5.542e-8
-0.353	5.552e-8
-0.354	5.562e-8
-0.355	5.571e-8
-0.356	5.581e-8
-0.357	5.591e-8
-0.358	5.601e-8
-0.359	5.611e-8
-0.360	5.621e-8
-0.361	5.631e-8
-0.362	5.641e-8
-0.363	5.651e-8
-0.364	5.661e-8
-0.365	5.671e-8
-0.366	5.682e-8
-0.367	5.692e-8
-0.368	5.703e-8
-0.369	5.713e-8
-0.370	5.724e-8
-0.371	5.735e-8
-0.372	5.746e-8
-0.373	5.756e-8
-0.374	5.767e-8
-0.375	5.778e-8
-0.376	5.789e-8
-0.377	5.800e-8
-0.378	5.812e-8
-0.379	5.823e-8
-0.380	5.834e-8
-0.381	5.845e-8
-0.382	5.857e-8
-0.383	5.868e-8
-0.384	5.880e-8
-0.385	5.891e-8
-0.386	5.903e-8
-0.387	5.914e-8
-0.388	5.926e-8
-0.389	5.938e-8
-0.390	5.949e-8
-0.391	5.961e-8
-0.392	5.973e-8
-0.393	5.985e-8
-0.394	5.997e-8
-0.395	6.009e-8
-0.396	6.021e-8
-0.397	6.033e-8
-0.398	6.045e-8
-0.399	6.057e-8
-0.400	6.070e-8
-0.401	6.082e-8
-0.402	6.095e-8
-0.403	6.107e-8
-0.404	6.120e-8
-0.405	6.133e-8
-0.406	6.146e-8
-0.407	6.159e-8
-0.408	6.172e-8
-0.409	6.185e-8
-0.410	6.198e-8
-0.411	6.211e-8
-0.412	6.225e-8
-0.413	6.238e-8
-0.414	6.252e-8
-0.415	6.266e-8
-0.416	6.280e-8
-0.417	6.293e-8
-0.418	6.307e-8
-0.419	6.322e-8
-0.420	6.336e-8
-0.421	6.350e-8
-0.422	6.365e-8
-0.423	6.379e-8
-0.424	6.394e-8
-0.425	6.409e-8
-0.426	6.424e-8
-0.427	6.439e-8
-0.428	6.454e-8
-0.429	6.469e-8
-0.430	6.485e-8
-0.431	6.500e-8
-0.432	6.516e-8
-0.433	6.532e-8
-0.434	6.548e-8
-0.435	6.564e-8
-0.436	6.580e-8
-0.437	6.596e-8
-0.438	6.613e-8
-0.439	6.629e-8
-0.440	6.646e-8
-0.441	6.663e-8
-0.442	6.680e-8
-0.443	6.698e-8
-0.444	6.715e-8
-0.445	6.733e-8
-0.446	6.751e-8
-0.447	6.769e-8
-0.448	6.787e-8
-0.449	6.806e-8
-0.450	6.825e-8
-0.451	6.843e-8
-0.452	6.862e-8
-0.453	6.881e-8
-0.454	6.900e-8
-0.455	6.920e-8
-0.456	6.940e-8
-0.457	6.960e-8
-0.458	6.981e-8
-0.459	7.002e-8
-0.460	7.024e-8
-0.461	7.045e-8
-0.462	7.067e-8
-0.463	7.089e-8
-0.464	7.112e-8
-0.465	7.134e-8
-0.466	7.157e-8
-0.467	7.180e-8
-0.468	7.203e-8
-0.469	7.227e-8
-0.470	7.250e-8
-0.471	7.274e-8
-0.472	7.297e-8
-0.473	7.321e-8
-0.474	7.345e-8
-0.475	7.368e-8
-0.476	7.391e-8
-0.477	7.414e-8
-0.478	7.437e-8
-0.479	7.460e-8
-0.480	7.483e-8
-0.481	7.507e-8
-0.482	7.530e-8
-0.483	7.553e-8
-0.484	7.576e-8
-0.485	7.599e-8
-0.486	7.623e-8
-0.487	7.646e-8
-0.488	7.669e-8
-0.489	7.693e-8
-0.490	7.716e-8
-0.491	7.739e-8
-0.492	7.763e-8
-0.493	7.786e-8
-0.494	7.810e-8
-0.495	7.834e-8
-0.496	7.857e-8
-0.497	7.881e-8
-0.498	7.904e-8
-0.499	7.928e-8
-0.500	2.404e-8
-0.499	2.262e-8
-0.498	2.123e-8
-0.497	1.987e-8
-0.496	1.854e-8
-0.495	1.724e-8
-0.494	1.596e-8
-0.493	1.472e-8
-0.492	1.350e-8
-0.491	1.231e-8
-0.490	1.116e-8
-0.489	1.003e-8
-0.488	8.930e-9
-0.487	7.860e-9
-0.486	6.820e-9
-0.485	5.809e-9
-0.484	4.827e-9
-0.483	3.874e-9
-0.482	2.950e-9
-0.481	2.056e-9
-0.480	1.191e-9
-0.479	3.546e-10
-0.478	-4.521e-10
-0.477	-1.230e-9
-0.476	-1.978e-9
-0.475	-2.632e-9
-0.474	-3.254e-9
-0.473	-3.850e-9
-0.472	-4.418e-9
-0.471	-4.961e-9
-0.470	-5.480e-9
-0.469	-5.976e-9
-0.468	-6.452e-9
-0.467	-6.907e-9
-0.466	-7.345e-9
-0.465	-7.768e-9
-0.464	-8.173e-9
-0.463	-8.567e-9
-0.462	-8.947e-9
-0.461	-9.318e-9
-0.460	-9.680e-9
-0.459	-1.003e-8
-0.458	-1.038e-8
-0.457	-1.073e-8
-0.456	-1.106e-8
-0.455	-1.140e-8
-0.454	-1.174e-8
-0.453	-1.207e-8
-0.452	-1.241e-8
-0.451	-1.275e-8
-0.450	-1.307e-8
-0.449	-1.339e-8
-0.448	-1.369e-8
-0.447	-1.400e-8
-0.446	-1.429e-8
-0.445	-1.459e-8
-0.444	-1.487e-8
-0.443	-1.516e-8
-0.442	-1.543e-8
-0.441	-1.570e-8
-0.440	-1.597e-8
-0.439	-1.624e-8
-0.438	-1.650e-8
-0.437	-1.675e-8
-0.436	-1.700e-8
-0.435	-1.725e-8
-0.434	-1.749e-8
-0.433	-1.773e-8
-0.432	-1.797e-8
-0.431	-1.820e-8
-0.430	-1.843e-8
-0.429	-1.866e-8
-0.428	-1.888e-8
-0.427	-1.910e-8
-0.426	-1.932e-8
-0.425	-1.954e-8
[truncated: 2,024 more rows]
