# Supplementary material for: Functional and structural similarity of human DNA primase [4Fe4S] cluster domain constructs
Source: PLoS One. 2018 Dec 18;13(12):e0209345. doi: 10.1371/journal.pone.0209345 (PMC6298731; doi:10.1371/journal.pone.0209345)
Supplement: S7 Dataset — (ZIP) [file pone.0209345.s013.zip › S7_dataset/CV unaltered 10.csv]

July 19	2017 18:46:33
Cyclic Voltammetry
File: d:\07-19-17\40um p58c\cv unaltered 11.csv
Data Source: Experiment
Instrument Model: CHI760B
Data Proc: Smoothing
Header:
Note:
Init E (V) = 0
High E (V) = 0.2
Low E (V) = -0.5
Init P/N = N
Scan Rate (V/s) = 0.1
Segment = 6
Sample Interval (V) = 0.001
Quiet Time (sec) = 2
Sensitivity (A/V) = 1e-7
Segment 1:
Segment 2:
Segment 3:
Segment 4:
Segment 5:
Segment 6:
Potential/V	Current/A
0.000	2.585e-8
-0.001	2.626e-8
-0.002	2.666e-8
-0.003	2.704e-8
-0.004	2.743e-8
-0.005	2.780e-8
-0.006	2.816e-8
-0.007	2.852e-8
-0.008	2.887e-8
-0.009	2.921e-8
-0.010	2.955e-8
-0.011	2.987e-8
-0.012	3.019e-8
-0.013	3.050e-8
-0.014	3.080e-8
-0.015	3.110e-8
-0.016	3.138e-8
-0.017	3.166e-8
-0.018	3.193e-8
-0.019	3.220e-8
-0.020	3.245e-8
-0.021	3.270e-8
-0.022	3.294e-8
-0.023	3.317e-8
-0.024	3.339e-8
-0.025	3.358e-8
-0.026	3.376e-8
-0.027	3.394e-8
-0.028	3.411e-8
-0.029	3.427e-8
-0.030	3.443e-8
-0.031	3.458e-8
-0.032	3.472e-8
-0.033	3.487e-8
-0.034	3.500e-8
-0.035	3.514e-8
-0.036	3.527e-8
-0.037	3.540e-8
-0.038	3.553e-8
-0.039	3.566e-8
-0.040	3.578e-8
-0.041	3.591e-8
-0.042	3.603e-8
-0.043	3.616e-8
-0.044	3.628e-8
-0.045	3.641e-8
-0.046	3.654e-8
-0.047	3.667e-8
-0.048	3.680e-8
-0.049	3.694e-8
-0.050	3.707e-8
-0.051	3.720e-8
-0.052	3.733e-8
-0.053	3.745e-8
-0.054	3.758e-8
-0.055	3.770e-8
-0.056	3.783e-8
-0.057	3.795e-8
-0.058	3.807e-8
-0.059	3.819e-8
-0.060	3.831e-8
-0.061	3.843e-8
-0.062	3.855e-8
-0.063	3.867e-8
-0.064	3.879e-8
-0.065	3.891e-8
-0.066	3.903e-8
-0.067	3.915e-8
-0.068	3.927e-8
-0.069	3.938e-8
-0.070	3.950e-8
-0.071	3.962e-8
-0.072	3.973e-8
-0.073	3.985e-8
-0.074	3.997e-8
-0.075	4.008e-8
-0.076	4.020e-8
-0.077	4.032e-8
-0.078	4.044e-8
-0.079	4.055e-8
-0.080	4.067e-8
-0.081	4.078e-8
-0.082	4.090e-8
-0.083	4.102e-8
-0.084	4.113e-8
-0.085	4.125e-8
-0.086	4.136e-8
-0.087	4.148e-8
-0.088	4.159e-8
-0.089	4.171e-8
-0.090	4.182e-8
-0.091	4.194e-8
-0.092	4.205e-8
-0.093	4.216e-8
-0.094	4.228e-8
-0.095	4.239e-8
-0.096	4.251e-8
-0.097	4.262e-8
-0.098	4.273e-8
-0.099	4.285e-8
-0.100	4.296e-8
-0.101	4.307e-8
-0.102	4.318e-8
-0.103	4.330e-8
-0.104	4.341e-8
-0.105	4.352e-8
-0.106	4.363e-8
-0.107	4.374e-8
-0.108	4.385e-8
-0.109	4.396e-8
-0.110	4.407e-8
-0.111	4.418e-8
-0.112	4.429e-8
-0.113	4.440e-8
-0.114	4.451e-8
-0.115	4.462e-8
-0.116	4.474e-8
-0.117	4.485e-8
-0.118	4.496e-8
-0.119	4.507e-8
-0.120	4.518e-8
-0.121	4.529e-8
-0.122	4.540e-8
-0.123	4.552e-8
-0.124	4.563e-8
-0.125	4.574e-8
-0.126	4.585e-8
-0.127	4.596e-8
-0.128	4.608e-8
-0.129	4.619e-8
-0.130	4.630e-8
-0.131	4.642e-8
-0.132	4.653e-8
-0.133	4.664e-8
-0.134	4.676e-8
-0.135	4.687e-8
-0.136	4.698e-8
-0.137	4.710e-8
-0.138	4.721e-8
-0.139	4.732e-8
-0.140	4.744e-8
-0.141	4.755e-8
-0.142	4.767e-8
-0.143	4.778e-8
-0.144	4.789e-8
-0.145	4.801e-8
-0.146	4.812e-8
-0.147	4.824e-8
-0.148	4.836e-8
-0.149	4.847e-8
-0.150	4.859e-8
-0.151	4.870e-8
-0.152	4.882e-8
-0.153	4.893e-8
-0.154	4.905e-8
-0.155	4.917e-8
-0.156	4.928e-8
-0.157	4.940e-8
-0.158	4.952e-8
-0.159	4.964e-8
-0.160	4.976e-8
-0.161	4.988e-8
-0.162	5.000e-8
-0.163	5.012e-8
-0.164	5.024e-8
-0.165	5.036e-8
-0.166	5.048e-8
-0.167	5.060e-8
-0.168	5.073e-8
-0.169	5.085e-8
-0.170	5.097e-8
-0.171	5.109e-8
-0.172	5.122e-8
-0.173	5.134e-8
-0.174	5.146e-8
-0.175	5.159e-8
-0.176	5.171e-8
-0.177	5.183e-8
-0.178	5.195e-8
-0.179	5.207e-8
-0.180	5.220e-8
-0.181	5.232e-8
-0.182	5.244e-8
-0.183	5.257e-8
-0.184	5.269e-8
-0.185	5.281e-8
-0.186	5.293e-8
-0.187	5.306e-8
-0.188	5.318e-8
-0.189	5.330e-8
-0.190	5.343e-8
-0.191	5.355e-8
-0.192	5.368e-8
-0.193	5.380e-8
-0.194	5.393e-8
-0.195	5.405e-8
-0.196	5.418e-8
-0.197	5.430e-8
-0.198	5.443e-8
-0.199	5.456e-8
-0.200	5.469e-8
-0.201	5.482e-8
-0.202	5.495e-8
-0.203	5.508e-8
-0.204	5.521e-8
-0.205	5.534e-8
-0.206	5.548e-8
-0.207	5.561e-8
-0.208	5.575e-8
-0.209	5.589e-8
-0.210	5.603e-8
-0.211	5.617e-8
-0.212	5.631e-8
-0.213	5.645e-8
-0.214	5.659e-8
-0.215	5.673e-8
-0.216	5.687e-8
-0.217	5.702e-8
-0.218	5.716e-8
-0.219	5.730e-8
-0.220	5.745e-8
-0.221	5.759e-8
-0.222	5.773e-8
-0.223	5.787e-8
-0.224	5.802e-8
-0.225	5.816e-8
-0.226	5.830e-8
-0.227	5.845e-8
-0.228	5.859e-8
-0.229	5.873e-8
-0.230	5.888e-8
-0.231	5.902e-8
-0.232	5.916e-8
-0.233	5.931e-8
-0.234	5.945e-8
-0.235	5.959e-8
-0.236	5.974e-8
-0.237	5.988e-8
-0.238	6.002e-8
-0.239	6.016e-8
-0.240	6.031e-8
-0.241	6.045e-8
-0.242	6.059e-8
-0.243	6.074e-8
-0.244	6.088e-8
-0.245	6.103e-8
-0.246	6.117e-8
-0.247	6.131e-8
-0.248	6.146e-8
-0.249	6.160e-8
-0.250	6.175e-8
-0.251	6.190e-8
-0.252	6.204e-8
-0.253	6.219e-8
-0.254	6.234e-8
-0.255	6.249e-8
-0.256	6.264e-8
-0.257	6.279e-8
-0.258	6.294e-8
-0.259	6.309e-8
-0.260	6.324e-8
-0.261	6.339e-8
-0.262	6.354e-8
-0.263	6.369e-8
-0.264	6.384e-8
-0.265	6.399e-8
-0.266	6.414e-8
-0.267	6.429e-8
-0.268	6.445e-8
-0.269	6.460e-8
-0.270	6.475e-8
-0.271	6.490e-8
-0.272	6.505e-8
-0.273	6.521e-8
-0.274	6.536e-8
-0.275	6.551e-8
-0.276	6.566e-8
-0.277	6.581e-8
-0.278	6.597e-8
-0.279	6.612e-8
-0.280	6.627e-8
-0.281	6.642e-8
-0.282	6.657e-8
-0.283	6.673e-8
-0.284	6.688e-8
-0.285	6.703e-8
-0.286	6.719e-8
-0.287	6.734e-8
-0.288	6.749e-8
-0.289	6.764e-8
-0.290	6.780e-8
-0.291	6.795e-8
-0.292	6.810e-8
-0.293	6.826e-8
-0.294	6.841e-8
-0.295	6.856e-8
-0.296	6.872e-8
-0.297	6.887e-8
-0.298	6.903e-8
-0.299	6.918e-8
-0.300	6.934e-8
-0.301	6.949e-8
-0.302	6.965e-8
-0.303	6.980e-8
-0.304	6.995e-8
-0.305	7.011e-8
-0.306	7.026e-8
-0.307	7.042e-8
-0.308	7.057e-8
-0.309	7.072e-8
-0.310	7.088e-8
-0.311	7.103e-8
-0.312	7.119e-8
-0.313	7.135e-8
-0.314	7.150e-8
-0.315	7.166e-8
-0.316	7.181e-8
-0.317	7.197e-8
-0.318	7.212e-8
-0.319	7.228e-8
-0.320	7.243e-8
-0.321	7.259e-8
-0.322	7.275e-8
-0.323	7.290e-8
-0.324	7.306e-8
-0.325	7.322e-8
-0.326	7.338e-8
-0.327	7.354e-8
-0.328	7.369e-8
-0.329	7.385e-8
-0.330	7.401e-8
-0.331	7.417e-8
-0.332	7.433e-8
-0.333	7.449e-8
-0.334	7.465e-8
-0.335	7.481e-8
-0.336	7.497e-8
-0.337	7.513e-8
-0.338	7.529e-8
-0.339	7.545e-8
-0.340	7.561e-8
-0.341	7.577e-8
-0.342	7.594e-8
-0.343	7.610e-8
-0.344	7.626e-8
-0.345	7.642e-8
-0.346	7.658e-8
-0.347	7.675e-8
-0.348	7.691e-8
-0.349	7.707e-8
-0.350	7.724e-8
-0.351	7.740e-8
-0.352	7.756e-8
-0.353	7.773e-8
-0.354	7.789e-8
-0.355	7.806e-8
-0.356	7.823e-8
-0.357	7.839e-8
-0.358	7.856e-8
-0.359	7.873e-8
-0.360	7.890e-8
-0.361	7.907e-8
-0.362	7.924e-8
-0.363	7.941e-8
-0.364	7.958e-8
-0.365	7.975e-8
-0.366	7.992e-8
-0.367	8.009e-8
-0.368	8.026e-8
-0.369	8.043e-8
-0.370	8.060e-8
-0.371	8.077e-8
-0.372	8.095e-8
-0.373	8.112e-8
-0.374	8.129e-8
-0.375	8.146e-8
-0.376	8.163e-8
-0.377	8.180e-8
-0.378	8.198e-8
-0.379	8.215e-8
-0.380	8.232e-8
-0.381	8.249e-8
-0.382	8.267e-8
-0.383	8.284e-8
-0.384	8.301e-8
-0.385	8.319e-8
-0.386	8.336e-8
-0.387	8.354e-8
-0.388	8.371e-8
-0.389	8.389e-8
-0.390	8.407e-8
-0.391	8.424e-8
-0.392	8.442e-8
-0.393	8.460e-8
-0.394	8.477e-8
-0.395	8.495e-8
-0.396	8.513e-8
-0.397	8.531e-8
-0.398	8.550e-8
-0.399	8.568e-8
-0.400	8.586e-8
-0.401	8.605e-8
-0.402	8.623e-8
-0.403	8.642e-8
-0.404	8.661e-8
-0.405	8.680e-8
-0.406	8.698e-8
-0.407	8.718e-8
-0.408	8.737e-8
-0.409	8.756e-8
-0.410	8.775e-8
-0.411	8.794e-8
-0.412	8.814e-8
-0.413	8.833e-8
-0.414	8.852e-8
-0.415	8.872e-8
-0.416	8.891e-8
-0.417	8.911e-8
-0.418	8.931e-8
-0.419	8.951e-8
-0.420	8.971e-8
-0.421	8.990e-8
-0.422	9.011e-8
-0.423	9.031e-8
-0.424	9.051e-8
-0.425	9.072e-8
-0.426	9.092e-8
-0.427	9.113e-8
-0.428	9.133e-8
-0.429	9.154e-8
-0.430	9.175e-8
-0.431	9.196e-8
-0.432	9.218e-8
-0.433	9.239e-8
-0.434	9.260e-8
-0.435	9.282e-8
-0.436	9.303e-8
-0.437	9.325e-8
-0.438	9.347e-8
-0.439	9.369e-8
-0.440	9.391e-8
-0.441	9.413e-8
-0.442	9.435e-8
-0.443	9.458e-8
-0.444	9.480e-8
-0.445	9.503e-8
-0.446	9.526e-8
-0.447	9.549e-8
-0.448	9.572e-8
-0.449	9.595e-8
-0.450	9.619e-8
-0.451	9.642e-8
-0.452	9.666e-8
-0.453	9.690e-8
-0.454	9.714e-8
-0.455	9.738e-8
-0.456	9.762e-8
-0.457	9.786e-8
-0.458	9.811e-8
-0.459	9.835e-8
-0.460	9.860e-8
-0.461	9.885e-8
-0.462	9.910e-8
-0.463	9.935e-8
-0.464	9.961e-8
-0.465	9.987e-8
-0.466	1.001e-7
-0.467	1.004e-7
-0.468	1.007e-7
-0.469	1.009e-7
-0.470	1.012e-7
-0.471	1.015e-7
-0.472	1.017e-7
-0.473	1.020e-7
-0.474	1.023e-7
-0.475	1.026e-7
-0.476	1.029e-7
-0.477	1.031e-7
-0.478	1.034e-7
-0.479	1.037e-7
-0.480	1.040e-7
-0.481	1.043e-7
-0.482	1.046e-7
-0.483	1.049e-7
-0.484	1.052e-7
-0.485	1.055e-7
-0.486	1.059e-7
-0.487	1.062e-7
-0.488	1.065e-7
-0.489	1.068e-7
-0.490	1.071e-7
-0.491	1.075e-7
-0.492	1.078e-7
-0.493	1.081e-7
-0.494	1.084e-7
-0.495	1.088e-7
-0.496	1.091e-7
-0.497	1.095e-7
-0.498	1.098e-7
-0.499	1.012e-7
-0.500	4.421e-8
-0.499	4.234e-8
-0.498	4.051e-8
-0.497	3.871e-8
-0.496	3.696e-8
-0.495	3.525e-8
-0.494	3.357e-8
-0.493	3.193e-8
-0.492	3.033e-8
-0.491	2.877e-8
-0.490	2.725e-8
-0.489	2.577e-8
-0.488	2.433e-8
-0.487	2.292e-8
-0.486	2.156e-8
-0.485	2.023e-8
-0.484	1.894e-8
-0.483	1.769e-8
-0.482	1.648e-8
-0.481	1.531e-8
-0.480	1.418e-8
-0.479	1.308e-8
-0.478	1.203e-8
-0.477	1.101e-8
-0.476	1.004e-8
-0.475	9.191e-9
-0.474	8.384e-9
-0.473	7.617e-9
-0.472	6.884e-9
-0.471	6.185e-9
-0.470	5.518e-9
-0.469	4.879e-9
-0.468	4.268e-9
-0.467	3.681e-9
-0.466	3.118e-9
-0.465	2.576e-9
-0.464	2.050e-9
-0.463	1.542e-9
-0.462	1.047e-9
-0.461	5.649e-10
-0.460	9.257e-11
-0.459	-3.730e-10
-0.458	-8.312e-10
-0.457	-1.287e-9
-0.456	-1.738e-9
-0.455	-2.188e-9
-0.454	-2.639e-9
-0.453	-3.090e-9
-0.452	-3.546e-9
-0.451	-4.005e-9
-0.450	-4.445e-9
-0.449	-4.878e-9
-0.448	-5.300e-9
-0.447	-5.717e-9
-0.446	-6.127e-9
-0.445	-6.529e-9
-0.444	-6.928e-9
-0.443	-7.318e-9
-0.442	-7.704e-9
-0.441	-8.084e-9
-0.440	-8.458e-9
-0.439	-8.829e-9
-0.438	-9.191e-9
-0.437	-9.552e-9
-0.436	-9.907e-9
-0.435	-1.026e-8
-0.434	-1.060e-8
-0.433	-1.094e-8
-0.432	-1.128e-8
-0.431	-1.161e-8
-0.430	-1.194e-8
-0.429	-1.226e-8
-0.428	-1.258e-8
-0.427	-1.289e-8
-0.426	-1.320e-8
-0.425	-1.351e-8
-0.424	-1.381e-8
-0.423	-1.411e-8
-0.422	-1.441e-8
-0.421	-1.470e-8
-0.420	-1.499e-8
-0.419	-1.528e-8
-0.418	-1.556e-8
-0.417	-1.584e-8
-0.416	-1.612e-8
-0.415	-1.639e-8
-0.414	-1.666e-8
-0.413	-1.693e-8
-0.412	-1.719e-8
-0.411	-1.745e-8
-0.410	-1.771e-8
-0.409	-1.797e-8
-0.408	-1.822e-8
-0.407	-1.847e-8
-0.406	-1.871e-8
-0.405	-1.895e-8
-0.404	-1.920e-8
-0.403	-1.943e-8
-0.402	-1.967e-8
-0.401	-1.990e-8
-0.400	-2.013e-8
-0.399	-2.036e-8
-0.398	-2.059e-8
-0.397	-2.081e-8
-0.396	-2.104e-8
-0.395	-2.126e-8
-0.394	-2.147e-8
-0.393	-2.169e-8
-0.392	-2.190e-8
-0.391	-2.212e-8
-0.390	-2.233e-8
-0.389	-2.254e-8
-0.388	-2.274e-8
-0.387	-2.295e-8
-0.386	-2.315e-8
-0.385	-2.335e-8
-0.384	-2.355e-8
-0.383	-2.375e-8
-0.382	-2.395e-8
-0.381	-2.414e-8
-0.380	-2.434e-8
-0.379	-2.453e-8
-0.378	-2.472e-8
-0.377	-2.491e-8
-0.376	-2.510e-8
-0.375	-2.529e-8
-0.374	-2.547e-8
-0.373	-2.566e-8
-0.372	-2.584e-8
-0.371	-2.602e-8
-0.370	-2.620e-8
-0.369	-2.639e-8
-0.368	-2.656e-8
-0.367	-2.674e-8
-0.366	-2.691e-8
-0.365	-2.709e-8
-0.364	-2.726e-8
-0.363	-2.743e-8
-0.362	-2.760e-8
-0.361	-2.777e-8
-0.360	-2.793e-8
-0.359	-2.810e-8
-0.358	-2.826e-8
-0.357	-2.843e-8
-0.356	-2.859e-8
-0.355	-2.875e-8
-0.354	-2.891e-8
-0.353	-2.907e-8
-0.352	-2.922e-8
-0.351	-2.938e-8
-0.350	-2.953e-8
-0.349	-2.969e-8
-0.348	-2.984e-8
-0.347	-2.999e-8
-0.346	-3.014e-8
-0.345	-3.029e-8
-0.344	-3.044e-8
-0.343	-3.059e-8
-0.342	-3.073e-8
-0.341	-3.088e-8
-0.340	-3.102e-8
-0.339	-3.117e-8
-0.338	-3.131e-8
-0.337	-3.146e-8
-0.336	-3.160e-8
-0.335	-3.175e-8
-0.334	-3.189e-8
-0.333	-3.203e-8
-0.332	-3.217e-8
-0.331	-3.231e-8
-0.330	-3.245e-8
-0.329	-3.259e-8
-0.328	-3.272e-8
-0.327	-3.286e-8
-0.326	-3.299e-8
-0.325	-3.313e-8
-0.324	-3.327e-8
-0.323	-3.340e-8
-0.322	-3.353e-8
-0.321	-3.366e-8
-0.320	-3.379e-8
-0.319	-3.393e-8
-0.318	-3.405e-8
-0.317	-3.418e-8
-0.316	-3.431e-8
-0.315	-3.444e-8
-0.314	-3.456e-8
-0.313	-3.469e-8
-0.312	-3.481e-8
-0.311	-3.494e-8
-0.310	-3.506e-8
-0.309	-3.518e-8
-0.308	-3.530e-8
-0.307	-3.542e-8
-0.306	-3.554e-8
-0.305	-3.565e-8
-0.304	-3.577e-8
-0.303	-3.589e-8
-0.302	-3.600e-8
-0.301	-3.611e-8
-0.300	-3.623e-8
-0.299	-3.634e-8
-0.298	-3.645e-8
-0.297	-3.656e-8
-0.296	-3.667e-8
-0.295	-3.677e-8
-0.294	-3.688e-8
-0.293	-3.699e-8
-0.292	-3.710e-8
-0.291	-3.720e-8
-0.290	-3.731e-8
-0.289	-3.741e-8
-0.288	-3.751e-8
-0.287	-3.762e-8
-0.286	-3.772e-8
-0.285	-3.782e-8
-0.284	-3.793e-8
-0.283	-3.803e-8
-0.282	-3.813e-8
-0.281	-3.823e-8
-0.280	-3.833e-8
-0.279	-3.843e-8
-0.278	-3.853e-8
-0.277	-3.863e-8
-0.276	-3.872e-8
-0.275	-3.882e-8
-0.274	-3.892e-8
-0.273	-3.901e-8
-0.272	-3.911e-8
-0.271	-3.921e-8
-0.270	-3.930e-8
-0.269	-3.940e-8
-0.268	-3.949e-8
-0.267	-3.959e-8
-0.266	-3.968e-8
-0.265	-3.978e-8
-0.264	-3.987e-8
-0.263	-3.997e-8
-0.262	-4.006e-8
-0.261	-4.015e-8
-0.260	-4.024e-8
-0.259	-4.034e-8
-0.258	-4.043e-8
-0.257	-4.052e-8
-0.256	-4.061e-8
-0.255	-4.070e-8
-0.254	-4.079e-8
-0.253	-4.088e-8
-0.252	-4.097e-8
-0.251	-4.106e-8
-0.250	-4.115e-8
-0.249	-4.124e-8
-0.248	-4.133e-8
-0.247	-4.142e-8
-0.246	-4.150e-8
-0.245	-4.159e-8
-0.244	-4.168e-8
-0.243	-4.176e-8
-0.242	-4.185e-8
-0.241	-4.194e-8
-0.240	-4.202e-8
-0.239	-4.211e-8
-0.238	-4.219e-8
-0.237	-4.228e-8
-0.236	-4.236e-8
-0.235	-4.244e-8
-0.234	-4.252e-8
-0.233	-4.261e-8
-0.232	-4.269e-8
-0.231	-4.277e-8
-0.230	-4.285e-8
-0.229	-4.293e-8
-0.228	-4.300e-8
-0.227	-4.308e-8
-0.226	-4.316e-8
-0.225	-4.324e-8
-0.224	-4.331e-8
-0.223	-4.339e-8
-0.222	-4.346e-8
-0.221	-4.354e-8
-0.220	-4.361e-8
-0.219	-4.369e-8
-0.218	-4.376e-8
-0.217	-4.383e-8
-0.216	-4.391e-8
-0.215	-4.398e-8
-0.214	-4.405e-8
-0.213	-4.413e-8
-0.212	-4.420e-8
-0.211	-4.427e-8
-0.210	-4.435e-8
-0.209	-4.442e-8
-0.208	-4.449e-8
-0.207	-4.457e-8
-0.206	-4.464e-8
-0.205	-4.472e-8
-0.204	-4.479e-8
-0.203	-4.487e-8
-0.202	-4.495e-8
-0.201	-4.502e-8
-0.200	-4.510e-8
-0.199	-4.518e-8
-0.198	-4.525e-8
-0.197	-4.533e-8
-0.196	-4.541e-8
-0.195	-4.548e-8
-0.194	-4.556e-8
-0.193	-4.564e-8
-0.192	-4.571e-8
-0.191	-4.579e-8
-0.190	-4.587e-8
-0.189	-4.594e-8
-0.188	-4.602e-8
-0.187	-4.609e-8
-0.186	-4.617e-8
-0.185	-4.624e-8
-0.184	-4.631e-8
-0.183	-4.639e-8
-0.182	-4.646e-8
-0.181	-4.653e-8
-0.180	-4.660e-8
-0.179	-4.667e-8
-0.178	-4.674e-8
-0.177	-4.682e-8
-0.176	-4.688e-8
-0.175	-4.695e-8
-0.174	-4.702e-8
-0.173	-4.709e-8
-0.172	-4.716e-8
-0.171	-4.723e-8
-0.170	-4.730e-8
-0.169	-4.737e-8
-0.168	-4.744e-8
-0.167	-4.751e-8
-0.166	-4.757e-8
-0.165	-4.764e-8
-0.164	-4.771e-8
-0.163	-4.778e-8
-0.162	-4.785e-8
-0.161	-4.792e-8
-0.160	-4.799e-8
-0.159	-4.806e-8
-0.158	-4.813e-8
-0.157	-4.820e-8
-0.156	-4.826e-8
-0.155	-4.833e-8
-0.154	-4.840e-8
-0.153	-4.847e-8
-0.152	-4.854e-8
-0.151	-4.861e-8
-0.150	-4.868e-8
-0.149	-4.875e-8
-0.148	-4.881e-8
-0.147	-4.888e-8
-0.146	-4.895e-8
-0.145	-4.901e-8
-0.144	-4.908e-8
-0.143	-4.915e-8
-0.142	-4.921e-8
-0.141	-4.928e-8
-0.140	-4.934e-8
-0.139	-4.941e-8
-0.138	-4.947e-8
-0.137	-4.954e-8
-0.136	-4.961e-8
-0.135	-4.967e-8
-0.134	-4.974e-8
-0.133	-4.980e-8
-0.132	-4.987e-8
-0.131	-4.994e-8
-0.130	-5.000e-8
-0.129	-5.007e-8
-0.128	-5.014e-8
-0.127	-5.021e-8
-0.126	-5.027e-8
-0.125	-5.034e-8
-0.124	-5.041e-8
-0.123	-5.048e-8
-0.122	-5.055e-8
-0.121	-5.061e-8
-0.120	-5.068e-8
-0.119	-5.075e-8
-0.118	-5.082e-8
-0.117	-5.089e-8
-0.116	-5.096e-8
-0.115	-5.103e-8
-0.114	-5.110e-8
-0.113	-5.117e-8
-0.112	-5.124e-8
-0.111	-5.131e-8
-0.110	-5.138e-8
-0.109	-5.145e-8
-0.108	-5.152e-8
-0.107	-5.159e-8
-0.106	-5.165e-8
-0.105	-5.172e-8
-0.104	-5.179e-8
-0.103	-5.186e-8
-0.102	-5.193e-8
-0.101	-5.200e-8
-0.100	-5.206e-8
-0.099	-5.213e-8
-0.098	-5.219e-8
-0.097	-5.226e-8
-0.096	-5.233e-8
-0.095	-5.239e-8
-0.094	-5.246e-8
-0.093	-5.252e-8
-0.092	-5.259e-8
-0.091	-5.265e-8
-0.090	-5.272e-8
-0.089	-5.279e-8
-0.088	-5.285e-8
-0.087	-5.292e-8
-0.086	-5.298e-8
-0.085	-5.305e-8
-0.084	-5.312e-8
-0.083	-5.318e-8
-0.082	-5.325e-8
-0.081	-5.331e-8
-0.080	-5.338e-8
-0.079	-5.345e-8
-0.078	-5.351e-8
-0.077	-5.358e-8
-0.076	-5.364e-8
-0.075	-5.371e-8
-0.074	-5.378e-8
-0.073	-5.384e-8
-0.072	-5.391e-8
-0.071	-5.398e-8
-0.070	-5.405e-8
-0.069	-5.412e-8
-0.068	-5.418e-8
-0.067	-5.425e-8
-0.066	-5.432e-8
-0.065	-5.439e-8
-0.064	-5.446e-8
-0.063	-5.453e-8
-0.062	-5.460e-8
-0.061	-5.466e-8
-0.060	-5.473e-8
-0.059	-5.480e-8
-0.058	-5.487e-8
-0.057	-5.494e-8
-0.056	-5.500e-8
-0.055	-5.507e-8
-0.054	-5.514e-8
-0.053	-5.521e-8
-0.052	-5.528e-8
-0.051	-5.535e-8
-0.050	-5.542e-8
-0.049	-5.549e-8
-0.048	-5.555e-8
-0.047	-5.563e-8
-0.046	-5.569e-8
-0.045	-5.576e-8
-0.044	-5.583e-8
-0.043	-5.590e-8
-0.042	-5.597e-8
-0.041	-5.604e-8
-0.040	-5.611e-8
-0.039	-5.619e-8
-0.038	-5.625e-8
-0.037	-5.633e-8
-0.036	-5.640e-8
-0.035	-5.647e-8
-0.034	-5.654e-8
-0.033	-5.661e-8
-0.032	-5.669e-8
-0.031	-5.676e-8
-0.030	-5.684e-8
-0.029	-5.691e-8
-0.028	-5.698e-8
-0.027	-5.706e-8
-0.026	-5.713e-8
-0.025	-5.721e-8
-0.024	-5.728e-8
-0.023	-5.736e-8
-0.022	-5.744e-8
-0.021	-5.751e-8
-0.020	-5.759e-8
-0.019	-5.766e-8
-0.018	-5.774e-8
-0.017	-5.782e-8
-0.016	-5.789e-8
-0.015	-5.797e-8
-0.014	-5.804e-8
-0.013	-5.812e-8
-0.012	-5.819e-8
-0.011	-5.827e-8
-0.010	-5.834e-8
-0.009	-5.842e-8
-0.008	-5.849e-8
-0.007	-5.857e-8
-0.006	-5.864e-8
-0.005	-5.872e-8
-0.004	-5.879e-8
-0.003	-5.886e-8
-0.002	-5.894e-8
-0.001	-5.901e-8
-0.000	-5.908e-8
0.001	-5.915e-8
0.002	-5.923e-8
0.003	-5.930e-8
0.004	-5.937e-8
0.005	-5.945e-8
0.006	-5.952e-8
0.007	-5.959e-8
0.008	-5.967e-8
0.009	-5.974e-8
0.010	-5.981e-8
0.011	-5.989e-8
0.012	-5.996e-8
0.013	-6.004e-8
0.014	-6.012e-8
0.015	-6.019e-8
0.016	-6.027e-8
0.017	-6.035e-8
0.018	-6.042e-8
0.019	-6.050e-8
0.020	-6.058e-8
0.021	-6.066e-8
0.022	-6.074e-8
0.023	-6.082e-8
0.024	-6.090e-8
0.025	-6.098e-8
0.026	-6.106e-8
0.027	-6.114e-8
0.028	-6.122e-8
0.029	-6.130e-8
0.030	-6.138e-8
0.031	-6.146e-8
0.032	-6.154e-8
0.033	-6.162e-8
0.034	-6.170e-8
0.035	-6.178e-8
0.036	-6.187e-8
0.037	-6.195e-8
0.038	-6.203e-8
0.039	-6.211e-8
0.040	-6.220e-8
0.041	-6.228e-8
0.042	-6.236e-8
0.043	-6.244e-8
0.044	-6.253e-8
0.045	-6.261e-8
0.046	-6.269e-8
0.047	-6.278e-8
0.048	-6.286e-8
0.049	-6.295e-8
0.050	-6.303e-8
0.051	-6.312e-8
0.052	-6.320e-8
0.053	-6.329e-8
0.054	-6.337e-8
0.055	-6.346e-8
0.056	-6.354e-8
0.057	-6.363e-8
0.058	-6.371e-8
0.059	-6.380e-8
0.060	-6.388e-8
0.061	-6.397e-8
0.062	-6.405e-8
0.063	-6.414e-8
0.064	-6.422e-8
0.065	-6.431e-8
0.066	-6.439e-8
0.067	-6.447e-8
0.068	-6.456e-8
0.069	-6.464e-8
0.070	-6.473e-8
0.071	-6.482e-8
0.072	-6.490e-8
0.073	-6.499e-8
0.074	-6.507e-8
0.075	-6.516e-8
0.076	-6.524e-8
0.077	-6.533e-8
0.078	-6.542e-8
0.079	-6.550e-8
0.080	-6.559e-8
0.081	-6.568e-8
0.082	-6.577e-8
0.083	-6.586e-8
0.084	-6.595e-8
0.085	-6.604e-8
0.086	-6.613e-8
0.087	-6.623e-8
0.088	-6.632e-8
0.089	-6.641e-8
0.090	-6.651e-8
0.091	-6.660e-8
0.092	-6.670e-8
0.093	-6.680e-8
0.094	-6.689e-8
0.095	-6.699e-8
0.096	-6.709e-8
0.097	-6.719e-8
0.098	-6.729e-8
0.099	-6.738e-8
0.100	-6.749e-8
0.101	-6.759e-8
0.102	-6.769e-8
0.103	-6.779e-8
0.104	-6.788e-8
0.105	-6.798e-8
0.106	-6.808e-8
0.107	-6.818e-8
0.108	-6.828e-8
0.109	-6.838e-8
0.110	-6.849e-8
0.111	-6.859e-8
0.112	-6.869e-8
0.113	-6.879e-8
0.114	-6.889e-8
0.115	-6.899e-8
0.116	-6.910e-8
0.117	-6.920e-8
0.118	-6.930e-8
0.119	-6.940e-8
0.120	-6.951e-8
0.121	-6.961e-8
0.122	-6.972e-8
0.123	-6.982e-8
0.124	-6.993e-8
0.125	-7.004e-8
0.126	-7.014e-8
0.127	-7.025e-8
0.128	-7.036e-8
0.129	-7.047e-8
0.130	-7.058e-8
0.131	-7.069e-8
0.132	-7.080e-8
0.133	-7.092e-8
0.134	-7.103e-8
0.135	-7.114e-8
0.136	-7.126e-8
0.137	-7.137e-8
0.138	-7.149e-8
0.139	-7.160e-8
0.140	-7.172e-8
0.141	-7.184e-8
0.142	-7.196e-8
0.143	-7.208e-8
0.144	-7.220e-8
0.145	-7.232e-8
0.146	-7.244e-8
0.147	-7.256e-8
0.148	-7.268e-8
0.149	-7.280e-8
0.150	-7.293e-8
0.151	-7.304e-8
0.152	-7.316e-8
0.153	-7.328e-8
0.154	-7.341e-8
0.155	-7.353e-8
0.156	-7.366e-8
0.157	-7.379e-8
0.158	-7.393e-8
0.159	-7.406e-8
0.160	-7.420e-8
0.161	-7.434e-8
0.162	-7.447e-8
0.163	-7.462e-8
0.164	-7.476e-8
0.165	-7.490e-8
0.166	-7.504e-8
0.167	-7.519e-8
0.168	-7.533e-8
0.169	-7.548e-8
0.170	-7.562e-8
0.171	-7.576e-8
0.172	-7.590e-8
0.173	-7.605e-8
0.174	-7.619e-8
0.175	-7.633e-8
0.176	-7.645e-8
0.177	-7.657e-8
0.178	-7.669e-8
0.179	-7.681e-8
0.180	-7.693e-8
0.181	-7.705e-8
0.182	-7.716e-8
0.183	-7.728e-8
0.184	-7.739e-8
0.185	-7.750e-8
0.186	-7.761e-8
0.187	-7.771e-8
0.188	-7.782e-8
0.189	-7.792e-8
0.190	-7.802e-8
0.191	-7.812e-8
0.192	-7.822e-8
0.193	-7.832e-8
0.194	-7.842e-8
0.195	-7.851e-8
0.196	-7.860e-8
0.197	-7.869e-8
0.198	-7.878e-8
0.199	-7.887e-8
0.200	-1.726e-8
0.199	-1.602e-8
0.198	-1.480e-8
0.197	-1.362e-8
0.196	-1.246e-8
0.195	-1.132e-8
0.194	-1.022e-8
0.193	-9.140e-9
0.192	-8.089e-9
0.191	-7.066e-9
0.190	-6.069e-9
0.189	-5.100e-9
0.188	-4.158e-9
0.187	-3.243e-9
0.186	-2.355e-9
0.185	-1.494e-9
0.184	-6.605e-10
0.183	1.458e-10
0.182	9.249e-10
0.181	1.677e-9
0.180	2.402e-9
0.179	3.099e-9
0.178	3.770e-9
0.177	4.413e-9
0.176	5.029e-9
0.175	5.545e-9
0.174	6.036e-9
0.173	6.498e-9
0.172	6.938e-9
0.171	7.354e-9
0.170	7.748e-9
0.169	8.124e-9
0.168	8.480e-9
0.167	8.820e-9
0.166	9.146e-9
0.165	9.457e-9
0.164	9.758e-9
0.163	1.005e-8
0.162	1.033e-8
0.161	1.060e-8
0.160	1.087e-8
0.159	1.114e-8
0.158	1.140e-8
0.157	1.166e-8
0.156	1.192e-8
0.155	1.218e-8
0.154	1.245e-8
0.153	1.272e-8
0.152	1.299e-8
0.151	1.327e-8
0.150	1.353e-8
0.149	1.378e-8
0.148	1.403e-8
0.147	1.428e-8
0.146	1.452e-8
0.145	1.476e-8
0.144	1.500e-8
0.143	1.523e-8
0.142	1.545e-8
0.141	1.568e-8
0.140	1.590e-8
0.139	1.612e-8
0.138	1.633e-8
0.137	1.654e-8
0.136	1.676e-8
0.135	1.696e-8
0.134	1.717e-8
0.133	1.737e-8
0.132	1.757e-8
0.131	1.777e-8
0.130	1.796e-8
0.129	1.816e-8
0.128	1.835e-8
0.127	1.854e-8
0.126	1.873e-8
0.125	1.891e-8
0.124	1.910e-8
0.123	1.928e-8
0.122	1.946e-8
0.121	1.964e-8
0.120	1.982e-8
0.119	1.999e-8
0.118	2.017e-8
0.117	2.034e-8
0.116	2.051e-8
0.115	2.068e-8
0.114	2.085e-8
0.113	2.102e-8
0.112	2.119e-8
0.111	2.135e-8
0.110	2.152e-8
0.109	2.168e-8
0.108	2.185e-8
0.107	2.200e-8
0.106	2.217e-8
0.105	2.232e-8
0.104	2.248e-8
0.103	2.264e-8
0.102	2.279e-8
0.101	2.294e-8
0.100	2.309e-8
0.099	2.324e-8
0.098	2.339e-8
0.097	2.353e-8
0.096	2.368e-8
0.095	2.383e-8
0.094	2.397e-8
0.093	2.412e-8
0.092	2.426e-8
0.091	2.440e-8
0.090	2.454e-8
0.089	2.468e-8
0.088	2.482e-8
0.087	2.496e-8
0.086	2.510e-8
0.085	2.524e-8
0.084	2.538e-8
0.083	2.551e-8
0.082	2.565e-8
0.081	2.579e-8
0.080	2.592e-8
0.079	2.606e-8
0.078	2.619e-8
0.077	2.633e-8
0.076	2.646e-8
0.075	2.660e-8
0.074	2.673e-8
0.073	2.687e-8
0.072	2.700e-8
0.071	2.713e-8
0.070	2.726e-8
0.069	2.740e-8
0.068	2.753e-8
0.067	2.766e-8
0.066	2.779e-8
0.065	2.792e-8
0.064	2.805e-8
0.063	2.818e-8
0.062	2.830e-8
0.061	2.843e-8
0.060	2.856e-8
0.059	2.868e-8
0.058	2.881e-8
0.057	2.893e-8
0.056	2.905e-8
0.055	2.917e-8
0.054	2.930e-8
0.053	2.942e-8
0.052	2.954e-8
0.051	2.966e-8
0.050	2.978e-8
0.049	2.990e-8
0.048	3.002e-8
0.047	3.013e-8
0.046	3.025e-8
0.045	3.037e-8
0.044	3.048e-8
0.043	3.060e-8
0.042	3.071e-8
0.041	3.083e-8
0.040	3.094e-8
0.039	3.105e-8
0.038	3.117e-8
0.037	3.128e-8
0.036	3.139e-8
0.035	3.150e-8
0.034	3.162e-8
0.033	3.173e-8
0.032	3.184e-8
0.031	3.195e-8
0.030	3.206e-8
0.029	3.217e-8
0.028	3.228e-8
0.027	3.239e-8
0.026	3.250e-8
0.025	3.261e-8
0.024	3.272e-8
0.023	3.283e-8
0.022	3.293e-8
0.021	3.304e-8
0.020	3.315e-8
0.019	3.325e-8
0.018	3.336e-8
0.017	3.346e-8
0.016	3.357e-8
0.015	3.367e-8
0.014	3.378e-8
0.013	3.388e-8
0.012	3.399e-8
0.011	3.409e-8
0.010	3.420e-8
0.009	3.430e-8
0.008	3.441e-8
0.007	3.451e-8
0.006	3.462e-8
0.005	3.472e-8
0.004	3.482e-8
0.003	3.493e-8
0.002	3.503e-8
0.001	3.513e-8
0.000	3.523e-8
-0.001	3.534e-8
-0.002	3.544e-8
-0.003	3.554e-8
-0.004	3.565e-8
-0.005	3.575e-8
-0.006	3.585e-8
-0.007	3.595e-8
-0.008	3.606e-8
-0.009	3.616e-8
-0.010	3.626e-8
-0.011	3.636e-8
-0.012	3.647e-8
-0.013	3.657e-8
-0.014	3.667e-8
-0.015	3.677e-8
-0.016	3.687e-8
-0.017	3.697e-8
-0.018	3.707e-8
-0.019	3.717e-8
-0.020	3.727e-8
-0.021	3.737e-8
-0.022	3.747e-8
-0.023	3.756e-8
-0.024	3.766e-8
-0.025	3.776e-8
-0.026	3.786e-8
-0.027	3.795e-8
-0.028	3.805e-8
-0.029	3.814e-8
-0.030	3.824e-8
-0.031	3.834e-8
-0.032	3.843e-8
-0.033	3.853e-8
-0.034	3.862e-8
-0.035	3.872e-8
-0.036	3.881e-8
-0.037	3.891e-8
-0.038	3.900e-8
-0.039	3.910e-8
-0.040	3.919e-8
-0.041	3.928e-8
-0.042	3.937e-8
-0.043	3.947e-8
-0.044	3.956e-8
-0.045	3.965e-8
-0.046	3.975e-8
-0.047	3.984e-8
-0.048	3.993e-8
-0.049	4.003e-8
-0.050	4.012e-8
-0.051	4.022e-8
-0.052	4.031e-8
-0.053	4.040e-8
-0.054	4.050e-8
-0.055	4.059e-8
-0.056	4.069e-8
-0.057	4.078e-8
-0.058	4.087e-8
-0.059	4.097e-8
-0.060	4.106e-8
-0.061	4.116e-8
-0.062	4.125e-8
-0.063	4.134e-8
-0.064	4.144e-8
-0.065	4.153e-8
-0.066	4.163e-8
-0.067	4.172e-8
-0.068	4.182e-8
-0.069	4.191e-8
-0.070	4.200e-8
-0.071	4.210e-8
-0.072	4.219e-8
-0.073	4.229e-8
-0.074	4.239e-8
-0.075	4.248e-8
-0.076	4.258e-8
-0.077	4.267e-8
-0.078	4.277e-8
-0.079	4.287e-8
-0.080	4.296e-8
-0.081	4.306e-8
-0.082	4.316e-8
-0.083	4.325e-8
-0.084	4.335e-8
-0.085	4.344e-8
-0.086	4.354e-8
-0.087	4.363e-8
-0.088	4.373e-8
-0.089	4.383e-8
-0.090	4.392e-8
-0.091	4.402e-8
-0.092	4.412e-8
-0.093	4.421e-8
-0.094	4.431e-8
-0.095	4.440e-8
-0.096	4.450e-8
-0.097	4.460e-8
-0.098	4.469e-8
-0.099	4.479e-8
-0.100	4.489e-8
-0.101	4.498e-8
-0.102	4.508e-8
-0.103	4.517e-8
-0.104	4.527e-8
-0.105	4.536e-8
-0.106	4.546e-8
-0.107	4.555e-8
-0.108	4.564e-8
-0.109	4.574e-8
-0.110	4.583e-8
-0.111	4.592e-8
-0.112	4.602e-8
-0.113	4.611e-8
-0.114	4.620e-8
-0.115	4.630e-8
-0.116	4.639e-8
-0.117	4.648e-8
-0.118	4.657e-8
-0.119	4.667e-8
-0.120	4.676e-8
-0.121	4.685e-8
-0.122	4.695e-8
-0.123	4.704e-8
-0.124	4.713e-8
-0.125	4.722e-8
-0.126	4.732e-8
-0.127	4.741e-8
-0.128	4.750e-8
-0.129	4.760e-8
-0.130	4.769e-8
-0.131	4.779e-8
-0.132	4.788e-8
-0.133	4.797e-8
-0.134	4.807e-8
-0.135	4.816e-8
-0.136	4.826e-8
-0.137	4.835e-8
-0.138	4.845e-8
-0.139	4.855e-8
-0.140	4.864e-8
-0.141	4.874e-8
-0.142	4.884e-8
-0.143	4.894e-8
-0.144	4.903e-8
-0.145	4.913e-8
-0.146	4.923e-8
-0.147	4.933e-8
-0.148	4.943e-8
-0.149	4.953e-8
-0.150	4.963e-8
-0.151	4.973e-8
-0.152	4.983e-8
-0.153	4.993e-8
-0.154	5.003e-8
-0.155	5.013e-8
-0.156	5.023e-8
-0.157	5.033e-8
-0.158	5.043e-8
-0.159	5.053e-8
-0.160	5.063e-8
-0.161	5.073e-8
-0.162	5.083e-8
-0.163	5.094e-8
-0.164	5.104e-8
-0.165	5.114e-8
-0.166	5.125e-8
-0.167	5.135e-8
-0.168	5.145e-8
-0.169	5.156e-8
-0.170	5.166e-8
-0.171	5.176e-8
-0.172	5.187e-8
-0.173	5.197e-8
-0.174	5.207e-8
-0.175	5.218e-8
-0.176	5.228e-8
-0.177	5.238e-8
-0.178	5.249e-8
-0.179	5.259e-8
-0.180	5.270e-8
-0.181	5.280e-8
-0.182	5.290e-8
-0.183	5.301e-8
-0.184	5.311e-8
-0.185	5.321e-8
-0.186	5.332e-8
-0.187	5.342e-8
-0.188	5.352e-8
-0.189	5.362e-8
-0.190	5.373e-8
-0.191	5.383e-8
-0.192	5.393e-8
-0.193	5.404e-8
-0.194	5.414e-8
-0.195	5.425e-8
-0.196	5.435e-8
-0.197	5.446e-8
-0.198	5.456e-8
-0.199	5.467e-8
-0.200	5.477e-8
-0.201	5.488e-8
-0.202	5.499e-8
-0.203	5.509e-8
-0.204	5.520e-8
-0.205	5.531e-8
-0.206	5.542e-8
-0.207	5.553e-8
-0.208	5.564e-8
-0.209	5.576e-8
-0.210	5.587e-8
-0.211	5.598e-8
-0.212	5.610e-8
-0.213	5.621e-8
-0.214	5.633e-8
-0.215	5.644e-8
-0.216	5.655e-8
-0.217	5.667e-8
-0.218	5.678e-8
-0.219	5.690e-8
-0.220	5.702e-8
-0.221	5.713e-8
-0.222	5.725e-8
-0.223	5.737e-8
-0.224	5.748e-8
-0.225	5.760e-8
-0.226	5.772e-8
-0.227	5.783e-8
-0.228	5.795e-8
-0.229	5.807e-8
-0.230	5.819e-8
-0.231	5.831e-8
-0.232	5.842e-8
-0.233	5.854e-8
-0.234	5.866e-8
-0.235	5.877e-8
-0.236	5.889e-8
-0.237	5.901e-8
-0.238	5.913e-8
-0.239	5.925e-8
-0.240	5.936e-8
-0.241	5.948e-8
-0.242	5.960e-8
-0.243	5.972e-8
-0.244	5.984e-8
-0.245	5.996e-8
-0.246	6.008e-8
-0.247	6.020e-8
-0.248	6.032e-8
-0.249	6.044e-8
-0.250	6.056e-8
-0.251	6.068e-8
-0.252	6.080e-8
-0.253	6.093e-8
-0.254	6.105e-8
-0.255	6.117e-8
-0.256	6.129e-8
-0.257	6.141e-8
-0.258	6.153e-8
-0.259	6.166e-8
-0.260	6.178e-8
-0.261	6.190e-8
-0.262	6.202e-8
-0.263	6.215e-8
-0.264	6.227e-8
-0.265	6.239e-8
-0.266	6.252e-8
-0.267	6.264e-8
-0.268	6.276e-8
-0.269	6.288e-8
-0.270	6.301e-8
-0.271	6.313e-8
-0.272	6.325e-8
-0.273	6.338e-8
-0.274	6.350e-8
-0.275	6.363e-8
-0.276	6.375e-8
-0.277	6.388e-8
-0.278	6.400e-8
-0.279	6.413e-8
-0.280	6.425e-8
-0.281	6.438e-8
-0.282	6.451e-8
-0.283	6.464e-8
-0.284	6.476e-8
-0.285	6.489e-8
-0.286	6.502e-8
-0.287	6.515e-8
-0.288	6.528e-8
-0.289	6.541e-8
-0.290	6.554e-8
-0.291	6.567e-8
-0.292	6.580e-8
-0.293	6.593e-8
-0.294	6.606e-8
-0.295	6.619e-8
-0.296	6.633e-8
-0.297	6.646e-8
-0.298	6.659e-8
-0.299	6.672e-8
-0.300	6.685e-8
-0.301	6.698e-8
-0.302	6.711e-8
-0.303	6.724e-8
-0.304	6.738e-8
-0.305	6.751e-8
-0.306	6.764e-8
-0.307	6.777e-8
-0.308	6.790e-8
-0.309	6.803e-8
-0.310	6.816e-8
-0.311	6.829e-8
-0.312	6.842e-8
-0.313	6.855e-8
-0.314	6.868e-8
-0.315	6.881e-8
-0.316	6.894e-8
-0.317	6.907e-8
-0.318	6.920e-8
-0.319	6.933e-8
-0.320	6.946e-8
-0.321	6.959e-8
-0.322	6.972e-8
-0.323	6.985e-8
-0.324	6.998e-8
-0.325	7.011e-8
-0.326	7.024e-8
-0.327	7.037e-8
-0.328	7.051e-8
-0.329	7.064e-8
-0.330	7.077e-8
-0.331	7.090e-8
-0.332	7.103e-8
-0.333	7.117e-8
-0.334	7.130e-8
-0.335	7.143e-8
-0.336	7.156e-8
-0.337	7.169e-8
-0.338	7.183e-8
-0.339	7.196e-8
-0.340	7.209e-8
-0.341	7.222e-8
-0.342	7.236e-8
-0.343	7.249e-8
-0.344	7.262e-8
-0.345	7.275e-8
-0.346	7.289e-8
-0.347	7.302e-8
-0.348	7.316e-8
-0.349	7.329e-8
-0.350	7.343e-8
-0.351	7.356e-8
-0.352	7.370e-8
-0.353	7.383e-8
-0.354	7.397e-8
-0.355	7.410e-8
-0.356	7.424e-8
-0.357	7.438e-8
-0.358	7.452e-8
-0.359	7.466e-8
-0.360	7.480e-8
-0.361	7.494e-8
-0.362	7.508e-8
-0.363	7.522e-8
-0.364	7.536e-8
-0.365	7.550e-8
-0.366	7.565e-8
-0.367	7.579e-8
-0.368	7.593e-8
-0.369	7.608e-8
-0.370	7.622e-8
-0.371	7.636e-8
-0.372	7.651e-8
-0.373	7.665e-8
-0.374	7.680e-8
-0.375	7.694e-8
-0.376	7.709e-8
-0.377	7.723e-8
-0.378	7.738e-8
-0.379	7.753e-8
-0.380	7.767e-8
-0.381	7.782e-8
-0.382	7.797e-8
-0.383	7.812e-8
-0.384	7.827e-8
-0.385	7.842e-8
-0.386	7.857e-8
-0.387	7.872e-8
-0.388	7.887e-8
-0.389	7.902e-8
-0.390	7.917e-8
-0.391	7.932e-8
-0.392	7.947e-8
-0.393	7.963e-8
-0.394	7.978e-8
-0.395	7.994e-8
-0.396	8.010e-8
-0.397	8.025e-8
-0.398	8.041e-8
-0.399	8.057e-8
-0.400	8.073e-8
-0.401	8.089e-8
-0.402	8.105e-8
-0.403	8.121e-8
-0.404	8.138e-8
-0.405	8.154e-8
-0.406	8.171e-8
-0.407	8.187e-8
-0.408	8.204e-8
-0.409	8.221e-8
-0.410	8.237e-8
-0.411	8.254e-8
-0.412	8.271e-8
-0.413	8.288e-8
-0.414	8.305e-8
-0.415	8.322e-8
-0.416	8.339e-8
-0.417	8.356e-8
-0.418	8.374e-8
-0.419	8.391e-8
-0.420	8.409e-8
-0.421	8.427e-8
-0.422	8.444e-8
-0.423	8.463e-8
-0.424	8.481e-8
-0.425	8.499e-8
-0.426	8.517e-8
-0.427	8.536e-8
-0.428	8.554e-8
-0.429	8.573e-8
-0.430	8.592e-8
-0.431	8.611e-8
-0.432	8.630e-8
-0.433	8.649e-8
-0.434	8.669e-8
-0.435	8.688e-8
-0.436	8.708e-8
-0.437	8.727e-8
-0.438	8.748e-8
-0.439	8.768e-8
-0.440	8.788e-8
-0.441	8.809e-8
-0.442	8.830e-8
-0.443	8.851e-8
-0.444	8.872e-8
-0.445	8.893e-8
-0.446	8.915e-8
-0.447	8.937e-8
-0.448	8.959e-8
-0.449	8.981e-8
-0.450	9.004e-8
-0.451	9.026e-8
-0.452	9.048e-8
-0.453	9.071e-8
-0.454	9.094e-8
-0.455	9.118e-8
-0.456	9.141e-8
-0.457	9.166e-8
-0.458	9.190e-8
-0.459	9.215e-8
-0.460	9.240e-8
-0.461	9.265e-8
-0.462	9.291e-8
-0.463	9.317e-8
-0.464	9.343e-8
-0.465	9.370e-8
-0.466	9.396e-8
-0.467	9.423e-8
-0.468	9.450e-8
-0.469	9.477e-8
-0.470	9.504e-8
-0.471	9.531e-8
-0.472	9.559e-8
-0.473	9.586e-8
-0.474	9.613e-8
-0.475	9.641e-8
-0.476	9.667e-8
-0.477	9.693e-8
-0.478	9.720e-8
-0.479	9.746e-8
-0.480	9.773e-8
-0.481	9.799e-8
-0.482	9.826e-8
-0.483	9.852e-8
-0.484	9.879e-8
-0.485	9.905e-8
-0.486	9.931e-8
-0.487	9.958e-8
-0.488	9.984e-8
-0.489	1.001e-7
-0.490	1.004e-7
-0.491	1.006e-7
-0.492	1.009e-7
-0.493	1.012e-7
-0.494	1.014e-7
-0.495	1.017e-7
-0.496	1.020e-7
-0.497	1.022e-7
-0.498	1.025e-7
-0.499	1.028e-7
-0.500	3.854e-8
-0.499	3.682e-8
-0.498	3.514e-8
-0.497	3.350e-8
-0.496	3.189e-8
-0.495	3.032e-8
-0.494	2.878e-8
-0.493	2.728e-8
-0.492	2.581e-8
-0.491	2.438e-8
-0.490	2.298e-8
-0.489	2.162e-8
-0.488	2.029e-8
-0.487	1.900e-8
-0.486	1.775e-8
-0.485	1.653e-8
-0.484	1.535e-8
-0.483	1.420e-8
-0.482	1.309e-8
-0.481	1.201e-8
-0.480	1.097e-8
-0.479	9.960e-9
-0.478	8.988e-9
-0.477	8.053e-9
-0.476	7.152e-9
-0.475	6.376e-9
-0.474	5.636e-9
-0.473	4.928e-9
-0.472	4.255e-9
-0.471	3.609e-9
-0.470	2.994e-9
-0.469	2.404e-9
-0.468	1.838e-9
-0.467	1.296e-9
-0.466	7.731e-10
-0.465	2.692e-10
-0.464	-2.182e-10
-0.463	-6.928e-10
-0.462	-1.153e-9
-0.461	-1.604e-9
-0.460	-2.046e-9
-0.459	-2.480e-9
-0.458	-2.911e-9
-0.457	-3.336e-9
-0.456	-3.761e-9
-0.455	-4.183e-9
-0.454	-4.606e-9
-0.453	-5.033e-9
-0.452	-5.461e-9
-0.451	-5.894e-9
-0.450	-6.310e-9
-0.449	-6.716e-9
-0.448	-7.116e-9
-0.447	-7.507e-9
-0.446	-7.893e-9
-0.445	-8.272e-9
-0.444	-8.645e-9
-0.443	-9.014e-9
-0.442	-9.374e-9
-0.441	-9.732e-9
-0.440	-1.008e-8
-0.439	-1.043e-8
-0.438	-1.077e-8
-0.437	-1.111e-8
-0.436	-1.144e-8
-0.435	-1.177e-8
-0.434	-1.209e-8
-0.433	-1.241e-8
-0.432	-1.272e-8
-0.431	-1.304e-8
-0.430	-1.334e-8
-0.429	-1.364e-8
-0.428	-1.394e-8
-0.427	-1.424e-8
-0.426	-1.453e-8
-0.425	-1.482e-8
[truncated: 2,024 more rows]
