# Supplementary material for: Functional and structural similarity of human DNA primase [4Fe4S] cluster domain constructs
Source: PLoS One. 2018 Dec 18;13(12):e0209345. doi: 10.1371/journal.pone.0209345 (PMC6298731; doi:10.1371/journal.pone.0209345)
Supplement: S7 Dataset — (ZIP) [file pone.0209345.s013.zip › S7_dataset/CV unaltered 11.csv]

July 19	2017 18:47:20
Cyclic Voltammetry
File: d:\07-19-17\40um p58c\cv unaltered 12.csv
Data Source: Experiment
Instrument Model: CHI760B
Data Proc: Smoothing
Header:
Note:
Init E (V) = 0
High E (V) = 0.2
Low E (V) = -0.5
Init P/N = N
Scan Rate (V/s) = 0.1
Segment = 6
Sample Interval (V) = 0.001
Quiet Time (sec) = 2
Sensitivity (A/V) = 1e-7
Segment 1:
Segment 2:
Segment 3:
Segment 4:
Segment 5:
Segment 6:
Potential/V	Current/A
0.000	2.719e-8
-0.001	2.764e-8
-0.002	2.807e-8
-0.003	2.850e-8
-0.004	2.892e-8
-0.005	2.932e-8
-0.006	2.972e-8
-0.007	3.011e-8
-0.008	3.048e-8
-0.009	3.085e-8
-0.010	3.120e-8
-0.011	3.155e-8
-0.012	3.188e-8
-0.013	3.221e-8
-0.014	3.252e-8
-0.015	3.283e-8
-0.016	3.312e-8
-0.017	3.340e-8
-0.018	3.368e-8
-0.019	3.394e-8
-0.020	3.419e-8
-0.021	3.443e-8
-0.022	3.467e-8
-0.023	3.489e-8
-0.024	3.510e-8
-0.025	3.527e-8
-0.026	3.542e-8
-0.027	3.557e-8
-0.028	3.571e-8
-0.029	3.584e-8
-0.030	3.596e-8
-0.031	3.608e-8
-0.032	3.619e-8
-0.033	3.630e-8
-0.034	3.640e-8
-0.035	3.649e-8
-0.036	3.659e-8
-0.037	3.668e-8
-0.038	3.677e-8
-0.039	3.686e-8
-0.040	3.694e-8
-0.041	3.703e-8
-0.042	3.712e-8
-0.043	3.721e-8
-0.044	3.730e-8
-0.045	3.740e-8
-0.046	3.750e-8
-0.047	3.760e-8
-0.048	3.770e-8
-0.049	3.781e-8
-0.050	3.791e-8
-0.051	3.801e-8
-0.052	3.811e-8
-0.053	3.821e-8
-0.054	3.830e-8
-0.055	3.840e-8
-0.056	3.850e-8
-0.057	3.859e-8
-0.058	3.868e-8
-0.059	3.878e-8
-0.060	3.887e-8
-0.061	3.897e-8
-0.062	3.906e-8
-0.063	3.915e-8
-0.064	3.924e-8
-0.065	3.934e-8
-0.066	3.943e-8
-0.067	3.952e-8
-0.068	3.961e-8
-0.069	3.970e-8
-0.070	3.979e-8
-0.071	3.988e-8
-0.072	3.997e-8
-0.073	4.006e-8
-0.074	4.015e-8
-0.075	4.023e-8
-0.076	4.032e-8
-0.077	4.041e-8
-0.078	4.049e-8
-0.079	4.058e-8
-0.080	4.067e-8
-0.081	4.075e-8
-0.082	4.084e-8
-0.083	4.092e-8
-0.084	4.101e-8
-0.085	4.109e-8
-0.086	4.118e-8
-0.087	4.126e-8
-0.088	4.135e-8
-0.089	4.143e-8
-0.090	4.151e-8
-0.091	4.160e-8
-0.092	4.168e-8
-0.093	4.177e-8
-0.094	4.185e-8
-0.095	4.193e-8
-0.096	4.202e-8
-0.097	4.210e-8
-0.098	4.219e-8
-0.099	4.227e-8
-0.100	4.235e-8
-0.101	4.243e-8
-0.102	4.252e-8
-0.103	4.260e-8
-0.104	4.268e-8
-0.105	4.276e-8
-0.106	4.285e-8
-0.107	4.293e-8
-0.108	4.301e-8
-0.109	4.309e-8
-0.110	4.317e-8
-0.111	4.326e-8
-0.112	4.334e-8
-0.113	4.342e-8
-0.114	4.351e-8
-0.115	4.359e-8
-0.116	4.367e-8
-0.117	4.375e-8
-0.118	4.384e-8
-0.119	4.392e-8
-0.120	4.401e-8
-0.121	4.409e-8
-0.122	4.417e-8
-0.123	4.426e-8
-0.124	4.434e-8
-0.125	4.442e-8
-0.126	4.451e-8
-0.127	4.459e-8
-0.128	4.468e-8
-0.129	4.476e-8
-0.130	4.485e-8
-0.131	4.493e-8
-0.132	4.502e-8
-0.133	4.510e-8
-0.134	4.519e-8
-0.135	4.527e-8
-0.136	4.536e-8
-0.137	4.545e-8
-0.138	4.553e-8
-0.139	4.562e-8
-0.140	4.571e-8
-0.141	4.580e-8
-0.142	4.588e-8
-0.143	4.597e-8
-0.144	4.606e-8
-0.145	4.615e-8
-0.146	4.624e-8
-0.147	4.632e-8
-0.148	4.641e-8
-0.149	4.650e-8
-0.150	4.659e-8
-0.151	4.668e-8
-0.152	4.677e-8
-0.153	4.686e-8
-0.154	4.696e-8
-0.155	4.705e-8
-0.156	4.714e-8
-0.157	4.723e-8
-0.158	4.733e-8
-0.159	4.742e-8
-0.160	4.752e-8
-0.161	4.762e-8
-0.162	4.771e-8
-0.163	4.781e-8
-0.164	4.791e-8
-0.165	4.801e-8
-0.166	4.811e-8
-0.167	4.821e-8
-0.168	4.831e-8
-0.169	4.841e-8
-0.170	4.851e-8
-0.171	4.861e-8
-0.172	4.871e-8
-0.173	4.881e-8
-0.174	4.891e-8
-0.175	4.901e-8
-0.176	4.912e-8
-0.177	4.922e-8
-0.178	4.932e-8
-0.179	4.942e-8
-0.180	4.952e-8
-0.181	4.963e-8
-0.182	4.973e-8
-0.183	4.983e-8
-0.184	4.994e-8
-0.185	5.004e-8
-0.186	5.014e-8
-0.187	5.024e-8
-0.188	5.035e-8
-0.189	5.045e-8
-0.190	5.055e-8
-0.191	5.066e-8
-0.192	5.076e-8
-0.193	5.087e-8
-0.194	5.098e-8
-0.195	5.108e-8
-0.196	5.119e-8
-0.197	5.130e-8
-0.198	5.141e-8
-0.199	5.152e-8
-0.200	5.163e-8
-0.201	5.174e-8
-0.202	5.185e-8
-0.203	5.197e-8
-0.204	5.208e-8
-0.205	5.220e-8
-0.206	5.232e-8
-0.207	5.244e-8
-0.208	5.256e-8
-0.209	5.268e-8
-0.210	5.280e-8
-0.211	5.292e-8
-0.212	5.305e-8
-0.213	5.317e-8
-0.214	5.329e-8
-0.215	5.342e-8
-0.216	5.354e-8
-0.217	5.367e-8
-0.218	5.380e-8
-0.219	5.392e-8
-0.220	5.405e-8
-0.221	5.418e-8
-0.222	5.431e-8
-0.223	5.443e-8
-0.224	5.456e-8
-0.225	5.469e-8
-0.226	5.482e-8
-0.227	5.495e-8
-0.228	5.508e-8
-0.229	5.521e-8
-0.230	5.533e-8
-0.231	5.547e-8
-0.232	5.559e-8
-0.233	5.572e-8
-0.234	5.585e-8
-0.235	5.598e-8
-0.236	5.611e-8
-0.237	5.624e-8
-0.238	5.638e-8
-0.239	5.651e-8
-0.240	5.664e-8
-0.241	5.677e-8
-0.242	5.690e-8
-0.243	5.703e-8
-0.244	5.716e-8
-0.245	5.730e-8
-0.246	5.743e-8
-0.247	5.756e-8
-0.248	5.770e-8
-0.249	5.783e-8
-0.250	5.796e-8
-0.251	5.810e-8
-0.252	5.823e-8
-0.253	5.837e-8
-0.254	5.850e-8
-0.255	5.864e-8
-0.256	5.877e-8
-0.257	5.891e-8
-0.258	5.904e-8
-0.259	5.918e-8
-0.260	5.932e-8
-0.261	5.946e-8
-0.262	5.959e-8
-0.263	5.973e-8
-0.264	5.987e-8
-0.265	6.001e-8
-0.266	6.015e-8
-0.267	6.028e-8
-0.268	6.042e-8
-0.269	6.056e-8
-0.270	6.070e-8
-0.271	6.084e-8
-0.272	6.098e-8
-0.273	6.112e-8
-0.274	6.126e-8
-0.275	6.140e-8
-0.276	6.154e-8
-0.277	6.168e-8
-0.278	6.183e-8
-0.279	6.197e-8
-0.280	6.211e-8
-0.281	6.226e-8
-0.282	6.240e-8
-0.283	6.254e-8
-0.284	6.269e-8
-0.285	6.283e-8
-0.286	6.297e-8
-0.287	6.312e-8
-0.288	6.326e-8
-0.289	6.341e-8
-0.290	6.355e-8
-0.291	6.370e-8
-0.292	6.384e-8
-0.293	6.399e-8
-0.294	6.413e-8
-0.295	6.428e-8
-0.296	6.443e-8
-0.297	6.457e-8
-0.298	6.472e-8
-0.299	6.487e-8
-0.300	6.502e-8
-0.301	6.517e-8
-0.302	6.532e-8
-0.303	6.547e-8
-0.304	6.562e-8
-0.305	6.578e-8
-0.306	6.593e-8
-0.307	6.608e-8
-0.308	6.624e-8
-0.309	6.639e-8
-0.310	6.655e-8
-0.311	6.670e-8
-0.312	6.686e-8
-0.313	6.701e-8
-0.314	6.717e-8
-0.315	6.733e-8
-0.316	6.748e-8
-0.317	6.764e-8
-0.318	6.780e-8
-0.319	6.796e-8
-0.320	6.812e-8
-0.321	6.828e-8
-0.322	6.844e-8
-0.323	6.860e-8
-0.324	6.876e-8
-0.325	6.892e-8
-0.326	6.909e-8
-0.327	6.925e-8
-0.328	6.941e-8
-0.329	6.957e-8
-0.330	6.974e-8
-0.331	6.990e-8
-0.332	7.006e-8
-0.333	7.022e-8
-0.334	7.039e-8
-0.335	7.055e-8
-0.336	7.072e-8
-0.337	7.088e-8
-0.338	7.104e-8
-0.339	7.121e-8
-0.340	7.137e-8
-0.341	7.154e-8
-0.342	7.170e-8
-0.343	7.187e-8
-0.344	7.204e-8
-0.345	7.220e-8
-0.346	7.237e-8
-0.347	7.254e-8
-0.348	7.271e-8
-0.349	7.288e-8
-0.350	7.305e-8
-0.351	7.322e-8
-0.352	7.339e-8
-0.353	7.356e-8
-0.354	7.373e-8
-0.355	7.390e-8
-0.356	7.408e-8
-0.357	7.425e-8
-0.358	7.443e-8
-0.359	7.460e-8
-0.360	7.478e-8
-0.361	7.495e-8
-0.362	7.513e-8
-0.363	7.531e-8
-0.364	7.549e-8
-0.365	7.567e-8
-0.366	7.585e-8
-0.367	7.603e-8
-0.368	7.621e-8
-0.369	7.639e-8
-0.370	7.657e-8
-0.371	7.676e-8
-0.372	7.694e-8
-0.373	7.713e-8
-0.374	7.732e-8
-0.375	7.750e-8
-0.376	7.769e-8
-0.377	7.788e-8
-0.378	7.807e-8
-0.379	7.826e-8
-0.380	7.845e-8
-0.381	7.864e-8
-0.382	7.883e-8
-0.383	7.902e-8
-0.384	7.921e-8
-0.385	7.941e-8
-0.386	7.960e-8
-0.387	7.979e-8
-0.388	7.999e-8
-0.389	8.019e-8
-0.390	8.038e-8
-0.391	8.058e-8
-0.392	8.077e-8
-0.393	8.097e-8
-0.394	8.117e-8
-0.395	8.137e-8
-0.396	8.157e-8
-0.397	8.176e-8
-0.398	8.197e-8
-0.399	8.217e-8
-0.400	8.237e-8
-0.401	8.257e-8
-0.402	8.277e-8
-0.403	8.298e-8
-0.404	8.318e-8
-0.405	8.339e-8
-0.406	8.359e-8
-0.407	8.380e-8
-0.408	8.401e-8
-0.409	8.421e-8
-0.410	8.442e-8
-0.411	8.463e-8
-0.412	8.484e-8
-0.413	8.505e-8
-0.414	8.527e-8
-0.415	8.548e-8
-0.416	8.570e-8
-0.417	8.591e-8
-0.418	8.613e-8
-0.419	8.635e-8
-0.420	8.657e-8
-0.421	8.679e-8
-0.422	8.701e-8
-0.423	8.724e-8
-0.424	8.746e-8
-0.425	8.769e-8
-0.426	8.792e-8
-0.427	8.815e-8
-0.428	8.838e-8
-0.429	8.861e-8
-0.430	8.884e-8
-0.431	8.907e-8
-0.432	8.931e-8
-0.433	8.955e-8
-0.434	8.978e-8
-0.435	9.002e-8
-0.436	9.027e-8
-0.437	9.051e-8
-0.438	9.075e-8
-0.439	9.100e-8
-0.440	9.124e-8
-0.441	9.149e-8
-0.442	9.174e-8
-0.443	9.199e-8
-0.444	9.224e-8
-0.445	9.249e-8
-0.446	9.275e-8
-0.447	9.300e-8
-0.448	9.326e-8
-0.449	9.352e-8
-0.450	9.378e-8
-0.451	9.404e-8
-0.452	9.431e-8
-0.453	9.457e-8
-0.454	9.484e-8
-0.455	9.510e-8
-0.456	9.537e-8
-0.457	9.564e-8
-0.458	9.592e-8
-0.459	9.619e-8
-0.460	9.647e-8
-0.461	9.675e-8
-0.462	9.703e-8
-0.463	9.731e-8
-0.464	9.760e-8
-0.465	9.788e-8
-0.466	9.818e-8
-0.467	9.847e-8
-0.468	9.876e-8
-0.469	9.906e-8
-0.470	9.935e-8
-0.471	9.966e-8
-0.472	9.996e-8
-0.473	1.003e-7
-0.474	1.006e-7
-0.475	1.009e-7
-0.476	1.012e-7
-0.477	1.015e-7
-0.478	1.018e-7
-0.479	1.022e-7
-0.480	1.025e-7
-0.481	1.028e-7
-0.482	1.031e-7
-0.483	1.035e-7
-0.484	1.038e-7
-0.485	1.041e-7
-0.486	1.045e-7
-0.487	1.048e-7
-0.488	1.052e-7
-0.489	1.055e-7
-0.490	1.059e-7
-0.491	1.062e-7
-0.492	1.066e-7
-0.493	1.069e-7
-0.494	1.073e-7
-0.495	1.076e-7
-0.496	1.080e-7
-0.497	1.084e-7
-0.498	1.087e-7
-0.499	1.003e-7
-0.500	3.936e-8
-0.499	3.741e-8
-0.498	3.549e-8
-0.497	3.362e-8
-0.496	3.179e-8
-0.495	3.000e-8
-0.494	2.825e-8
-0.493	2.655e-8
-0.492	2.488e-8
-0.491	2.326e-8
-0.490	2.167e-8
-0.489	2.013e-8
-0.488	1.863e-8
-0.487	1.717e-8
-0.486	1.575e-8
-0.485	1.438e-8
-0.484	1.304e-8
-0.483	1.174e-8
-0.482	1.049e-8
-0.481	9.279e-9
-0.480	8.108e-9
-0.479	6.978e-9
-0.478	5.890e-9
-0.477	4.842e-9
-0.476	3.836e-9
-0.475	2.974e-9
-0.474	2.153e-9
-0.473	1.371e-9
-0.472	6.280e-10
-0.471	-8.143e-11
-0.470	-7.565e-10
-0.469	-1.401e-9
-0.468	-2.018e-9
-0.467	-2.608e-9
-0.466	-3.176e-9
-0.465	-3.720e-9
-0.464	-4.246e-9
-0.463	-4.756e-9
-0.462	-5.250e-9
-0.461	-5.732e-9
-0.460	-6.203e-9
-0.459	-6.665e-9
-0.458	-7.123e-9
-0.457	-7.576e-9
-0.456	-8.026e-9
-0.455	-8.475e-9
-0.454	-8.925e-9
-0.453	-9.378e-9
-0.452	-9.834e-9
-0.451	-1.030e-8
-0.450	-1.074e-8
-0.449	-1.117e-8
-0.448	-1.159e-8
-0.447	-1.200e-8
-0.446	-1.240e-8
-0.445	-1.280e-8
-0.444	-1.319e-8
-0.443	-1.357e-8
-0.442	-1.395e-8
-0.441	-1.433e-8
-0.440	-1.469e-8
-0.439	-1.505e-8
-0.438	-1.541e-8
-0.437	-1.576e-8
-0.436	-1.611e-8
-0.435	-1.645e-8
-0.434	-1.678e-8
-0.433	-1.712e-8
-0.432	-1.744e-8
-0.431	-1.776e-8
-0.430	-1.808e-8
-0.429	-1.839e-8
-0.428	-1.870e-8
-0.427	-1.901e-8
-0.426	-1.931e-8
-0.425	-1.961e-8
-0.424	-1.990e-8
-0.423	-2.019e-8
-0.422	-2.047e-8
-0.421	-2.076e-8
-0.420	-2.104e-8
-0.419	-2.131e-8
-0.418	-2.159e-8
-0.417	-2.186e-8
-0.416	-2.212e-8
-0.415	-2.239e-8
-0.414	-2.265e-8
-0.413	-2.291e-8
-0.412	-2.316e-8
-0.411	-2.341e-8
-0.410	-2.366e-8
-0.409	-2.391e-8
-0.408	-2.415e-8
-0.407	-2.439e-8
-0.406	-2.462e-8
-0.405	-2.486e-8
-0.404	-2.509e-8
-0.403	-2.532e-8
-0.402	-2.554e-8
-0.401	-2.577e-8
-0.400	-2.599e-8
-0.399	-2.620e-8
-0.398	-2.642e-8
-0.397	-2.663e-8
-0.396	-2.684e-8
-0.395	-2.705e-8
-0.394	-2.726e-8
-0.393	-2.746e-8
-0.392	-2.766e-8
-0.391	-2.786e-8
-0.390	-2.806e-8
-0.389	-2.825e-8
-0.388	-2.845e-8
-0.387	-2.864e-8
-0.386	-2.883e-8
-0.385	-2.902e-8
-0.384	-2.920e-8
-0.383	-2.938e-8
-0.382	-2.956e-8
-0.381	-2.975e-8
-0.380	-2.992e-8
-0.379	-3.010e-8
-0.378	-3.028e-8
-0.377	-3.045e-8
-0.376	-3.062e-8
-0.375	-3.079e-8
-0.374	-3.096e-8
-0.373	-3.113e-8
-0.372	-3.129e-8
-0.371	-3.146e-8
-0.370	-3.163e-8
-0.369	-3.179e-8
-0.368	-3.195e-8
-0.367	-3.211e-8
-0.366	-3.227e-8
-0.365	-3.243e-8
-0.364	-3.258e-8
-0.363	-3.274e-8
-0.362	-3.289e-8
-0.361	-3.304e-8
-0.360	-3.319e-8
-0.359	-3.334e-8
-0.358	-3.349e-8
-0.357	-3.364e-8
-0.356	-3.378e-8
-0.355	-3.393e-8
-0.354	-3.407e-8
-0.353	-3.421e-8
-0.352	-3.435e-8
-0.351	-3.449e-8
-0.350	-3.463e-8
-0.349	-3.476e-8
-0.348	-3.490e-8
-0.347	-3.503e-8
-0.346	-3.516e-8
-0.345	-3.530e-8
-0.344	-3.543e-8
-0.343	-3.556e-8
-0.342	-3.568e-8
-0.341	-3.581e-8
-0.340	-3.593e-8
-0.339	-3.606e-8
-0.338	-3.618e-8
-0.337	-3.630e-8
-0.336	-3.643e-8
-0.335	-3.655e-8
-0.334	-3.667e-8
-0.333	-3.679e-8
-0.332	-3.690e-8
-0.331	-3.702e-8
-0.330	-3.714e-8
-0.329	-3.725e-8
-0.328	-3.737e-8
-0.327	-3.748e-8
-0.326	-3.759e-8
-0.325	-3.770e-8
-0.324	-3.781e-8
-0.323	-3.792e-8
-0.322	-3.803e-8
-0.321	-3.814e-8
-0.320	-3.825e-8
-0.319	-3.835e-8
-0.318	-3.846e-8
-0.317	-3.856e-8
-0.316	-3.867e-8
-0.315	-3.877e-8
-0.314	-3.887e-8
-0.313	-3.897e-8
-0.312	-3.907e-8
-0.311	-3.917e-8
-0.310	-3.927e-8
-0.309	-3.937e-8
-0.308	-3.947e-8
-0.307	-3.956e-8
-0.306	-3.966e-8
-0.305	-3.975e-8
-0.304	-3.984e-8
-0.303	-3.994e-8
-0.302	-4.002e-8
-0.301	-4.012e-8
-0.300	-4.020e-8
-0.299	-4.029e-8
-0.298	-4.038e-8
-0.297	-4.047e-8
-0.296	-4.055e-8
-0.295	-4.064e-8
-0.294	-4.072e-8
-0.293	-4.081e-8
-0.292	-4.089e-8
-0.291	-4.098e-8
-0.290	-4.106e-8
-0.289	-4.114e-8
-0.288	-4.123e-8
-0.287	-4.131e-8
-0.286	-4.139e-8
-0.285	-4.147e-8
-0.284	-4.155e-8
-0.283	-4.163e-8
-0.282	-4.171e-8
-0.281	-4.178e-8
-0.280	-4.186e-8
-0.279	-4.193e-8
-0.278	-4.201e-8
-0.277	-4.209e-8
-0.276	-4.216e-8
-0.275	-4.224e-8
-0.274	-4.231e-8
-0.273	-4.238e-8
-0.272	-4.246e-8
-0.271	-4.253e-8
-0.270	-4.260e-8
-0.269	-4.267e-8
-0.268	-4.274e-8
-0.267	-4.281e-8
-0.266	-4.288e-8
-0.265	-4.295e-8
-0.264	-4.301e-8
-0.263	-4.308e-8
-0.262	-4.314e-8
-0.261	-4.321e-8
-0.260	-4.327e-8
-0.259	-4.334e-8
-0.258	-4.340e-8
-0.257	-4.347e-8
-0.256	-4.353e-8
-0.255	-4.360e-8
-0.254	-4.366e-8
-0.253	-4.373e-8
-0.252	-4.379e-8
-0.251	-4.386e-8
-0.250	-4.392e-8
-0.249	-4.399e-8
-0.248	-4.406e-8
-0.247	-4.412e-8
-0.246	-4.419e-8
-0.245	-4.426e-8
-0.244	-4.433e-8
-0.243	-4.440e-8
-0.242	-4.446e-8
-0.241	-4.454e-8
-0.240	-4.460e-8
-0.239	-4.467e-8
-0.238	-4.474e-8
-0.237	-4.481e-8
-0.236	-4.488e-8
-0.235	-4.494e-8
-0.234	-4.501e-8
-0.233	-4.508e-8
-0.232	-4.514e-8
-0.231	-4.521e-8
-0.230	-4.527e-8
-0.229	-4.533e-8
-0.228	-4.539e-8
-0.227	-4.545e-8
-0.226	-4.551e-8
-0.225	-4.557e-8
-0.224	-4.562e-8
-0.223	-4.568e-8
-0.222	-4.573e-8
-0.221	-4.578e-8
-0.220	-4.583e-8
-0.219	-4.588e-8
-0.218	-4.593e-8
-0.217	-4.598e-8
-0.216	-4.603e-8
-0.215	-4.607e-8
-0.214	-4.612e-8
-0.213	-4.616e-8
-0.212	-4.620e-8
-0.211	-4.625e-8
-0.210	-4.629e-8
-0.209	-4.634e-8
-0.208	-4.638e-8
-0.207	-4.643e-8
-0.206	-4.647e-8
-0.205	-4.652e-8
-0.204	-4.656e-8
-0.203	-4.661e-8
-0.202	-4.666e-8
-0.201	-4.671e-8
-0.200	-4.676e-8
-0.199	-4.681e-8
-0.198	-4.686e-8
-0.197	-4.691e-8
-0.196	-4.696e-8
-0.195	-4.701e-8
-0.194	-4.706e-8
-0.193	-4.712e-8
-0.192	-4.717e-8
-0.191	-4.722e-8
-0.190	-4.727e-8
-0.189	-4.733e-8
-0.188	-4.738e-8
-0.187	-4.743e-8
-0.186	-4.748e-8
-0.185	-4.754e-8
-0.184	-4.759e-8
-0.183	-4.764e-8
-0.182	-4.769e-8
-0.181	-4.774e-8
-0.180	-4.779e-8
-0.179	-4.784e-8
-0.178	-4.789e-8
-0.177	-4.794e-8
-0.176	-4.799e-8
-0.175	-4.804e-8
-0.174	-4.808e-8
-0.173	-4.813e-8
-0.172	-4.818e-8
-0.171	-4.823e-8
-0.170	-4.828e-8
-0.169	-4.832e-8
-0.168	-4.837e-8
-0.167	-4.841e-8
-0.166	-4.846e-8
-0.165	-4.851e-8
-0.164	-4.855e-8
-0.163	-4.860e-8
-0.162	-4.865e-8
-0.161	-4.870e-8
-0.160	-4.875e-8
-0.159	-4.879e-8
-0.158	-4.884e-8
-0.157	-4.889e-8
-0.156	-4.894e-8
-0.155	-4.899e-8
-0.154	-4.904e-8
-0.153	-4.909e-8
-0.152	-4.914e-8
-0.151	-4.919e-8
-0.150	-4.924e-8
-0.149	-4.929e-8
-0.148	-4.934e-8
-0.147	-4.939e-8
-0.146	-4.944e-8
-0.145	-4.949e-8
-0.144	-4.954e-8
-0.143	-4.959e-8
-0.142	-4.964e-8
-0.141	-4.969e-8
-0.140	-4.974e-8
-0.139	-4.979e-8
-0.138	-4.984e-8
-0.137	-4.989e-8
-0.136	-4.994e-8
-0.135	-4.998e-8
-0.134	-5.003e-8
-0.133	-5.008e-8
-0.132	-5.013e-8
-0.131	-5.018e-8
-0.130	-5.023e-8
-0.129	-5.027e-8
-0.128	-5.032e-8
-0.127	-5.037e-8
-0.126	-5.042e-8
-0.125	-5.047e-8
-0.124	-5.051e-8
-0.123	-5.056e-8
-0.122	-5.061e-8
-0.121	-5.066e-8
-0.120	-5.070e-8
-0.119	-5.075e-8
-0.118	-5.080e-8
-0.117	-5.085e-8
-0.116	-5.090e-8
-0.115	-5.094e-8
-0.114	-5.099e-8
-0.113	-5.104e-8
-0.112	-5.109e-8
-0.111	-5.114e-8
-0.110	-5.118e-8
-0.109	-5.123e-8
-0.108	-5.128e-8
-0.107	-5.133e-8
-0.106	-5.138e-8
-0.105	-5.143e-8
-0.104	-5.147e-8
-0.103	-5.152e-8
-0.102	-5.157e-8
-0.101	-5.162e-8
-0.100	-5.166e-8
-0.099	-5.171e-8
-0.098	-5.176e-8
-0.097	-5.180e-8
-0.096	-5.185e-8
-0.095	-5.190e-8
-0.094	-5.194e-8
-0.093	-5.199e-8
-0.092	-5.204e-8
-0.091	-5.208e-8
-0.090	-5.213e-8
-0.089	-5.218e-8
-0.088	-5.223e-8
-0.087	-5.227e-8
-0.086	-5.232e-8
-0.085	-5.237e-8
-0.084	-5.242e-8
-0.083	-5.247e-8
-0.082	-5.251e-8
-0.081	-5.256e-8
-0.080	-5.261e-8
-0.079	-5.266e-8
-0.078	-5.271e-8
-0.077	-5.275e-8
-0.076	-5.280e-8
-0.075	-5.285e-8
-0.074	-5.290e-8
-0.073	-5.295e-8
-0.072	-5.300e-8
-0.071	-5.305e-8
-0.070	-5.309e-8
-0.069	-5.314e-8
-0.068	-5.319e-8
-0.067	-5.324e-8
-0.066	-5.329e-8
-0.065	-5.333e-8
-0.064	-5.338e-8
-0.063	-5.343e-8
-0.062	-5.348e-8
-0.061	-5.353e-8
-0.060	-5.358e-8
-0.059	-5.363e-8
-0.058	-5.368e-8
-0.057	-5.373e-8
-0.056	-5.378e-8
-0.055	-5.383e-8
-0.054	-5.388e-8
-0.053	-5.394e-8
-0.052	-5.398e-8
-0.051	-5.404e-8
-0.050	-5.409e-8
-0.049	-5.414e-8
-0.048	-5.420e-8
-0.047	-5.425e-8
-0.046	-5.431e-8
-0.045	-5.436e-8
-0.044	-5.441e-8
-0.043	-5.447e-8
-0.042	-5.452e-8
-0.041	-5.458e-8
-0.040	-5.463e-8
-0.039	-5.469e-8
-0.038	-5.475e-8
-0.037	-5.480e-8
-0.036	-5.486e-8
-0.035	-5.491e-8
-0.034	-5.497e-8
-0.033	-5.503e-8
-0.032	-5.508e-8
-0.031	-5.514e-8
-0.030	-5.519e-8
-0.029	-5.525e-8
-0.028	-5.530e-8
-0.027	-5.536e-8
-0.026	-5.541e-8
-0.025	-5.547e-8
-0.024	-5.552e-8
-0.023	-5.558e-8
-0.022	-5.563e-8
-0.021	-5.569e-8
-0.020	-5.574e-8
-0.019	-5.579e-8
-0.018	-5.585e-8
-0.017	-5.590e-8
-0.016	-5.596e-8
-0.015	-5.601e-8
-0.014	-5.607e-8
-0.013	-5.612e-8
-0.012	-5.618e-8
-0.011	-5.623e-8
-0.010	-5.629e-8
-0.009	-5.634e-8
-0.008	-5.640e-8
-0.007	-5.646e-8
-0.006	-5.652e-8
-0.005	-5.657e-8
-0.004	-5.663e-8
-0.003	-5.669e-8
-0.002	-5.675e-8
-0.001	-5.681e-8
-0.000	-5.687e-8
0.001	-5.693e-8
0.002	-5.699e-8
0.003	-5.705e-8
0.004	-5.711e-8
0.005	-5.717e-8
0.006	-5.723e-8
0.007	-5.730e-8
0.008	-5.736e-8
0.009	-5.742e-8
0.010	-5.748e-8
0.011	-5.754e-8
0.012	-5.761e-8
0.013	-5.767e-8
0.014	-5.773e-8
0.015	-5.780e-8
0.016	-5.786e-8
0.017	-5.792e-8
0.018	-5.798e-8
0.019	-5.805e-8
0.020	-5.811e-8
0.021	-5.817e-8
0.022	-5.824e-8
0.023	-5.830e-8
0.024	-5.836e-8
0.025	-5.842e-8
0.026	-5.849e-8
0.027	-5.855e-8
0.028	-5.861e-8
0.029	-5.868e-8
0.030	-5.874e-8
0.031	-5.881e-8
0.032	-5.887e-8
0.033	-5.894e-8
0.034	-5.900e-8
0.035	-5.907e-8
0.036	-5.913e-8
0.037	-5.920e-8
0.038	-5.927e-8
0.039	-5.934e-8
0.040	-5.940e-8
0.041	-5.947e-8
0.042	-5.954e-8
0.043	-5.961e-8
0.044	-5.968e-8
0.045	-5.975e-8
0.046	-5.982e-8
0.047	-5.989e-8
0.048	-5.996e-8
0.049	-6.004e-8
0.050	-6.011e-8
0.051	-6.018e-8
0.052	-6.025e-8
0.053	-6.032e-8
0.054	-6.040e-8
0.055	-6.047e-8
0.056	-6.054e-8
0.057	-6.062e-8
0.058	-6.069e-8
0.059	-6.077e-8
0.060	-6.084e-8
0.061	-6.091e-8
0.062	-6.099e-8
0.063	-6.106e-8
0.064	-6.114e-8
0.065	-6.121e-8
0.066	-6.128e-8
0.067	-6.136e-8
0.068	-6.143e-8
0.069	-6.151e-8
0.070	-6.158e-8
0.071	-6.166e-8
0.072	-6.173e-8
0.073	-6.181e-8
0.074	-6.189e-8
0.075	-6.196e-8
0.076	-6.204e-8
0.077	-6.211e-8
0.078	-6.219e-8
0.079	-6.227e-8
0.080	-6.235e-8
0.081	-6.243e-8
0.082	-6.250e-8
0.083	-6.258e-8
0.084	-6.266e-8
0.085	-6.274e-8
0.086	-6.282e-8
0.087	-6.291e-8
0.088	-6.299e-8
0.089	-6.307e-8
0.090	-6.315e-8
0.091	-6.324e-8
0.092	-6.332e-8
0.093	-6.341e-8
0.094	-6.349e-8
0.095	-6.358e-8
0.096	-6.366e-8
0.097	-6.375e-8
0.098	-6.384e-8
0.099	-6.393e-8
0.100	-6.402e-8
0.101	-6.411e-8
0.102	-6.419e-8
0.103	-6.428e-8
0.104	-6.437e-8
0.105	-6.446e-8
0.106	-6.455e-8
0.107	-6.464e-8
0.108	-6.473e-8
0.109	-6.482e-8
0.110	-6.491e-8
0.111	-6.501e-8
0.112	-6.510e-8
0.113	-6.519e-8
0.114	-6.529e-8
0.115	-6.538e-8
0.116	-6.547e-8
0.117	-6.557e-8
0.118	-6.566e-8
0.119	-6.575e-8
0.120	-6.585e-8
0.121	-6.594e-8
0.122	-6.604e-8
0.123	-6.613e-8
0.124	-6.623e-8
0.125	-6.633e-8
0.126	-6.643e-8
0.127	-6.653e-8
0.128	-6.663e-8
0.129	-6.673e-8
0.130	-6.683e-8
0.131	-6.693e-8
0.132	-6.703e-8
0.133	-6.714e-8
0.134	-6.724e-8
0.135	-6.734e-8
0.136	-6.745e-8
0.137	-6.756e-8
0.138	-6.766e-8
0.139	-6.777e-8
0.140	-6.788e-8
0.141	-6.799e-8
0.142	-6.811e-8
0.143	-6.822e-8
0.144	-6.833e-8
0.145	-6.845e-8
0.146	-6.856e-8
0.147	-6.868e-8
0.148	-6.880e-8
0.149	-6.892e-8
0.150	-6.903e-8
0.151	-6.915e-8
0.152	-6.927e-8
0.153	-6.939e-8
0.154	-6.951e-8
0.155	-6.963e-8
0.156	-6.976e-8
0.157	-6.989e-8
0.158	-7.003e-8
0.159	-7.016e-8
0.160	-7.030e-8
0.161	-7.044e-8
0.162	-7.058e-8
0.163	-7.072e-8
0.164	-7.086e-8
0.165	-7.100e-8
0.166	-7.115e-8
0.167	-7.129e-8
0.168	-7.144e-8
0.169	-7.158e-8
0.170	-7.173e-8
0.171	-7.187e-8
0.172	-7.202e-8
0.173	-7.216e-8
0.174	-7.230e-8
0.175	-7.245e-8
0.176	-7.258e-8
0.177	-7.271e-8
0.178	-7.283e-8
0.179	-7.296e-8
0.180	-7.309e-8
0.181	-7.321e-8
0.182	-7.334e-8
0.183	-7.346e-8
0.184	-7.358e-8
0.185	-7.371e-8
0.186	-7.383e-8
0.187	-7.394e-8
0.188	-7.406e-8
0.189	-7.418e-8
0.190	-7.429e-8
0.191	-7.441e-8
0.192	-7.452e-8
0.193	-7.463e-8
0.194	-7.475e-8
0.195	-7.486e-8
0.196	-7.497e-8
0.197	-7.507e-8
0.198	-7.518e-8
0.199	-7.529e-8
0.200	-9.778e-9
0.199	-8.513e-9
0.198	-7.278e-9
0.197	-6.071e-9
0.196	-4.893e-9
0.195	-3.744e-9
0.194	-2.623e-9
0.193	-1.531e-9
0.192	-4.683e-10
0.191	5.659e-10
0.190	1.571e-9
0.189	2.548e-9
0.188	3.496e-9
0.187	4.415e-9
0.186	5.305e-9
0.185	6.167e-9
0.184	7.000e-9
0.183	7.804e-9
0.182	8.579e-9
0.181	9.325e-9
0.180	1.004e-8
0.179	1.073e-8
0.178	1.139e-8
0.177	1.202e-8
0.176	1.263e-8
0.175	1.312e-8
0.174	1.359e-8
0.173	1.403e-8
0.172	1.444e-8
0.171	1.483e-8
0.170	1.520e-8
0.169	1.555e-8
0.168	1.588e-8
0.167	1.618e-8
0.166	1.648e-8
0.165	1.676e-8
0.164	1.703e-8
0.163	1.729e-8
0.162	1.754e-8
0.161	1.778e-8
0.160	1.801e-8
0.159	1.824e-8
0.158	1.848e-8
0.157	1.870e-8
0.156	1.893e-8
0.155	1.916e-8
0.154	1.940e-8
0.153	1.963e-8
0.152	1.987e-8
0.151	2.012e-8
0.150	2.036e-8
0.149	2.058e-8
0.148	2.080e-8
0.147	2.101e-8
0.146	2.122e-8
0.145	2.143e-8
0.144	2.163e-8
0.143	2.183e-8
0.142	2.203e-8
0.141	2.221e-8
0.140	2.240e-8
0.139	2.259e-8
0.138	2.277e-8
0.137	2.295e-8
0.136	2.313e-8
0.135	2.330e-8
0.134	2.347e-8
0.133	2.364e-8
0.132	2.381e-8
0.131	2.397e-8
0.130	2.414e-8
0.129	2.430e-8
0.128	2.446e-8
0.127	2.461e-8
0.126	2.477e-8
0.125	2.492e-8
0.124	2.508e-8
0.123	2.523e-8
0.122	2.538e-8
0.121	2.552e-8
0.120	2.567e-8
0.119	2.581e-8
0.118	2.596e-8
0.117	2.610e-8
0.116	2.624e-8
0.115	2.638e-8
0.114	2.652e-8
0.113	2.666e-8
0.112	2.680e-8
0.111	2.693e-8
0.110	2.707e-8
0.109	2.720e-8
0.108	2.734e-8
0.107	2.747e-8
0.106	2.760e-8
0.105	2.773e-8
0.104	2.785e-8
0.103	2.798e-8
0.102	2.811e-8
0.101	2.823e-8
0.100	2.835e-8
0.099	2.847e-8
0.098	2.859e-8
0.097	2.871e-8
0.096	2.883e-8
0.095	2.894e-8
0.094	2.906e-8
0.093	2.917e-8
0.092	2.929e-8
0.091	2.940e-8
0.090	2.951e-8
0.089	2.962e-8
0.088	2.973e-8
0.087	2.984e-8
0.086	2.994e-8
0.085	3.005e-8
0.084	3.016e-8
0.083	3.026e-8
0.082	3.037e-8
0.081	3.047e-8
0.080	3.057e-8
0.079	3.067e-8
0.078	3.077e-8
0.077	3.087e-8
0.076	3.097e-8
0.075	3.106e-8
0.074	3.116e-8
0.073	3.126e-8
0.072	3.135e-8
0.071	3.144e-8
0.070	3.154e-8
0.069	3.163e-8
0.068	3.172e-8
0.067	3.182e-8
0.066	3.191e-8
0.065	3.200e-8
0.064	3.209e-8
0.063	3.218e-8
0.062	3.227e-8
0.061	3.236e-8
0.060	3.245e-8
0.059	3.254e-8
0.058	3.263e-8
0.057	3.272e-8
0.056	3.280e-8
0.055	3.289e-8
0.054	3.298e-8
0.053	3.306e-8
0.052	3.315e-8
0.051	3.324e-8
0.050	3.332e-8
0.049	3.341e-8
0.048	3.349e-8
0.047	3.358e-8
0.046	3.367e-8
0.045	3.375e-8
0.044	3.384e-8
0.043	3.392e-8
0.042	3.401e-8
0.041	3.409e-8
0.040	3.418e-8
0.039	3.426e-8
0.038	3.434e-8
0.037	3.443e-8
0.036	3.451e-8
0.035	3.459e-8
0.034	3.467e-8
0.033	3.475e-8
0.032	3.483e-8
0.031	3.491e-8
0.030	3.499e-8
0.029	3.507e-8
0.028	3.515e-8
0.027	3.523e-8
0.026	3.530e-8
0.025	3.538e-8
0.024	3.546e-8
0.023	3.553e-8
0.022	3.561e-8
0.021	3.568e-8
0.020	3.576e-8
0.019	3.584e-8
0.018	3.591e-8
0.017	3.599e-8
0.016	3.606e-8
0.015	3.614e-8
0.014	3.621e-8
0.013	3.628e-8
0.012	3.636e-8
0.011	3.643e-8
0.010	3.651e-8
0.009	3.658e-8
0.008	3.665e-8
0.007	3.672e-8
0.006	3.679e-8
0.005	3.687e-8
0.004	3.694e-8
0.003	3.701e-8
0.002	3.708e-8
0.001	3.715e-8
0.000	3.723e-8
-0.001	3.730e-8
-0.002	3.738e-8
-0.003	3.745e-8
-0.004	3.752e-8
-0.005	3.760e-8
-0.006	3.767e-8
-0.007	3.774e-8
-0.008	3.781e-8
-0.009	3.789e-8
-0.010	3.796e-8
-0.011	3.803e-8
-0.012	3.810e-8
-0.013	3.818e-8
-0.014	3.825e-8
-0.015	3.832e-8
-0.016	3.839e-8
-0.017	3.847e-8
-0.018	3.854e-8
-0.019	3.861e-8
-0.020	3.869e-8
-0.021	3.876e-8
-0.022	3.883e-8
-0.023	3.890e-8
-0.024	3.897e-8
-0.025	3.904e-8
-0.026	3.911e-8
-0.027	3.918e-8
-0.028	3.925e-8
-0.029	3.932e-8
-0.030	3.939e-8
-0.031	3.946e-8
-0.032	3.953e-8
-0.033	3.960e-8
-0.034	3.967e-8
-0.035	3.974e-8
-0.036	3.981e-8
-0.037	3.987e-8
-0.038	3.994e-8
-0.039	4.001e-8
-0.040	4.008e-8
-0.041	4.014e-8
-0.042	4.021e-8
-0.043	4.028e-8
-0.044	4.035e-8
-0.045	4.042e-8
-0.046	4.049e-8
-0.047	4.055e-8
-0.048	4.062e-8
-0.049	4.069e-8
-0.050	4.076e-8
-0.051	4.083e-8
-0.052	4.090e-8
-0.053	4.097e-8
-0.054	4.103e-8
-0.055	4.111e-8
-0.056	4.117e-8
-0.057	4.124e-8
-0.058	4.131e-8
-0.059	4.138e-8
-0.060	4.145e-8
-0.061	4.152e-8
-0.062	4.159e-8
-0.063	4.166e-8
-0.064	4.173e-8
-0.065	4.181e-8
-0.066	4.187e-8
-0.067	4.194e-8
-0.068	4.202e-8
-0.069	4.208e-8
-0.070	4.216e-8
-0.071	4.223e-8
-0.072	4.230e-8
-0.073	4.237e-8
-0.074	4.244e-8
-0.075	4.251e-8
-0.076	4.258e-8
-0.077	4.265e-8
-0.078	4.272e-8
-0.079	4.279e-8
-0.080	4.286e-8
-0.081	4.293e-8
-0.082	4.300e-8
-0.083	4.307e-8
-0.084	4.314e-8
-0.085	4.321e-8
-0.086	4.328e-8
-0.087	4.335e-8
-0.088	4.343e-8
-0.089	4.349e-8
-0.090	4.357e-8
-0.091	4.364e-8
-0.092	4.371e-8
-0.093	4.378e-8
-0.094	4.385e-8
-0.095	4.392e-8
-0.096	4.399e-8
-0.097	4.406e-8
-0.098	4.413e-8
-0.099	4.420e-8
-0.100	4.428e-8
-0.101	4.435e-8
-0.102	4.442e-8
-0.103	4.449e-8
-0.104	4.456e-8
-0.105	4.463e-8
-0.106	4.470e-8
-0.107	4.477e-8
-0.108	4.484e-8
-0.109	4.490e-8
-0.110	4.498e-8
-0.111	4.504e-8
-0.112	4.511e-8
-0.113	4.518e-8
-0.114	4.525e-8
-0.115	4.532e-8
-0.116	4.539e-8
-0.117	4.546e-8
-0.118	4.554e-8
-0.119	4.560e-8
-0.120	4.568e-8
-0.121	4.574e-8
-0.122	4.582e-8
-0.123	4.589e-8
-0.124	4.596e-8
-0.125	4.603e-8
-0.126	4.610e-8
-0.127	4.617e-8
-0.128	4.624e-8
-0.129	4.631e-8
-0.130	4.638e-8
-0.131	4.645e-8
-0.132	4.652e-8
-0.133	4.659e-8
-0.134	4.666e-8
-0.135	4.673e-8
-0.136	4.680e-8
-0.137	4.687e-8
-0.138	4.695e-8
-0.139	4.702e-8
-0.140	4.709e-8
-0.141	4.716e-8
-0.142	4.724e-8
-0.143	4.731e-8
-0.144	4.738e-8
-0.145	4.746e-8
-0.146	4.753e-8
-0.147	4.760e-8
-0.148	4.768e-8
-0.149	4.775e-8
-0.150	4.783e-8
-0.151	4.790e-8
-0.152	4.798e-8
-0.153	4.805e-8
-0.154	4.813e-8
-0.155	4.820e-8
-0.156	4.828e-8
-0.157	4.836e-8
-0.158	4.844e-8
-0.159	4.851e-8
-0.160	4.860e-8
-0.161	4.867e-8
-0.162	4.876e-8
-0.163	4.884e-8
-0.164	4.892e-8
-0.165	4.900e-8
-0.166	4.908e-8
-0.167	4.916e-8
-0.168	4.925e-8
-0.169	4.933e-8
-0.170	4.941e-8
-0.171	4.949e-8
-0.172	4.958e-8
-0.173	4.966e-8
-0.174	4.974e-8
-0.175	4.982e-8
-0.176	4.990e-8
-0.177	4.999e-8
-0.178	5.007e-8
-0.179	5.015e-8
-0.180	5.024e-8
-0.181	5.032e-8
-0.182	5.040e-8
-0.183	5.048e-8
-0.184	5.056e-8
-0.185	5.065e-8
-0.186	5.073e-8
-0.187	5.081e-8
-0.188	5.089e-8
-0.189	5.097e-8
-0.190	5.106e-8
-0.191	5.114e-8
-0.192	5.123e-8
-0.193	5.131e-8
-0.194	5.140e-8
-0.195	5.148e-8
-0.196	5.157e-8
-0.197	5.165e-8
-0.198	5.174e-8
-0.199	5.183e-8
-0.200	5.192e-8
-0.201	5.200e-8
-0.202	5.210e-8
-0.203	5.219e-8
-0.204	5.228e-8
-0.205	5.237e-8
-0.206	5.247e-8
-0.207	5.257e-8
-0.208	5.266e-8
-0.209	5.276e-8
-0.210	5.286e-8
-0.211	5.296e-8
-0.212	5.307e-8
-0.213	5.317e-8
-0.214	5.327e-8
-0.215	5.337e-8
-0.216	5.348e-8
-0.217	5.358e-8
-0.218	5.369e-8
-0.219	5.379e-8
-0.220	5.390e-8
-0.221	5.400e-8
-0.222	5.411e-8
-0.223	5.422e-8
-0.224	5.432e-8
-0.225	5.443e-8
-0.226	5.454e-8
-0.227	5.464e-8
-0.228	5.475e-8
-0.229	5.486e-8
-0.230	5.496e-8
-0.231	5.507e-8
-0.232	5.518e-8
-0.233	5.528e-8
-0.234	5.539e-8
-0.235	5.549e-8
-0.236	5.560e-8
-0.237	5.571e-8
-0.238	5.582e-8
-0.239	5.592e-8
-0.240	5.603e-8
-0.241	5.614e-8
-0.242	5.625e-8
-0.243	5.635e-8
-0.244	5.646e-8
-0.245	5.657e-8
-0.246	5.668e-8
-0.247	5.679e-8
-0.248	5.690e-8
-0.249	5.700e-8
-0.250	5.712e-8
-0.251	5.723e-8
-0.252	5.734e-8
-0.253	5.745e-8
-0.254	5.757e-8
-0.255	5.768e-8
-0.256	5.779e-8
-0.257	5.791e-8
-0.258	5.802e-8
-0.259	5.814e-8
-0.260	5.825e-8
-0.261	5.837e-8
-0.262	5.849e-8
-0.263	5.860e-8
-0.264	5.872e-8
-0.265	5.883e-8
-0.266	5.895e-8
-0.267	5.907e-8
-0.268	5.918e-8
-0.269	5.930e-8
-0.270	5.942e-8
-0.271	5.954e-8
-0.272	5.965e-8
-0.273	5.977e-8
-0.274	5.989e-8
-0.275	6.001e-8
-0.276	6.013e-8
-0.277	6.025e-8
-0.278	6.037e-8
-0.279	6.048e-8
-0.280	6.061e-8
-0.281	6.072e-8
-0.282	6.085e-8
-0.283	6.097e-8
-0.284	6.109e-8
-0.285	6.121e-8
-0.286	6.133e-8
-0.287	6.145e-8
-0.288	6.158e-8
-0.289	6.170e-8
-0.290	6.182e-8
-0.291	6.194e-8
-0.292	6.207e-8
-0.293	6.219e-8
-0.294	6.231e-8
-0.295	6.244e-8
-0.296	6.256e-8
-0.297	6.269e-8
-0.298	6.281e-8
-0.299	6.294e-8
-0.300	6.306e-8
-0.301	6.319e-8
-0.302	6.331e-8
-0.303	6.344e-8
-0.304	6.356e-8
-0.305	6.369e-8
-0.306	6.381e-8
-0.307	6.394e-8
-0.308	6.407e-8
-0.309	6.419e-8
-0.310	6.431e-8
-0.311	6.444e-8
-0.312	6.456e-8
-0.313	6.469e-8
-0.314	6.481e-8
-0.315	6.493e-8
-0.316	6.506e-8
-0.317	6.518e-8
-0.318	6.531e-8
-0.319	6.543e-8
-0.320	6.556e-8
-0.321	6.568e-8
-0.322	6.581e-8
-0.323	6.593e-8
-0.324	6.606e-8
-0.325	6.618e-8
-0.326	6.631e-8
-0.327	6.644e-8
-0.328	6.656e-8
-0.329	6.669e-8
-0.330	6.682e-8
-0.331	6.695e-8
-0.332	6.708e-8
-0.333	6.721e-8
-0.334	6.734e-8
-0.335	6.747e-8
-0.336	6.760e-8
-0.337	6.773e-8
-0.338	6.787e-8
-0.339	6.800e-8
-0.340	6.814e-8
-0.341	6.827e-8
-0.342	6.840e-8
-0.343	6.854e-8
-0.344	6.867e-8
-0.345	6.881e-8
-0.346	6.894e-8
-0.347	6.908e-8
-0.348	6.922e-8
-0.349	6.935e-8
-0.350	6.949e-8
-0.351	6.963e-8
-0.352	6.977e-8
-0.353	6.991e-8
-0.354	7.004e-8
-0.355	7.018e-8
-0.356	7.032e-8
-0.357	7.046e-8
-0.358	7.060e-8
-0.359	7.074e-8
-0.360	7.088e-8
-0.361	7.102e-8
-0.362	7.116e-8
-0.363	7.131e-8
-0.364	7.145e-8
-0.365	7.159e-8
-0.366	7.173e-8
-0.367	7.187e-8
-0.368	7.202e-8
-0.369	7.216e-8
-0.370	7.231e-8
-0.371	7.245e-8
-0.372	7.260e-8
-0.373	7.275e-8
-0.374	7.290e-8
-0.375	7.305e-8
-0.376	7.320e-8
-0.377	7.336e-8
-0.378	7.351e-8
-0.379	7.366e-8
-0.380	7.382e-8
-0.381	7.398e-8
-0.382	7.414e-8
-0.383	7.430e-8
-0.384	7.446e-8
-0.385	7.462e-8
-0.386	7.478e-8
-0.387	7.494e-8
-0.388	7.511e-8
-0.389	7.527e-8
-0.390	7.544e-8
-0.391	7.560e-8
-0.392	7.577e-8
-0.393	7.594e-8
-0.394	7.611e-8
-0.395	7.628e-8
-0.396	7.645e-8
-0.397	7.662e-8
-0.398	7.679e-8
-0.399	7.696e-8
-0.400	7.714e-8
-0.401	7.731e-8
-0.402	7.749e-8
-0.403	7.767e-8
-0.404	7.784e-8
-0.405	7.802e-8
-0.406	7.820e-8
-0.407	7.838e-8
-0.408	7.856e-8
-0.409	7.874e-8
-0.410	7.892e-8
-0.411	7.910e-8
-0.412	7.928e-8
-0.413	7.946e-8
-0.414	7.964e-8
-0.415	7.982e-8
-0.416	8.001e-8
-0.417	8.019e-8
-0.418	8.038e-8
-0.419	8.056e-8
-0.420	8.075e-8
-0.421	8.094e-8
-0.422	8.113e-8
-0.423	8.133e-8
-0.424	8.152e-8
-0.425	8.172e-8
-0.426	8.191e-8
-0.427	8.211e-8
-0.428	8.231e-8
-0.429	8.252e-8
-0.430	8.272e-8
-0.431	8.293e-8
-0.432	8.313e-8
-0.433	8.334e-8
-0.434	8.355e-8
-0.435	8.377e-8
-0.436	8.398e-8
-0.437	8.420e-8
-0.438	8.441e-8
-0.439	8.463e-8
-0.440	8.486e-8
-0.441	8.508e-8
-0.442	8.531e-8
-0.443	8.553e-8
-0.444	8.576e-8
-0.445	8.600e-8
-0.446	8.623e-8
-0.447	8.647e-8
-0.448	8.671e-8
-0.449	8.695e-8
-0.450	8.719e-8
-0.451	8.743e-8
-0.452	8.767e-8
-0.453	8.792e-8
-0.454	8.817e-8
-0.455	8.842e-8
-0.456	8.868e-8
-0.457	8.894e-8
-0.458	8.921e-8
-0.459	8.948e-8
-0.460	8.975e-8
-0.461	9.003e-8
-0.462	9.031e-8
-0.463	9.059e-8
-0.464	9.088e-8
-0.465	9.117e-8
-0.466	9.146e-8
-0.467	9.175e-8
-0.468	9.204e-8
-0.469	9.234e-8
-0.470	9.264e-8
-0.471	9.293e-8
-0.472	9.323e-8
-0.473	9.353e-8
-0.474	9.383e-8
-0.475	9.413e-8
-0.476	9.441e-8
-0.477	9.469e-8
-0.478	9.498e-8
-0.479	9.526e-8
-0.480	9.554e-8
-0.481	9.582e-8
-0.482	9.610e-8
-0.483	9.638e-8
-0.484	9.666e-8
-0.485	9.694e-8
-0.486	9.722e-8
-0.487	9.750e-8
-0.488	9.777e-8
-0.489	9.805e-8
-0.490	9.833e-8
-0.491	9.860e-8
-0.492	9.888e-8
-0.493	9.915e-8
-0.494	9.943e-8
-0.495	9.970e-8
-0.496	9.998e-8
-0.497	1.002e-7
-0.498	1.005e-7
-0.499	1.008e-7
-0.500	3.290e-8
-0.499	3.112e-8
-0.498	2.937e-8
-0.497	2.766e-8
-0.496	2.599e-8
-0.495	2.436e-8
-0.494	2.277e-8
-0.493	2.121e-8
-0.492	1.969e-8
-0.491	1.821e-8
-0.490	1.677e-8
-0.489	1.536e-8
-0.488	1.399e-8
-0.487	1.266e-8
-0.486	1.137e-8
-0.485	1.011e-8
-0.484	8.895e-9
-0.483	7.715e-9
-0.482	6.573e-9
-0.481	5.468e-9
-0.480	4.401e-9
-0.479	3.372e-9
-0.478	2.381e-9
-0.477	1.427e-9
-0.476	5.106e-10
-0.475	-2.718e-10
-0.474	-1.017e-9
-0.473	-1.725e-9
-0.472	-2.400e-9
-0.471	-3.042e-9
-0.470	-3.654e-9
-0.469	-4.239e-9
-0.468	-4.797e-9
-0.467	-5.333e-9
-0.466	-5.847e-9
-0.465	-6.341e-9
-0.464	-6.819e-9
-0.463	-7.281e-9
-0.462	-7.731e-9
-0.461	-8.170e-9
-0.460	-8.600e-9
-0.459	-9.025e-9
-0.458	-9.442e-9
-0.457	-9.858e-9
-0.456	-1.027e-8
-0.455	-1.068e-8
-0.454	-1.110e-8
-0.453	-1.151e-8
-0.452	-1.193e-8
-0.451	-1.236e-8
-0.450	-1.276e-8
-0.449	-1.316e-8
-0.448	-1.354e-8
-0.447	-1.392e-8
-0.446	-1.429e-8
-0.445	-1.466e-8
-0.444	-1.502e-8
-0.443	-1.537e-8
-0.442	-1.572e-8
-0.441	-1.607e-8
-0.440	-1.640e-8
-0.439	-1.674e-8
-0.438	-1.707e-8
-0.437	-1.739e-8
-0.436	-1.771e-8
-0.435	-1.803e-8
-0.434	-1.834e-8
-0.433	-1.864e-8
-0.432	-1.895e-8
-0.431	-1.925e-8
-0.430	-1.954e-8
-0.429	-1.983e-8
-0.428	-2.012e-8
-0.427	-2.041e-8
-0.426	-2.069e-8
-0.425	-2.096e-8
[truncated: 2,024 more rows]
