# Supplementary material for: Functional and structural similarity of human DNA primase [4Fe4S] cluster domain constructs
Source: PLoS One. 2018 Dec 18;13(12):e0209345. doi: 10.1371/journal.pone.0209345 (PMC6298731; doi:10.1371/journal.pone.0209345)
Supplement: S7 Dataset — (ZIP) [file pone.0209345.s013.zip › S7_dataset/CV unaltered 15.csv]

July 19	2017 18:50:26
Cyclic Voltammetry
File: d:\07-19-17\40um p58c\cv unaltered 16.csv
Data Source: Experiment
Instrument Model: CHI760B
Data Proc: Smoothing
Header:
Note:
Init E (V) = 0
High E (V) = 0.2
Low E (V) = -0.5
Init P/N = N
Scan Rate (V/s) = 0.1
Segment = 6
Sample Interval (V) = 0.001
Quiet Time (sec) = 2
Sensitivity (A/V) = 1e-7
Segment 1:
Segment 2:
Segment 3:
Segment 4:
Segment 5:
Segment 6:
Potential/V	Current/A
0.000	2.867e-8
-0.001	2.905e-8
-0.002	2.943e-8
-0.003	2.979e-8
-0.004	3.014e-8
-0.005	3.049e-8
-0.006	3.082e-8
-0.007	3.115e-8
-0.008	3.146e-8
-0.009	3.177e-8
-0.010	3.207e-8
-0.011	3.235e-8
-0.012	3.263e-8
-0.013	3.289e-8
-0.014	3.315e-8
-0.015	3.339e-8
-0.016	3.363e-8
-0.017	3.386e-8
-0.018	3.407e-8
-0.019	3.428e-8
-0.020	3.448e-8
-0.021	3.466e-8
-0.022	3.484e-8
-0.023	3.501e-8
-0.024	3.516e-8
-0.025	3.528e-8
-0.026	3.538e-8
-0.027	3.548e-8
-0.028	3.557e-8
-0.029	3.565e-8
-0.030	3.572e-8
-0.031	3.578e-8
-0.032	3.584e-8
-0.033	3.590e-8
-0.034	3.595e-8
-0.035	3.600e-8
-0.036	3.604e-8
-0.037	3.608e-8
-0.038	3.612e-8
-0.039	3.616e-8
-0.040	3.620e-8
-0.041	3.624e-8
-0.042	3.628e-8
-0.043	3.632e-8
-0.044	3.637e-8
-0.045	3.641e-8
-0.046	3.646e-8
-0.047	3.651e-8
-0.048	3.657e-8
-0.049	3.663e-8
-0.050	3.668e-8
-0.051	3.674e-8
-0.052	3.678e-8
-0.053	3.683e-8
-0.054	3.688e-8
-0.055	3.693e-8
-0.056	3.698e-8
-0.057	3.702e-8
-0.058	3.707e-8
-0.059	3.711e-8
-0.060	3.716e-8
-0.061	3.720e-8
-0.062	3.725e-8
-0.063	3.729e-8
-0.064	3.734e-8
-0.065	3.738e-8
-0.066	3.743e-8
-0.067	3.747e-8
-0.068	3.752e-8
-0.069	3.756e-8
-0.070	3.761e-8
-0.071	3.765e-8
-0.072	3.769e-8
-0.073	3.774e-8
-0.074	3.778e-8
-0.075	3.782e-8
-0.076	3.787e-8
-0.077	3.791e-8
-0.078	3.795e-8
-0.079	3.800e-8
-0.080	3.804e-8
-0.081	3.809e-8
-0.082	3.813e-8
-0.083	3.817e-8
-0.084	3.822e-8
-0.085	3.826e-8
-0.086	3.830e-8
-0.087	3.834e-8
-0.088	3.839e-8
-0.089	3.843e-8
-0.090	3.847e-8
-0.091	3.852e-8
-0.092	3.856e-8
-0.093	3.860e-8
-0.094	3.865e-8
-0.095	3.869e-8
-0.096	3.873e-8
-0.097	3.877e-8
-0.098	3.882e-8
-0.099	3.886e-8
-0.100	3.890e-8
-0.101	3.894e-8
-0.102	3.899e-8
-0.103	3.903e-8
-0.104	3.907e-8
-0.105	3.911e-8
-0.106	3.915e-8
-0.107	3.919e-8
-0.108	3.924e-8
-0.109	3.928e-8
-0.110	3.932e-8
-0.111	3.936e-8
-0.112	3.941e-8
-0.113	3.945e-8
-0.114	3.950e-8
-0.115	3.954e-8
-0.116	3.959e-8
-0.117	3.963e-8
-0.118	3.967e-8
-0.119	3.972e-8
-0.120	3.977e-8
-0.121	3.982e-8
-0.122	3.986e-8
-0.123	3.991e-8
-0.124	3.996e-8
-0.125	4.001e-8
-0.126	4.006e-8
-0.127	4.011e-8
-0.128	4.016e-8
-0.129	4.021e-8
-0.130	4.026e-8
-0.131	4.031e-8
-0.132	4.036e-8
-0.133	4.041e-8
-0.134	4.046e-8
-0.135	4.051e-8
-0.136	4.057e-8
-0.137	4.062e-8
-0.138	4.067e-8
-0.139	4.073e-8
-0.140	4.078e-8
-0.141	4.083e-8
-0.142	4.089e-8
-0.143	4.094e-8
-0.144	4.099e-8
-0.145	4.105e-8
-0.146	4.110e-8
-0.147	4.116e-8
-0.148	4.121e-8
-0.149	4.127e-8
-0.150	4.132e-8
-0.151	4.138e-8
-0.152	4.144e-8
-0.153	4.149e-8
-0.154	4.155e-8
-0.155	4.161e-8
-0.156	4.167e-8
-0.157	4.173e-8
-0.158	4.179e-8
-0.159	4.185e-8
-0.160	4.191e-8
-0.161	4.198e-8
-0.162	4.204e-8
-0.163	4.211e-8
-0.164	4.218e-8
-0.165	4.224e-8
-0.166	4.231e-8
-0.167	4.238e-8
-0.168	4.245e-8
-0.169	4.252e-8
-0.170	4.259e-8
-0.171	4.267e-8
-0.172	4.274e-8
-0.173	4.281e-8
-0.174	4.288e-8
-0.175	4.295e-8
-0.176	4.302e-8
-0.177	4.310e-8
-0.178	4.317e-8
-0.179	4.324e-8
-0.180	4.332e-8
-0.181	4.339e-8
-0.182	4.346e-8
-0.183	4.354e-8
-0.184	4.361e-8
-0.185	4.368e-8
-0.186	4.376e-8
-0.187	4.383e-8
-0.188	4.390e-8
-0.189	4.398e-8
-0.190	4.406e-8
-0.191	4.413e-8
-0.192	4.421e-8
-0.193	4.429e-8
-0.194	4.437e-8
-0.195	4.444e-8
-0.196	4.453e-8
-0.197	4.461e-8
-0.198	4.469e-8
-0.199	4.478e-8
-0.200	4.486e-8
-0.201	4.495e-8
-0.202	4.504e-8
-0.203	4.512e-8
-0.204	4.522e-8
-0.205	4.531e-8
-0.206	4.541e-8
-0.207	4.550e-8
-0.208	4.560e-8
-0.209	4.570e-8
-0.210	4.581e-8
-0.211	4.591e-8
-0.212	4.601e-8
-0.213	4.612e-8
-0.214	4.623e-8
-0.215	4.633e-8
-0.216	4.644e-8
-0.217	4.655e-8
-0.218	4.666e-8
-0.219	4.677e-8
-0.220	4.688e-8
-0.221	4.699e-8
-0.222	4.711e-8
-0.223	4.722e-8
-0.224	4.733e-8
-0.225	4.745e-8
-0.226	4.756e-8
-0.227	4.767e-8
-0.228	4.779e-8
-0.229	4.790e-8
-0.230	4.801e-8
-0.231	4.813e-8
-0.232	4.824e-8
-0.233	4.835e-8
-0.234	4.847e-8
-0.235	4.858e-8
-0.236	4.870e-8
-0.237	4.881e-8
-0.238	4.893e-8
-0.239	4.905e-8
-0.240	4.916e-8
-0.241	4.928e-8
-0.242	4.939e-8
-0.243	4.951e-8
-0.244	4.963e-8
-0.245	4.974e-8
-0.246	4.986e-8
-0.247	4.998e-8
-0.248	5.010e-8
-0.249	5.022e-8
-0.250	5.034e-8
-0.251	5.046e-8
-0.252	5.058e-8
-0.253	5.070e-8
-0.254	5.082e-8
-0.255	5.094e-8
-0.256	5.107e-8
-0.257	5.119e-8
-0.258	5.131e-8
-0.259	5.144e-8
-0.260	5.156e-8
-0.261	5.169e-8
-0.262	5.181e-8
-0.263	5.194e-8
-0.264	5.207e-8
-0.265	5.219e-8
-0.266	5.232e-8
-0.267	5.245e-8
-0.268	5.258e-8
-0.269	5.270e-8
-0.270	5.283e-8
-0.271	5.296e-8
-0.272	5.309e-8
-0.273	5.322e-8
-0.274	5.335e-8
-0.275	5.348e-8
-0.276	5.361e-8
-0.277	5.374e-8
-0.278	5.387e-8
-0.279	5.400e-8
-0.280	5.413e-8
-0.281	5.426e-8
-0.282	5.440e-8
-0.283	5.453e-8
-0.284	5.466e-8
-0.285	5.479e-8
-0.286	5.493e-8
-0.287	5.506e-8
-0.288	5.519e-8
-0.289	5.533e-8
-0.290	5.546e-8
-0.291	5.559e-8
-0.292	5.573e-8
-0.293	5.586e-8
-0.294	5.599e-8
-0.295	5.613e-8
-0.296	5.626e-8
-0.297	5.639e-8
-0.298	5.652e-8
-0.299	5.666e-8
-0.300	5.679e-8
-0.301	5.692e-8
-0.302	5.706e-8
-0.303	5.719e-8
-0.304	5.732e-8
-0.305	5.746e-8
-0.306	5.759e-8
-0.307	5.773e-8
-0.308	5.786e-8
-0.309	5.799e-8
-0.310	5.813e-8
-0.311	5.826e-8
-0.312	5.839e-8
-0.313	5.853e-8
-0.314	5.866e-8
-0.315	5.879e-8
-0.316	5.893e-8
-0.317	5.906e-8
-0.318	5.920e-8
-0.319	5.934e-8
-0.320	5.947e-8
-0.321	5.961e-8
-0.322	5.975e-8
-0.323	5.989e-8
-0.324	6.003e-8
-0.325	6.017e-8
-0.326	6.031e-8
-0.327	6.045e-8
-0.328	6.059e-8
-0.329	6.073e-8
-0.330	6.087e-8
-0.331	6.102e-8
-0.332	6.116e-8
-0.333	6.130e-8
-0.334	6.145e-8
-0.335	6.159e-8
-0.336	6.174e-8
-0.337	6.188e-8
-0.338	6.203e-8
-0.339	6.217e-8
-0.340	6.232e-8
-0.341	6.247e-8
-0.342	6.261e-8
-0.343	6.276e-8
-0.344	6.291e-8
-0.345	6.305e-8
-0.346	6.320e-8
-0.347	6.335e-8
-0.348	6.350e-8
-0.349	6.365e-8
-0.350	6.380e-8
-0.351	6.395e-8
-0.352	6.410e-8
-0.353	6.425e-8
-0.354	6.440e-8
-0.355	6.455e-8
-0.356	6.470e-8
-0.357	6.485e-8
-0.358	6.501e-8
-0.359	6.516e-8
-0.360	6.531e-8
-0.361	6.547e-8
-0.362	6.562e-8
-0.363	6.578e-8
-0.364	6.594e-8
-0.365	6.609e-8
-0.366	6.625e-8
-0.367	6.641e-8
-0.368	6.657e-8
-0.369	6.673e-8
-0.370	6.689e-8
-0.371	6.705e-8
-0.372	6.721e-8
-0.373	6.738e-8
-0.374	6.754e-8
-0.375	6.770e-8
-0.376	6.787e-8
-0.377	6.803e-8
-0.378	6.820e-8
-0.379	6.837e-8
-0.380	6.853e-8
-0.381	6.870e-8
-0.382	6.887e-8
-0.383	6.904e-8
-0.384	6.921e-8
-0.385	6.938e-8
-0.386	6.955e-8
-0.387	6.972e-8
-0.388	6.990e-8
-0.389	7.007e-8
-0.390	7.024e-8
-0.391	7.042e-8
-0.392	7.060e-8
-0.393	7.077e-8
-0.394	7.095e-8
-0.395	7.113e-8
-0.396	7.131e-8
-0.397	7.149e-8
-0.398	7.167e-8
-0.399	7.185e-8
-0.400	7.204e-8
-0.401	7.222e-8
-0.402	7.241e-8
-0.403	7.259e-8
-0.404	7.278e-8
-0.405	7.296e-8
-0.406	7.315e-8
-0.407	7.334e-8
-0.408	7.353e-8
-0.409	7.372e-8
-0.410	7.391e-8
-0.411	7.410e-8
-0.412	7.429e-8
-0.413	7.449e-8
-0.414	7.468e-8
-0.415	7.487e-8
-0.416	7.507e-8
-0.417	7.526e-8
-0.418	7.546e-8
-0.419	7.566e-8
-0.420	7.585e-8
-0.421	7.605e-8
-0.422	7.625e-8
-0.423	7.645e-8
-0.424	7.665e-8
-0.425	7.685e-8
-0.426	7.705e-8
-0.427	7.725e-8
-0.428	7.746e-8
-0.429	7.766e-8
-0.430	7.787e-8
-0.431	7.808e-8
-0.432	7.829e-8
-0.433	7.850e-8
-0.434	7.871e-8
-0.435	7.892e-8
-0.436	7.914e-8
-0.437	7.936e-8
-0.438	7.957e-8
-0.439	7.979e-8
-0.440	8.001e-8
-0.441	8.024e-8
-0.442	8.046e-8
-0.443	8.069e-8
-0.444	8.092e-8
-0.445	8.115e-8
-0.446	8.138e-8
-0.447	8.161e-8
-0.448	8.185e-8
-0.449	8.209e-8
-0.450	8.233e-8
-0.451	8.257e-8
-0.452	8.282e-8
-0.453	8.306e-8
-0.454	8.331e-8
-0.455	8.356e-8
-0.456	8.381e-8
-0.457	8.407e-8
-0.458	8.432e-8
-0.459	8.458e-8
-0.460	8.485e-8
-0.461	8.511e-8
-0.462	8.538e-8
-0.463	8.565e-8
-0.464	8.592e-8
-0.465	8.619e-8
-0.466	8.647e-8
-0.467	8.675e-8
-0.468	8.704e-8
-0.469	8.732e-8
-0.470	8.761e-8
-0.471	8.790e-8
-0.472	8.819e-8
-0.473	8.849e-8
-0.474	8.879e-8
-0.475	8.910e-8
-0.476	8.941e-8
-0.477	8.972e-8
-0.478	9.003e-8
-0.479	9.035e-8
-0.480	9.066e-8
-0.481	9.099e-8
-0.482	9.131e-8
-0.483	9.164e-8
-0.484	9.197e-8
-0.485	9.230e-8
-0.486	9.264e-8
-0.487	9.298e-8
-0.488	9.332e-8
-0.489	9.367e-8
-0.490	9.401e-8
-0.491	9.437e-8
-0.492	9.472e-8
-0.493	9.508e-8
-0.494	9.544e-8
-0.495	9.580e-8
-0.496	9.616e-8
-0.497	9.653e-8
-0.498	9.690e-8
-0.499	8.955e-8
-0.500	2.871e-8
-0.499	2.667e-8
-0.498	2.468e-8
-0.497	2.274e-8
-0.496	2.084e-8
-0.495	1.899e-8
-0.494	1.718e-8
-0.493	1.541e-8
-0.492	1.369e-8
-0.491	1.202e-8
-0.490	1.038e-8
-0.489	8.798e-9
-0.488	7.257e-9
-0.487	5.761e-9
-0.486	4.309e-9
-0.485	2.902e-9
-0.484	1.540e-9
-0.483	2.222e-10
-0.482	-1.051e-9
-0.481	-2.279e-9
-0.480	-3.462e-9
-0.479	-4.600e-9
-0.478	-5.694e-9
-0.477	-6.743e-9
-0.476	-7.747e-9
-0.475	-8.599e-9
-0.474	-9.404e-9
-0.473	-1.017e-8
-0.472	-1.089e-8
-0.471	-1.157e-8
-0.470	-1.222e-8
-0.469	-1.283e-8
-0.468	-1.341e-8
-0.467	-1.397e-8
-0.466	-1.449e-8
-0.465	-1.500e-8
-0.464	-1.548e-8
-0.463	-1.594e-8
-0.462	-1.639e-8
-0.461	-1.682e-8
-0.460	-1.724e-8
-0.459	-1.765e-8
-0.458	-1.806e-8
-0.457	-1.846e-8
-0.456	-1.885e-8
-0.455	-1.925e-8
-0.454	-1.964e-8
-0.453	-2.004e-8
-0.452	-2.044e-8
-0.451	-2.084e-8
-0.450	-2.123e-8
-0.449	-2.160e-8
-0.448	-2.196e-8
-0.447	-2.232e-8
-0.446	-2.266e-8
-0.445	-2.301e-8
-0.444	-2.334e-8
-0.443	-2.367e-8
-0.442	-2.399e-8
-0.441	-2.430e-8
-0.440	-2.461e-8
-0.439	-2.492e-8
-0.438	-2.522e-8
-0.437	-2.551e-8
-0.436	-2.580e-8
-0.435	-2.609e-8
-0.434	-2.636e-8
-0.433	-2.664e-8
-0.432	-2.691e-8
-0.431	-2.718e-8
-0.430	-2.744e-8
-0.429	-2.770e-8
-0.428	-2.795e-8
-0.427	-2.820e-8
-0.426	-2.844e-8
-0.425	-2.869e-8
-0.424	-2.893e-8
-0.423	-2.916e-8
-0.422	-2.939e-8
-0.421	-2.962e-8
-0.420	-2.985e-8
-0.419	-3.007e-8
-0.418	-3.029e-8
-0.417	-3.051e-8
-0.416	-3.072e-8
-0.415	-3.093e-8
-0.414	-3.114e-8
-0.413	-3.134e-8
-0.412	-3.154e-8
-0.411	-3.174e-8
-0.410	-3.194e-8
-0.409	-3.213e-8
-0.408	-3.232e-8
-0.407	-3.250e-8
-0.406	-3.268e-8
-0.405	-3.286e-8
-0.404	-3.303e-8
-0.403	-3.321e-8
-0.402	-3.338e-8
-0.401	-3.355e-8
-0.400	-3.372e-8
-0.399	-3.388e-8
-0.398	-3.404e-8
-0.397	-3.420e-8
-0.396	-3.436e-8
-0.395	-3.452e-8
-0.394	-3.467e-8
-0.393	-3.483e-8
-0.392	-3.498e-8
-0.391	-3.513e-8
-0.390	-3.527e-8
-0.389	-3.542e-8
-0.388	-3.556e-8
-0.387	-3.570e-8
-0.386	-3.584e-8
-0.385	-3.598e-8
-0.384	-3.611e-8
-0.383	-3.625e-8
-0.382	-3.638e-8
-0.381	-3.651e-8
-0.380	-3.664e-8
-0.379	-3.676e-8
-0.378	-3.689e-8
-0.377	-3.701e-8
-0.376	-3.714e-8
-0.375	-3.726e-8
-0.374	-3.738e-8
-0.373	-3.750e-8
-0.372	-3.761e-8
-0.371	-3.773e-8
-0.370	-3.785e-8
-0.369	-3.796e-8
-0.368	-3.807e-8
-0.367	-3.818e-8
-0.366	-3.829e-8
-0.365	-3.840e-8
-0.364	-3.851e-8
-0.363	-3.861e-8
-0.362	-3.871e-8
-0.361	-3.882e-8
-0.360	-3.892e-8
-0.359	-3.902e-8
-0.358	-3.912e-8
-0.357	-3.922e-8
-0.356	-3.931e-8
-0.355	-3.941e-8
-0.354	-3.951e-8
-0.353	-3.961e-8
-0.352	-3.970e-8
-0.351	-3.979e-8
-0.350	-3.989e-8
-0.349	-3.998e-8
-0.348	-4.007e-8
-0.347	-4.016e-8
-0.346	-4.025e-8
-0.345	-4.033e-8
-0.344	-4.042e-8
-0.343	-4.051e-8
-0.342	-4.059e-8
-0.341	-4.067e-8
-0.340	-4.076e-8
-0.339	-4.084e-8
-0.338	-4.092e-8
-0.337	-4.100e-8
-0.336	-4.108e-8
-0.335	-4.116e-8
-0.334	-4.123e-8
-0.333	-4.131e-8
-0.332	-4.139e-8
-0.331	-4.146e-8
-0.330	-4.154e-8
-0.329	-4.161e-8
-0.328	-4.168e-8
-0.327	-4.175e-8
-0.326	-4.182e-8
-0.325	-4.189e-8
-0.324	-4.196e-8
-0.323	-4.203e-8
-0.322	-4.210e-8
-0.321	-4.216e-8
-0.320	-4.223e-8
-0.319	-4.229e-8
-0.318	-4.236e-8
-0.317	-4.242e-8
-0.316	-4.249e-8
-0.315	-4.255e-8
-0.314	-4.261e-8
-0.313	-4.267e-8
-0.312	-4.273e-8
-0.311	-4.280e-8
-0.310	-4.286e-8
-0.309	-4.292e-8
-0.308	-4.298e-8
-0.307	-4.303e-8
-0.306	-4.309e-8
-0.305	-4.315e-8
-0.304	-4.320e-8
-0.303	-4.326e-8
-0.302	-4.331e-8
-0.301	-4.336e-8
-0.300	-4.341e-8
-0.299	-4.346e-8
-0.298	-4.351e-8
-0.297	-4.356e-8
-0.296	-4.361e-8
-0.295	-4.366e-8
-0.294	-4.371e-8
-0.293	-4.376e-8
-0.292	-4.381e-8
-0.291	-4.385e-8
-0.290	-4.390e-8
-0.289	-4.394e-8
-0.288	-4.399e-8
-0.287	-4.403e-8
-0.286	-4.408e-8
-0.285	-4.412e-8
-0.284	-4.416e-8
-0.283	-4.421e-8
-0.282	-4.425e-8
-0.281	-4.429e-8
-0.280	-4.433e-8
-0.279	-4.437e-8
-0.278	-4.441e-8
-0.277	-4.445e-8
-0.276	-4.449e-8
-0.275	-4.452e-8
-0.274	-4.456e-8
-0.273	-4.460e-8
-0.272	-4.464e-8
-0.271	-4.468e-8
-0.270	-4.471e-8
-0.269	-4.475e-8
-0.268	-4.479e-8
-0.267	-4.482e-8
-0.266	-4.486e-8
-0.265	-4.489e-8
-0.264	-4.493e-8
-0.263	-4.496e-8
-0.262	-4.500e-8
-0.261	-4.503e-8
-0.260	-4.506e-8
-0.259	-4.510e-8
-0.258	-4.513e-8
-0.257	-4.516e-8
-0.256	-4.519e-8
-0.255	-4.523e-8
-0.254	-4.526e-8
-0.253	-4.529e-8
-0.252	-4.532e-8
-0.251	-4.535e-8
-0.250	-4.538e-8
-0.249	-4.541e-8
-0.248	-4.544e-8
-0.247	-4.547e-8
-0.246	-4.550e-8
-0.245	-4.553e-8
-0.244	-4.556e-8
-0.243	-4.559e-8
-0.242	-4.562e-8
-0.241	-4.565e-8
-0.240	-4.568e-8
-0.239	-4.571e-8
-0.238	-4.573e-8
-0.237	-4.576e-8
-0.236	-4.579e-8
-0.235	-4.582e-8
-0.234	-4.584e-8
-0.233	-4.587e-8
-0.232	-4.589e-8
-0.231	-4.592e-8
-0.230	-4.595e-8
-0.229	-4.597e-8
-0.228	-4.600e-8
-0.227	-4.602e-8
-0.226	-4.604e-8
-0.225	-4.607e-8
-0.224	-4.609e-8
-0.223	-4.611e-8
-0.222	-4.613e-8
-0.221	-4.615e-8
-0.220	-4.617e-8
-0.219	-4.619e-8
-0.218	-4.621e-8
-0.217	-4.623e-8
-0.216	-4.625e-8
-0.215	-4.627e-8
-0.214	-4.629e-8
-0.213	-4.631e-8
-0.212	-4.632e-8
-0.211	-4.634e-8
-0.210	-4.636e-8
-0.209	-4.637e-8
-0.208	-4.639e-8
-0.207	-4.641e-8
-0.206	-4.643e-8
-0.205	-4.644e-8
-0.204	-4.646e-8
-0.203	-4.648e-8
-0.202	-4.650e-8
-0.201	-4.652e-8
-0.200	-4.654e-8
-0.199	-4.656e-8
-0.198	-4.658e-8
-0.197	-4.660e-8
-0.196	-4.662e-8
-0.195	-4.665e-8
-0.194	-4.667e-8
-0.193	-4.669e-8
-0.192	-4.671e-8
-0.191	-4.673e-8
-0.190	-4.675e-8
-0.189	-4.677e-8
-0.188	-4.680e-8
-0.187	-4.682e-8
-0.186	-4.684e-8
-0.185	-4.686e-8
-0.184	-4.688e-8
-0.183	-4.690e-8
-0.182	-4.692e-8
-0.181	-4.694e-8
-0.180	-4.696e-8
-0.179	-4.698e-8
-0.178	-4.700e-8
-0.177	-4.701e-8
-0.176	-4.703e-8
-0.175	-4.705e-8
-0.174	-4.707e-8
-0.173	-4.708e-8
-0.172	-4.710e-8
-0.171	-4.712e-8
-0.170	-4.713e-8
-0.169	-4.715e-8
-0.168	-4.716e-8
-0.167	-4.717e-8
-0.166	-4.719e-8
-0.165	-4.720e-8
-0.164	-4.721e-8
-0.163	-4.723e-8
-0.162	-4.724e-8
-0.161	-4.725e-8
-0.160	-4.727e-8
-0.159	-4.728e-8
-0.158	-4.729e-8
-0.157	-4.731e-8
-0.156	-4.732e-8
-0.155	-4.734e-8
-0.154	-4.735e-8
-0.153	-4.736e-8
-0.152	-4.738e-8
-0.151	-4.739e-8
-0.150	-4.741e-8
-0.149	-4.742e-8
-0.148	-4.744e-8
-0.147	-4.745e-8
-0.146	-4.747e-8
-0.145	-4.748e-8
-0.144	-4.750e-8
-0.143	-4.752e-8
-0.142	-4.753e-8
-0.141	-4.755e-8
-0.140	-4.756e-8
-0.139	-4.758e-8
-0.138	-4.759e-8
-0.137	-4.761e-8
-0.136	-4.763e-8
-0.135	-4.764e-8
-0.134	-4.766e-8
-0.133	-4.768e-8
-0.132	-4.769e-8
-0.131	-4.771e-8
-0.130	-4.773e-8
-0.129	-4.774e-8
-0.128	-4.776e-8
-0.127	-4.778e-8
-0.126	-4.780e-8
-0.125	-4.781e-8
-0.124	-4.783e-8
-0.123	-4.785e-8
-0.122	-4.786e-8
-0.121	-4.788e-8
-0.120	-4.789e-8
-0.119	-4.791e-8
-0.118	-4.793e-8
-0.117	-4.794e-8
-0.116	-4.796e-8
-0.115	-4.798e-8
-0.114	-4.799e-8
-0.113	-4.801e-8
-0.112	-4.802e-8
-0.111	-4.804e-8
-0.110	-4.805e-8
-0.109	-4.807e-8
-0.108	-4.809e-8
-0.107	-4.810e-8
-0.106	-4.812e-8
-0.105	-4.813e-8
-0.104	-4.815e-8
-0.103	-4.816e-8
-0.102	-4.817e-8
-0.101	-4.819e-8
-0.100	-4.820e-8
-0.099	-4.821e-8
-0.098	-4.823e-8
-0.097	-4.824e-8
-0.096	-4.825e-8
-0.095	-4.827e-8
-0.094	-4.828e-8
-0.093	-4.830e-8
-0.092	-4.831e-8
-0.091	-4.833e-8
-0.090	-4.834e-8
-0.089	-4.836e-8
-0.088	-4.837e-8
-0.087	-4.839e-8
-0.086	-4.841e-8
-0.085	-4.842e-8
-0.084	-4.844e-8
-0.083	-4.846e-8
-0.082	-4.847e-8
-0.081	-4.849e-8
-0.080	-4.851e-8
-0.079	-4.853e-8
-0.078	-4.855e-8
-0.077	-4.857e-8
-0.076	-4.859e-8
-0.075	-4.861e-8
-0.074	-4.862e-8
-0.073	-4.864e-8
-0.072	-4.866e-8
-0.071	-4.868e-8
-0.070	-4.870e-8
-0.069	-4.872e-8
-0.068	-4.874e-8
-0.067	-4.876e-8
-0.066	-4.878e-8
-0.065	-4.880e-8
-0.064	-4.882e-8
-0.063	-4.884e-8
-0.062	-4.886e-8
-0.061	-4.888e-8
-0.060	-4.890e-8
-0.059	-4.892e-8
-0.058	-4.894e-8
-0.057	-4.895e-8
-0.056	-4.897e-8
-0.055	-4.899e-8
-0.054	-4.901e-8
-0.053	-4.903e-8
-0.052	-4.904e-8
-0.051	-4.906e-8
-0.050	-4.908e-8
-0.049	-4.910e-8
-0.048	-4.912e-8
-0.047	-4.914e-8
-0.046	-4.916e-8
-0.045	-4.918e-8
-0.044	-4.920e-8
-0.043	-4.922e-8
-0.042	-4.924e-8
-0.041	-4.926e-8
-0.040	-4.929e-8
-0.039	-4.931e-8
-0.038	-4.933e-8
-0.037	-4.935e-8
-0.036	-4.938e-8
-0.035	-4.940e-8
-0.034	-4.942e-8
-0.033	-4.945e-8
-0.032	-4.947e-8
-0.031	-4.950e-8
-0.030	-4.952e-8
-0.029	-4.955e-8
-0.028	-4.957e-8
-0.027	-4.960e-8
-0.026	-4.962e-8
-0.025	-4.965e-8
-0.024	-4.967e-8
-0.023	-4.970e-8
-0.022	-4.972e-8
-0.021	-4.975e-8
-0.020	-4.977e-8
-0.019	-4.980e-8
-0.018	-4.983e-8
-0.017	-4.985e-8
-0.016	-4.988e-8
-0.015	-4.990e-8
-0.014	-4.993e-8
-0.013	-4.995e-8
-0.012	-4.998e-8
-0.011	-5.000e-8
-0.010	-5.003e-8
-0.009	-5.005e-8
-0.008	-5.008e-8
-0.007	-5.010e-8
-0.006	-5.013e-8
-0.005	-5.016e-8
-0.004	-5.018e-8
-0.003	-5.021e-8
-0.002	-5.024e-8
-0.001	-5.027e-8
-0.000	-5.029e-8
0.001	-5.032e-8
0.002	-5.035e-8
0.003	-5.038e-8
0.004	-5.041e-8
0.005	-5.045e-8
0.006	-5.048e-8
0.007	-5.051e-8
0.008	-5.054e-8
0.009	-5.057e-8
0.010	-5.061e-8
0.011	-5.064e-8
0.012	-5.067e-8
0.013	-5.071e-8
0.014	-5.074e-8
0.015	-5.078e-8
0.016	-5.081e-8
0.017	-5.085e-8
0.018	-5.088e-8
0.019	-5.092e-8
0.020	-5.095e-8
0.021	-5.099e-8
0.022	-5.103e-8
0.023	-5.106e-8
0.024	-5.110e-8
0.025	-5.114e-8
0.026	-5.117e-8
0.027	-5.121e-8
0.028	-5.125e-8
0.029	-5.129e-8
0.030	-5.133e-8
0.031	-5.136e-8
0.032	-5.140e-8
0.033	-5.144e-8
0.034	-5.148e-8
0.035	-5.152e-8
0.036	-5.156e-8
0.037	-5.160e-8
0.038	-5.163e-8
0.039	-5.168e-8
0.040	-5.172e-8
0.041	-5.176e-8
0.042	-5.180e-8
0.043	-5.184e-8
0.044	-5.188e-8
0.045	-5.192e-8
0.046	-5.196e-8
0.047	-5.201e-8
0.048	-5.205e-8
0.049	-5.209e-8
0.050	-5.213e-8
0.051	-5.218e-8
0.052	-5.222e-8
0.053	-5.226e-8
0.054	-5.231e-8
0.055	-5.235e-8
0.056	-5.240e-8
0.057	-5.244e-8
0.058	-5.248e-8
0.059	-5.253e-8
0.060	-5.257e-8
0.061	-5.262e-8
0.062	-5.267e-8
0.063	-5.271e-8
0.064	-5.276e-8
0.065	-5.281e-8
0.066	-5.285e-8
0.067	-5.290e-8
0.068	-5.295e-8
0.069	-5.300e-8
0.070	-5.305e-8
0.071	-5.310e-8
0.072	-5.315e-8
0.073	-5.320e-8
0.074	-5.326e-8
0.075	-5.331e-8
0.076	-5.336e-8
0.077	-5.342e-8
0.078	-5.347e-8
0.079	-5.353e-8
0.080	-5.358e-8
0.081	-5.364e-8
0.082	-5.370e-8
0.083	-5.375e-8
0.084	-5.381e-8
0.085	-5.387e-8
0.086	-5.393e-8
0.087	-5.399e-8
0.088	-5.405e-8
0.089	-5.411e-8
0.090	-5.417e-8
0.091	-5.424e-8
0.092	-5.430e-8
0.093	-5.436e-8
0.094	-5.443e-8
0.095	-5.449e-8
0.096	-5.455e-8
0.097	-5.462e-8
0.098	-5.468e-8
0.099	-5.474e-8
0.100	-5.481e-8
0.101	-5.487e-8
0.102	-5.494e-8
0.103	-5.500e-8
0.104	-5.507e-8
0.105	-5.513e-8
0.106	-5.520e-8
0.107	-5.527e-8
0.108	-5.533e-8
0.109	-5.540e-8
0.110	-5.547e-8
0.111	-5.554e-8
0.112	-5.561e-8
0.113	-5.568e-8
0.114	-5.575e-8
0.115	-5.582e-8
0.116	-5.589e-8
0.117	-5.597e-8
0.118	-5.604e-8
0.119	-5.612e-8
0.120	-5.619e-8
0.121	-5.627e-8
0.122	-5.635e-8
0.123	-5.642e-8
0.124	-5.650e-8
0.125	-5.658e-8
0.126	-5.666e-8
0.127	-5.675e-8
0.128	-5.683e-8
0.129	-5.691e-8
0.130	-5.699e-8
0.131	-5.708e-8
0.132	-5.717e-8
0.133	-5.725e-8
0.134	-5.734e-8
0.135	-5.743e-8
0.136	-5.752e-8
0.137	-5.761e-8
0.138	-5.770e-8
0.139	-5.779e-8
0.140	-5.788e-8
0.141	-5.798e-8
0.142	-5.807e-8
0.143	-5.817e-8
0.144	-5.826e-8
0.145	-5.836e-8
0.146	-5.846e-8
0.147	-5.856e-8
0.148	-5.866e-8
0.149	-5.876e-8
0.150	-5.886e-8
0.151	-5.896e-8
0.152	-5.906e-8
0.153	-5.917e-8
0.154	-5.927e-8
0.155	-5.938e-8
0.156	-5.949e-8
0.157	-5.961e-8
0.158	-5.973e-8
0.159	-5.984e-8
0.160	-5.996e-8
0.161	-6.009e-8
0.162	-6.021e-8
0.163	-6.033e-8
0.164	-6.046e-8
0.165	-6.059e-8
0.166	-6.072e-8
0.167	-6.085e-8
0.168	-6.097e-8
0.169	-6.110e-8
0.170	-6.123e-8
0.171	-6.136e-8
0.172	-6.149e-8
0.173	-6.161e-8
0.174	-6.174e-8
0.175	-6.187e-8
0.176	-6.198e-8
0.177	-6.209e-8
0.178	-6.220e-8
0.179	-6.231e-8
0.180	-6.242e-8
0.181	-6.253e-8
0.182	-6.264e-8
0.183	-6.274e-8
0.184	-6.285e-8
0.185	-6.295e-8
0.186	-6.305e-8
0.187	-6.315e-8
0.188	-6.325e-8
0.189	-6.335e-8
0.190	-6.344e-8
0.191	-6.354e-8
0.192	-6.364e-8
0.193	-6.373e-8
0.194	-6.382e-8
0.195	-6.391e-8
0.196	-6.400e-8
0.197	-6.409e-8
0.198	-6.418e-8
0.199	-6.426e-8
0.200	-9.805e-11
0.199	1.201e-9
0.198	2.470e-9
0.197	3.707e-9
0.196	4.914e-9
0.195	6.089e-9
0.194	7.234e-9
0.193	8.347e-9
0.192	9.430e-9
0.191	1.048e-8
0.190	1.150e-8
0.189	1.249e-8
0.188	1.345e-8
0.187	1.438e-8
0.186	1.527e-8
0.185	1.614e-8
0.184	1.697e-8
0.183	1.778e-8
0.182	1.855e-8
0.181	1.929e-8
0.180	2.000e-8
0.179	2.068e-8
0.178	2.133e-8
0.177	2.195e-8
0.176	2.254e-8
0.175	2.301e-8
0.174	2.345e-8
0.173	2.386e-8
0.172	2.424e-8
0.171	2.460e-8
0.170	2.493e-8
0.169	2.524e-8
0.168	2.553e-8
0.167	2.580e-8
0.166	2.606e-8
0.165	2.630e-8
0.164	2.653e-8
0.163	2.674e-8
0.162	2.695e-8
0.161	2.715e-8
0.160	2.734e-8
0.159	2.753e-8
0.158	2.772e-8
0.157	2.791e-8
0.156	2.810e-8
0.155	2.829e-8
0.154	2.848e-8
0.153	2.868e-8
0.152	2.888e-8
0.151	2.909e-8
0.150	2.928e-8
0.149	2.947e-8
0.148	2.965e-8
0.147	2.982e-8
0.146	2.999e-8
0.145	3.016e-8
0.144	3.032e-8
0.143	3.048e-8
0.142	3.063e-8
0.141	3.078e-8
0.140	3.093e-8
0.139	3.108e-8
0.138	3.122e-8
0.137	3.136e-8
0.136	3.149e-8
0.135	3.162e-8
0.134	3.175e-8
0.133	3.188e-8
0.132	3.200e-8
0.131	3.212e-8
0.130	3.225e-8
0.129	3.236e-8
0.128	3.248e-8
0.127	3.259e-8
0.126	3.270e-8
0.125	3.281e-8
0.124	3.292e-8
0.123	3.302e-8
0.122	3.312e-8
0.121	3.323e-8
0.120	3.333e-8
0.119	3.343e-8
0.118	3.352e-8
0.117	3.362e-8
0.116	3.371e-8
0.115	3.381e-8
0.114	3.390e-8
0.113	3.399e-8
0.112	3.408e-8
0.111	3.416e-8
0.110	3.425e-8
0.109	3.433e-8
0.108	3.442e-8
0.107	3.450e-8
0.106	3.458e-8
0.105	3.466e-8
0.104	3.474e-8
0.103	3.481e-8
0.102	3.489e-8
0.101	3.495e-8
0.100	3.503e-8
0.099	3.509e-8
0.098	3.516e-8
0.097	3.523e-8
0.096	3.529e-8
0.095	3.535e-8
0.094	3.542e-8
0.093	3.548e-8
0.092	3.554e-8
0.091	3.560e-8
0.090	3.566e-8
0.089	3.572e-8
0.088	3.578e-8
0.087	3.583e-8
0.086	3.589e-8
0.085	3.595e-8
0.084	3.600e-8
0.083	3.606e-8
0.082	3.611e-8
0.081	3.616e-8
0.080	3.622e-8
0.079	3.627e-8
0.078	3.632e-8
0.077	3.638e-8
0.076	3.643e-8
0.075	3.648e-8
0.074	3.653e-8
0.073	3.658e-8
0.072	3.663e-8
0.071	3.668e-8
0.070	3.673e-8
0.069	3.678e-8
0.068	3.683e-8
0.067	3.688e-8
0.066	3.693e-8
0.065	3.697e-8
0.064	3.702e-8
0.063	3.707e-8
0.062	3.712e-8
0.061	3.716e-8
0.060	3.721e-8
0.059	3.725e-8
0.058	3.729e-8
0.057	3.734e-8
0.056	3.738e-8
0.055	3.742e-8
0.054	3.746e-8
0.053	3.750e-8
0.052	3.754e-8
0.051	3.758e-8
0.050	3.763e-8
0.049	3.767e-8
0.048	3.771e-8
0.047	3.775e-8
0.046	3.779e-8
0.045	3.784e-8
0.044	3.788e-8
0.043	3.792e-8
0.042	3.796e-8
0.041	3.800e-8
0.040	3.805e-8
0.039	3.809e-8
0.038	3.813e-8
0.037	3.817e-8
0.036	3.821e-8
0.035	3.825e-8
0.034	3.829e-8
0.033	3.833e-8
0.032	3.837e-8
0.031	3.841e-8
0.030	3.845e-8
0.029	3.849e-8
0.028	3.853e-8
0.027	3.857e-8
0.026	3.860e-8
0.025	3.864e-8
0.024	3.868e-8
0.023	3.871e-8
0.022	3.875e-8
0.021	3.878e-8
0.020	3.881e-8
0.019	3.885e-8
0.018	3.888e-8
0.017	3.891e-8
0.016	3.894e-8
0.015	3.898e-8
0.014	3.901e-8
0.013	3.904e-8
0.012	3.907e-8
0.011	3.910e-8
0.010	3.913e-8
0.009	3.916e-8
0.008	3.919e-8
0.007	3.922e-8
0.006	3.925e-8
0.005	3.928e-8
0.004	3.931e-8
0.003	3.934e-8
0.002	3.937e-8
0.001	3.940e-8
0.000	3.944e-8
-0.001	3.947e-8
-0.002	3.950e-8
-0.003	3.954e-8
-0.004	3.957e-8
-0.005	3.960e-8
-0.006	3.963e-8
-0.007	3.967e-8
-0.008	3.970e-8
-0.009	3.973e-8
-0.010	3.977e-8
-0.011	3.980e-8
-0.012	3.984e-8
-0.013	3.987e-8
-0.014	3.991e-8
-0.015	3.994e-8
-0.016	3.998e-8
-0.017	4.001e-8
-0.018	4.005e-8
-0.019	4.008e-8
-0.020	4.011e-8
-0.021	4.015e-8
-0.022	4.018e-8
-0.023	4.021e-8
-0.024	4.025e-8
-0.025	4.028e-8
-0.026	4.031e-8
-0.027	4.035e-8
-0.028	4.038e-8
-0.029	4.041e-8
-0.030	4.045e-8
-0.031	4.048e-8
-0.032	4.051e-8
-0.033	4.054e-8
-0.034	4.057e-8
-0.035	4.061e-8
-0.036	4.064e-8
-0.037	4.067e-8
-0.038	4.071e-8
-0.039	4.074e-8
-0.040	4.077e-8
-0.041	4.080e-8
-0.042	4.083e-8
-0.043	4.087e-8
-0.044	4.090e-8
-0.045	4.093e-8
-0.046	4.096e-8
-0.047	4.100e-8
-0.048	4.103e-8
-0.049	4.106e-8
-0.050	4.109e-8
-0.051	4.112e-8
-0.052	4.116e-8
-0.053	4.119e-8
-0.054	4.122e-8
-0.055	4.125e-8
-0.056	4.129e-8
-0.057	4.132e-8
-0.058	4.135e-8
-0.059	4.138e-8
-0.060	4.142e-8
-0.061	4.145e-8
-0.062	4.148e-8
-0.063	4.151e-8
-0.064	4.154e-8
-0.065	4.157e-8
-0.066	4.161e-8
-0.067	4.164e-8
-0.068	4.167e-8
-0.069	4.170e-8
-0.070	4.173e-8
-0.071	4.177e-8
-0.072	4.180e-8
-0.073	4.183e-8
-0.074	4.187e-8
-0.075	4.190e-8
-0.076	4.194e-8
-0.077	4.197e-8
-0.078	4.201e-8
-0.079	4.204e-8
-0.080	4.208e-8
-0.081	4.211e-8
-0.082	4.215e-8
-0.083	4.219e-8
-0.084	4.222e-8
-0.085	4.226e-8
-0.086	4.230e-8
-0.087	4.233e-8
-0.088	4.237e-8
-0.089	4.241e-8
-0.090	4.244e-8
-0.091	4.248e-8
-0.092	4.252e-8
-0.093	4.256e-8
-0.094	4.259e-8
-0.095	4.263e-8
-0.096	4.267e-8
-0.097	4.271e-8
-0.098	4.275e-8
-0.099	4.278e-8
-0.100	4.282e-8
-0.101	4.286e-8
-0.102	4.290e-8
-0.103	4.294e-8
-0.104	4.297e-8
-0.105	4.301e-8
-0.106	4.304e-8
-0.107	4.308e-8
-0.108	4.312e-8
-0.109	4.315e-8
-0.110	4.319e-8
-0.111	4.322e-8
-0.112	4.326e-8
-0.113	4.330e-8
-0.114	4.333e-8
-0.115	4.337e-8
-0.116	4.341e-8
-0.117	4.344e-8
-0.118	4.348e-8
-0.119	4.352e-8
-0.120	4.356e-8
-0.121	4.359e-8
-0.122	4.363e-8
-0.123	4.367e-8
-0.124	4.371e-8
-0.125	4.375e-8
-0.126	4.378e-8
-0.127	4.382e-8
-0.128	4.386e-8
-0.129	4.390e-8
-0.130	4.394e-8
-0.131	4.398e-8
-0.132	4.402e-8
-0.133	4.406e-8
-0.134	4.410e-8
-0.135	4.414e-8
-0.136	4.418e-8
-0.137	4.422e-8
-0.138	4.427e-8
-0.139	4.431e-8
-0.140	4.435e-8
-0.141	4.439e-8
-0.142	4.444e-8
-0.143	4.448e-8
-0.144	4.452e-8
-0.145	4.456e-8
-0.146	4.461e-8
-0.147	4.465e-8
-0.148	4.470e-8
-0.149	4.474e-8
-0.150	4.478e-8
-0.151	4.483e-8
-0.152	4.487e-8
-0.153	4.492e-8
-0.154	4.496e-8
-0.155	4.501e-8
-0.156	4.505e-8
-0.157	4.509e-8
-0.158	4.514e-8
-0.159	4.519e-8
-0.160	4.524e-8
-0.161	4.529e-8
-0.162	4.534e-8
-0.163	4.539e-8
-0.164	4.544e-8
-0.165	4.549e-8
-0.166	4.554e-8
-0.167	4.559e-8
-0.168	4.565e-8
-0.169	4.570e-8
-0.170	4.576e-8
-0.171	4.581e-8
-0.172	4.586e-8
-0.173	4.592e-8
-0.174	4.597e-8
-0.175	4.603e-8
-0.176	4.608e-8
-0.177	4.613e-8
-0.178	4.619e-8
-0.179	4.624e-8
-0.180	4.630e-8
-0.181	4.635e-8
-0.182	4.641e-8
-0.183	4.646e-8
-0.184	4.651e-8
-0.185	4.657e-8
-0.186	4.662e-8
-0.187	4.668e-8
-0.188	4.673e-8
-0.189	4.678e-8
-0.190	4.684e-8
-0.191	4.689e-8
-0.192	4.695e-8
-0.193	4.700e-8
-0.194	4.705e-8
-0.195	4.711e-8
-0.196	4.717e-8
-0.197	4.722e-8
-0.198	4.728e-8
-0.199	4.734e-8
-0.200	4.740e-8
-0.201	4.746e-8
-0.202	4.752e-8
-0.203	4.758e-8
-0.204	4.764e-8
-0.205	4.770e-8
-0.206	4.777e-8
-0.207	4.784e-8
-0.208	4.791e-8
-0.209	4.798e-8
-0.210	4.805e-8
-0.211	4.812e-8
-0.212	4.820e-8
-0.213	4.827e-8
-0.214	4.834e-8
-0.215	4.842e-8
-0.216	4.849e-8
-0.217	4.857e-8
-0.218	4.865e-8
-0.219	4.872e-8
-0.220	4.880e-8
-0.221	4.888e-8
-0.222	4.895e-8
-0.223	4.903e-8
-0.224	4.911e-8
-0.225	4.919e-8
-0.226	4.927e-8
-0.227	4.935e-8
-0.228	4.943e-8
-0.229	4.950e-8
-0.230	4.958e-8
-0.231	4.966e-8
-0.232	4.974e-8
-0.233	4.982e-8
-0.234	4.989e-8
-0.235	4.997e-8
-0.236	5.005e-8
-0.237	5.013e-8
-0.238	5.021e-8
-0.239	5.029e-8
-0.240	5.037e-8
-0.241	5.045e-8
-0.242	5.053e-8
-0.243	5.061e-8
-0.244	5.069e-8
-0.245	5.077e-8
-0.246	5.085e-8
-0.247	5.093e-8
-0.248	5.101e-8
-0.249	5.109e-8
-0.250	5.118e-8
-0.251	5.126e-8
-0.252	5.135e-8
-0.253	5.143e-8
-0.254	5.151e-8
-0.255	5.160e-8
-0.256	5.168e-8
-0.257	5.177e-8
-0.258	5.186e-8
-0.259	5.194e-8
-0.260	5.203e-8
-0.261	5.212e-8
-0.262	5.221e-8
-0.263	5.229e-8
-0.264	5.238e-8
-0.265	5.247e-8
-0.266	5.256e-8
-0.267	5.264e-8
-0.268	5.273e-8
-0.269	5.282e-8
-0.270	5.291e-8
-0.271	5.300e-8
-0.272	5.309e-8
-0.273	5.318e-8
-0.274	5.327e-8
-0.275	5.337e-8
-0.276	5.346e-8
-0.277	5.355e-8
-0.278	5.364e-8
-0.279	5.373e-8
-0.280	5.382e-8
-0.281	5.391e-8
-0.282	5.401e-8
-0.283	5.410e-8
-0.284	5.419e-8
-0.285	5.428e-8
-0.286	5.437e-8
-0.287	5.447e-8
-0.288	5.456e-8
-0.289	5.465e-8
-0.290	5.474e-8
-0.291	5.483e-8
-0.292	5.493e-8
-0.293	5.502e-8
-0.294	5.511e-8
-0.295	5.520e-8
-0.296	5.530e-8
-0.297	5.539e-8
-0.298	5.548e-8
-0.299	5.557e-8
-0.300	5.566e-8
-0.301	5.575e-8
-0.302	5.585e-8
-0.303	5.594e-8
-0.304	5.603e-8
-0.305	5.612e-8
-0.306	5.622e-8
-0.307	5.631e-8
-0.308	5.640e-8
-0.309	5.649e-8
-0.310	5.658e-8
-0.311	5.667e-8
-0.312	5.676e-8
-0.313	5.685e-8
-0.314	5.693e-8
-0.315	5.703e-8
-0.316	5.711e-8
-0.317	5.720e-8
-0.318	5.729e-8
-0.319	5.738e-8
-0.320	5.747e-8
-0.321	5.756e-8
-0.322	5.765e-8
-0.323	5.774e-8
-0.324	5.783e-8
-0.325	5.792e-8
-0.326	5.801e-8
-0.327	5.810e-8
-0.328	5.819e-8
-0.329	5.828e-8
-0.330	5.837e-8
-0.331	5.846e-8
-0.332	5.855e-8
-0.333	5.864e-8
-0.334	5.873e-8
-0.335	5.882e-8
-0.336	5.891e-8
-0.337	5.901e-8
-0.338	5.910e-8
-0.339	5.919e-8
-0.340	5.929e-8
-0.341	5.938e-8
-0.342	5.948e-8
-0.343	5.957e-8
-0.344	5.967e-8
-0.345	5.976e-8
-0.346	5.986e-8
-0.347	5.996e-8
-0.348	6.005e-8
-0.349	6.015e-8
-0.350	6.025e-8
-0.351	6.035e-8
-0.352	6.045e-8
-0.353	6.055e-8
-0.354	6.065e-8
-0.355	6.075e-8
-0.356	6.085e-8
-0.357	6.095e-8
-0.358	6.105e-8
-0.359	6.115e-8
-0.360	6.126e-8
-0.361	6.136e-8
-0.362	6.147e-8
-0.363	6.157e-8
-0.364	6.167e-8
-0.365	6.178e-8
-0.366	6.188e-8
-0.367	6.199e-8
-0.368	6.209e-8
-0.369	6.220e-8
-0.370	6.230e-8
-0.371	6.241e-8
-0.372	6.252e-8
-0.373	6.263e-8
-0.374	6.273e-8
-0.375	6.284e-8
-0.376	6.295e-8
-0.377	6.306e-8
-0.378	6.318e-8
-0.379	6.329e-8
-0.380	6.340e-8
-0.381	6.352e-8
-0.382	6.363e-8
-0.383	6.375e-8
-0.384	6.387e-8
-0.385	6.399e-8
-0.386	6.411e-8
-0.387	6.423e-8
-0.388	6.435e-8
-0.389	6.448e-8
-0.390	6.460e-8
-0.391	6.473e-8
-0.392	6.486e-8
-0.393	6.499e-8
-0.394	6.512e-8
-0.395	6.525e-8
-0.396	6.538e-8
-0.397	6.552e-8
-0.398	6.565e-8
-0.399	6.579e-8
-0.400	6.593e-8
-0.401	6.607e-8
-0.402	6.621e-8
-0.403	6.635e-8
-0.404	6.649e-8
-0.405	6.663e-8
-0.406	6.678e-8
-0.407	6.692e-8
-0.408	6.707e-8
-0.409	6.721e-8
-0.410	6.736e-8
-0.411	6.751e-8
-0.412	6.766e-8
-0.413	6.781e-8
-0.414	6.796e-8
-0.415	6.811e-8
-0.416	6.826e-8
-0.417	6.841e-8
-0.418	6.857e-8
-0.419	6.872e-8
-0.420	6.888e-8
-0.421	6.904e-8
-0.422	6.919e-8
-0.423	6.936e-8
-0.424	6.952e-8
-0.425	6.968e-8
-0.426	6.985e-8
-0.427	7.001e-8
-0.428	7.018e-8
-0.429	7.035e-8
-0.430	7.052e-8
-0.431	7.070e-8
-0.432	7.088e-8
-0.433	7.105e-8
-0.434	7.123e-8
-0.435	7.142e-8
-0.436	7.160e-8
-0.437	7.179e-8
-0.438	7.198e-8
-0.439	7.217e-8
-0.440	7.236e-8
-0.441	7.256e-8
-0.442	7.276e-8
-0.443	7.296e-8
-0.444	7.316e-8
-0.445	7.337e-8
-0.446	7.357e-8
-0.447	7.378e-8
-0.448	7.400e-8
-0.449	7.421e-8
-0.450	7.443e-8
-0.451	7.464e-8
-0.452	7.486e-8
-0.453	7.508e-8
-0.454	7.531e-8
-0.455	7.554e-8
-0.456	7.577e-8
-0.457	7.601e-8
-0.458	7.626e-8
-0.459	7.650e-8
-0.460	7.675e-8
-0.461	7.700e-8
-0.462	7.726e-8
-0.463	7.752e-8
-0.464	7.778e-8
-0.465	7.805e-8
-0.466	7.832e-8
-0.467	7.859e-8
-0.468	7.886e-8
-0.469	7.914e-8
-0.470	7.941e-8
-0.471	7.969e-8
-0.472	7.997e-8
-0.473	8.025e-8
-0.474	8.054e-8
-0.475	8.082e-8
-0.476	8.109e-8
-0.477	8.136e-8
-0.478	8.164e-8
-0.479	8.191e-8
-0.480	8.219e-8
-0.481	8.246e-8
-0.482	8.274e-8
-0.483	8.301e-8
-0.484	8.329e-8
-0.485	8.357e-8
-0.486	8.385e-8
-0.487	8.412e-8
-0.488	8.440e-8
-0.489	8.468e-8
-0.490	8.496e-8
-0.491	8.525e-8
-0.492	8.553e-8
-0.493	8.581e-8
-0.494	8.609e-8
-0.495	8.638e-8
-0.496	8.666e-8
-0.497	8.695e-8
-0.498	8.723e-8
-0.499	8.752e-8
-0.500	2.120e-8
-0.499	1.938e-8
-0.498	1.761e-8
-0.497	1.587e-8
-0.496	1.418e-8
-0.495	1.253e-8
-0.494	1.092e-8
-0.493	9.345e-9
-0.492	7.814e-9
-0.491	6.324e-9
-0.490	4.874e-9
-0.489	3.464e-9
-0.488	2.095e-9
-0.487	7.671e-10
-0.486	-5.208e-10
-0.485	-1.768e-9
-0.484	-2.975e-9
-0.483	-4.141e-9
-0.482	-5.267e-9
-0.481	-6.352e-9
-0.480	-7.397e-9
-0.479	-8.401e-9
-0.478	-9.365e-9
-0.477	-1.029e-8
-0.476	-1.117e-8
-0.475	-1.191e-8
-0.474	-1.261e-8
-0.473	-1.326e-8
-0.472	-1.389e-8
-0.471	-1.447e-8
-0.470	-1.503e-8
-0.469	-1.556e-8
-0.468	-1.605e-8
-0.467	-1.653e-8
-0.466	-1.698e-8
-0.465	-1.741e-8
-0.464	-1.782e-8
-0.463	-1.821e-8
-0.462	-1.859e-8
-0.461	-1.896e-8
-0.460	-1.932e-8
-0.459	-1.968e-8
-0.458	-2.003e-8
-0.457	-2.037e-8
-0.456	-2.072e-8
-0.455	-2.106e-8
-0.454	-2.141e-8
-0.453	-2.176e-8
-0.452	-2.212e-8
-0.451	-2.248e-8
-0.450	-2.282e-8
-0.449	-2.316e-8
-0.448	-2.348e-8
-0.447	-2.380e-8
-0.446	-2.411e-8
-0.445	-2.441e-8
-0.444	-2.471e-8
-0.443	-2.500e-8
-0.442	-2.529e-8
-0.441	-2.558e-8
-0.440	-2.586e-8
-0.439	-2.613e-8
-0.438	-2.640e-8
-0.437	-2.666e-8
-0.436	-2.693e-8
-0.435	-2.718e-8
-0.434	-2.743e-8
-0.433	-2.768e-8
-0.432	-2.792e-8
-0.431	-2.816e-8
-0.430	-2.840e-8
-0.429	-2.863e-8
-0.428	-2.886e-8
-0.427	-2.908e-8
-0.426	-2.930e-8
-0.425	-2.952e-8
[truncated: 2,024 more rows]
