# Supplementary material for: Functional and structural similarity of human DNA primase [4Fe4S] cluster domain constructs
Source: PLoS One. 2018 Dec 18;13(12):e0209345. doi: 10.1371/journal.pone.0209345 (PMC6298731; doi:10.1371/journal.pone.0209345)
Supplement: S7 Dataset — (ZIP) [file pone.0209345.s013.zip › S7_dataset/CV unaltered 14.csv]

July 19	2017 18:49:39
Cyclic Voltammetry
File: d:\07-19-17\40um p58c\cv unaltered 15.csv
Data Source: Experiment
Instrument Model: CHI760B
Data Proc: Smoothing
Header:
Note:
Init E (V) = 0
High E (V) = 0.2
Low E (V) = -0.5
Init P/N = N
Scan Rate (V/s) = 0.1
Segment = 6
Sample Interval (V) = 0.001
Quiet Time (sec) = 2
Sensitivity (A/V) = 1e-7
Segment 1:
Segment 2:
Segment 3:
Segment 4:
Segment 5:
Segment 6:
Potential/V	Current/A
0.000	2.384e-8
-0.001	2.412e-8
-0.002	2.439e-8
-0.003	2.465e-8
-0.004	2.491e-8
-0.005	2.517e-8
-0.006	2.541e-8
-0.007	2.565e-8
-0.008	2.588e-8
-0.009	2.611e-8
-0.010	2.633e-8
-0.011	2.654e-8
-0.012	2.675e-8
-0.013	2.695e-8
-0.014	2.714e-8
-0.015	2.733e-8
-0.016	2.751e-8
-0.017	2.769e-8
-0.018	2.786e-8
-0.019	2.802e-8
-0.020	2.817e-8
-0.021	2.832e-8
-0.022	2.846e-8
-0.023	2.860e-8
-0.024	2.873e-8
-0.025	2.883e-8
-0.026	2.893e-8
-0.027	2.902e-8
-0.028	2.910e-8
-0.029	2.918e-8
-0.030	2.926e-8
-0.031	2.933e-8
-0.032	2.939e-8
-0.033	2.945e-8
-0.034	2.951e-8
-0.035	2.957e-8
-0.036	2.962e-8
-0.037	2.967e-8
-0.038	2.972e-8
-0.039	2.977e-8
-0.040	2.981e-8
-0.041	2.986e-8
-0.042	2.991e-8
-0.043	2.995e-8
-0.044	3.000e-8
-0.045	3.005e-8
-0.046	3.010e-8
-0.047	3.015e-8
-0.048	3.020e-8
-0.049	3.026e-8
-0.050	3.031e-8
-0.051	3.036e-8
-0.052	3.041e-8
-0.053	3.046e-8
-0.054	3.050e-8
-0.055	3.055e-8
-0.056	3.060e-8
-0.057	3.065e-8
-0.058	3.070e-8
-0.059	3.074e-8
-0.060	3.079e-8
-0.061	3.084e-8
-0.062	3.089e-8
-0.063	3.094e-8
-0.064	3.098e-8
-0.065	3.103e-8
-0.066	3.107e-8
-0.067	3.112e-8
-0.068	3.117e-8
-0.069	3.121e-8
-0.070	3.126e-8
-0.071	3.130e-8
-0.072	3.135e-8
-0.073	3.139e-8
-0.074	3.144e-8
-0.075	3.148e-8
-0.076	3.152e-8
-0.077	3.157e-8
-0.078	3.161e-8
-0.079	3.166e-8
-0.080	3.170e-8
-0.081	3.174e-8
-0.082	3.178e-8
-0.083	3.183e-8
-0.084	3.187e-8
-0.085	3.191e-8
-0.086	3.195e-8
-0.087	3.200e-8
-0.088	3.204e-8
-0.089	3.208e-8
-0.090	3.212e-8
-0.091	3.217e-8
-0.092	3.221e-8
-0.093	3.225e-8
-0.094	3.229e-8
-0.095	3.234e-8
-0.096	3.238e-8
-0.097	3.242e-8
-0.098	3.246e-8
-0.099	3.251e-8
-0.100	3.255e-8
-0.101	3.259e-8
-0.102	3.264e-8
-0.103	3.268e-8
-0.104	3.273e-8
-0.105	3.277e-8
-0.106	3.282e-8
-0.107	3.286e-8
-0.108	3.291e-8
-0.109	3.295e-8
-0.110	3.300e-8
-0.111	3.304e-8
-0.112	3.308e-8
-0.113	3.313e-8
-0.114	3.318e-8
-0.115	3.322e-8
-0.116	3.327e-8
-0.117	3.332e-8
-0.118	3.336e-8
-0.119	3.341e-8
-0.120	3.346e-8
-0.121	3.350e-8
-0.122	3.355e-8
-0.123	3.360e-8
-0.124	3.364e-8
-0.125	3.369e-8
-0.126	3.374e-8
-0.127	3.378e-8
-0.128	3.383e-8
-0.129	3.388e-8
-0.130	3.393e-8
-0.131	3.398e-8
-0.132	3.403e-8
-0.133	3.407e-8
-0.134	3.412e-8
-0.135	3.417e-8
-0.136	3.422e-8
-0.137	3.427e-8
-0.138	3.432e-8
-0.139	3.437e-8
-0.140	3.442e-8
-0.141	3.447e-8
-0.142	3.453e-8
-0.143	3.458e-8
-0.144	3.463e-8
-0.145	3.469e-8
-0.146	3.474e-8
-0.147	3.479e-8
-0.148	3.485e-8
-0.149	3.490e-8
-0.150	3.496e-8
-0.151	3.501e-8
-0.152	3.507e-8
-0.153	3.513e-8
-0.154	3.518e-8
-0.155	3.524e-8
-0.156	3.530e-8
-0.157	3.536e-8
-0.158	3.542e-8
-0.159	3.548e-8
-0.160	3.554e-8
-0.161	3.560e-8
-0.162	3.566e-8
-0.163	3.572e-8
-0.164	3.579e-8
-0.165	3.585e-8
-0.166	3.592e-8
-0.167	3.598e-8
-0.168	3.605e-8
-0.169	3.611e-8
-0.170	3.618e-8
-0.171	3.624e-8
-0.172	3.631e-8
-0.173	3.638e-8
-0.174	3.644e-8
-0.175	3.651e-8
-0.176	3.658e-8
-0.177	3.665e-8
-0.178	3.672e-8
-0.179	3.678e-8
-0.180	3.685e-8
-0.181	3.692e-8
-0.182	3.699e-8
-0.183	3.706e-8
-0.184	3.713e-8
-0.185	3.720e-8
-0.186	3.727e-8
-0.187	3.734e-8
-0.188	3.741e-8
-0.189	3.748e-8
-0.190	3.755e-8
-0.191	3.763e-8
-0.192	3.770e-8
-0.193	3.778e-8
-0.194	3.785e-8
-0.195	3.792e-8
-0.196	3.800e-8
-0.197	3.808e-8
-0.198	3.816e-8
-0.199	3.823e-8
-0.200	3.831e-8
-0.201	3.839e-8
-0.202	3.848e-8
-0.203	3.856e-8
-0.204	3.864e-8
-0.205	3.873e-8
-0.206	3.882e-8
-0.207	3.891e-8
-0.208	3.900e-8
-0.209	3.909e-8
-0.210	3.918e-8
-0.211	3.928e-8
-0.212	3.937e-8
-0.213	3.947e-8
-0.214	3.956e-8
-0.215	3.966e-8
-0.216	3.976e-8
-0.217	3.986e-8
-0.218	3.996e-8
-0.219	4.006e-8
-0.220	4.017e-8
-0.221	4.027e-8
-0.222	4.037e-8
-0.223	4.048e-8
-0.224	4.058e-8
-0.225	4.069e-8
-0.226	4.079e-8
-0.227	4.090e-8
-0.228	4.100e-8
-0.229	4.111e-8
-0.230	4.122e-8
-0.231	4.132e-8
-0.232	4.143e-8
-0.233	4.154e-8
-0.234	4.165e-8
-0.235	4.176e-8
-0.236	4.187e-8
-0.237	4.198e-8
-0.238	4.209e-8
-0.239	4.220e-8
-0.240	4.232e-8
-0.241	4.243e-8
-0.242	4.254e-8
-0.243	4.266e-8
-0.244	4.277e-8
-0.245	4.289e-8
-0.246	4.300e-8
-0.247	4.312e-8
-0.248	4.324e-8
-0.249	4.335e-8
-0.250	4.347e-8
-0.251	4.359e-8
-0.252	4.372e-8
-0.253	4.384e-8
-0.254	4.396e-8
-0.255	4.408e-8
-0.256	4.421e-8
-0.257	4.433e-8
-0.258	4.446e-8
-0.259	4.458e-8
-0.260	4.471e-8
-0.261	4.483e-8
-0.262	4.496e-8
-0.263	4.509e-8
-0.264	4.521e-8
-0.265	4.534e-8
-0.266	4.547e-8
-0.267	4.559e-8
-0.268	4.572e-8
-0.269	4.584e-8
-0.270	4.597e-8
-0.271	4.610e-8
-0.272	4.622e-8
-0.273	4.635e-8
-0.274	4.648e-8
-0.275	4.661e-8
-0.276	4.673e-8
-0.277	4.686e-8
-0.278	4.698e-8
-0.279	4.711e-8
-0.280	4.724e-8
-0.281	4.736e-8
-0.282	4.749e-8
-0.283	4.762e-8
-0.284	4.774e-8
-0.285	4.787e-8
-0.286	4.800e-8
-0.287	4.812e-8
-0.288	4.825e-8
-0.289	4.837e-8
-0.290	4.850e-8
-0.291	4.862e-8
-0.292	4.875e-8
-0.293	4.888e-8
-0.294	4.900e-8
-0.295	4.913e-8
-0.296	4.925e-8
-0.297	4.938e-8
-0.298	4.950e-8
-0.299	4.963e-8
-0.300	4.975e-8
-0.301	4.988e-8
-0.302	5.000e-8
-0.303	5.013e-8
-0.304	5.025e-8
-0.305	5.038e-8
-0.306	5.050e-8
-0.307	5.062e-8
-0.308	5.075e-8
-0.309	5.087e-8
-0.310	5.099e-8
-0.311	5.111e-8
-0.312	5.123e-8
-0.313	5.136e-8
-0.314	5.147e-8
-0.315	5.160e-8
-0.316	5.172e-8
-0.317	5.184e-8
-0.318	5.196e-8
-0.319	5.208e-8
-0.320	5.220e-8
-0.321	5.232e-8
-0.322	5.245e-8
-0.323	5.257e-8
-0.324	5.269e-8
-0.325	5.282e-8
-0.326	5.294e-8
-0.327	5.307e-8
-0.328	5.320e-8
-0.329	5.332e-8
-0.330	5.345e-8
-0.331	5.357e-8
-0.332	5.370e-8
-0.333	5.383e-8
-0.334	5.396e-8
-0.335	5.409e-8
-0.336	5.422e-8
-0.337	5.435e-8
-0.338	5.448e-8
-0.339	5.461e-8
-0.340	5.474e-8
-0.341	5.487e-8
-0.342	5.500e-8
-0.343	5.513e-8
-0.344	5.526e-8
-0.345	5.540e-8
-0.346	5.553e-8
-0.347	5.566e-8
-0.348	5.579e-8
-0.349	5.592e-8
-0.350	5.606e-8
-0.351	5.619e-8
-0.352	5.633e-8
-0.353	5.646e-8
-0.354	5.659e-8
-0.355	5.673e-8
-0.356	5.686e-8
-0.357	5.700e-8
-0.358	5.713e-8
-0.359	5.727e-8
-0.360	5.740e-8
-0.361	5.754e-8
-0.362	5.768e-8
-0.363	5.781e-8
-0.364	5.795e-8
-0.365	5.809e-8
-0.366	5.823e-8
-0.367	5.837e-8
-0.368	5.851e-8
-0.369	5.865e-8
-0.370	5.879e-8
-0.371	5.893e-8
-0.372	5.907e-8
-0.373	5.921e-8
-0.374	5.935e-8
-0.375	5.950e-8
-0.376	5.964e-8
-0.377	5.979e-8
-0.378	5.993e-8
-0.379	6.008e-8
-0.380	6.022e-8
-0.381	6.037e-8
-0.382	6.052e-8
-0.383	6.066e-8
-0.384	6.081e-8
-0.385	6.096e-8
-0.386	6.111e-8
-0.387	6.126e-8
-0.388	6.142e-8
-0.389	6.157e-8
-0.390	6.172e-8
-0.391	6.188e-8
-0.392	6.203e-8
-0.393	6.219e-8
-0.394	6.234e-8
-0.395	6.250e-8
-0.396	6.266e-8
-0.397	6.282e-8
-0.398	6.298e-8
-0.399	6.314e-8
-0.400	6.330e-8
-0.401	6.346e-8
-0.402	6.363e-8
-0.403	6.379e-8
-0.404	6.396e-8
-0.405	6.412e-8
-0.406	6.429e-8
-0.407	6.446e-8
-0.408	6.463e-8
-0.409	6.479e-8
-0.410	6.496e-8
-0.411	6.513e-8
-0.412	6.530e-8
-0.413	6.547e-8
-0.414	6.564e-8
-0.415	6.582e-8
-0.416	6.599e-8
-0.417	6.616e-8
-0.418	6.634e-8
-0.419	6.651e-8
-0.420	6.669e-8
-0.421	6.687e-8
-0.422	6.704e-8
-0.423	6.722e-8
-0.424	6.740e-8
-0.425	6.758e-8
-0.426	6.777e-8
-0.427	6.795e-8
-0.428	6.813e-8
-0.429	6.832e-8
-0.430	6.851e-8
-0.431	6.870e-8
-0.432	6.889e-8
-0.433	6.908e-8
-0.434	6.927e-8
-0.435	6.947e-8
-0.436	6.966e-8
-0.437	6.986e-8
-0.438	7.006e-8
-0.439	7.026e-8
-0.440	7.046e-8
-0.441	7.066e-8
-0.442	7.087e-8
-0.443	7.107e-8
-0.444	7.128e-8
-0.445	7.149e-8
-0.446	7.170e-8
-0.447	7.192e-8
-0.448	7.213e-8
-0.449	7.235e-8
-0.450	7.257e-8
-0.451	7.279e-8
-0.452	7.301e-8
-0.453	7.323e-8
-0.454	7.346e-8
-0.455	7.368e-8
-0.456	7.391e-8
-0.457	7.414e-8
-0.458	7.437e-8
-0.459	7.461e-8
-0.460	7.484e-8
-0.461	7.508e-8
-0.462	7.532e-8
-0.463	7.556e-8
-0.464	7.581e-8
-0.465	7.605e-8
-0.466	7.630e-8
-0.467	7.656e-8
-0.468	7.681e-8
-0.469	7.706e-8
-0.470	7.732e-8
-0.471	7.758e-8
-0.472	7.785e-8
-0.473	7.812e-8
-0.474	7.839e-8
-0.475	7.866e-8
-0.476	7.894e-8
-0.477	7.922e-8
-0.478	7.950e-8
-0.479	7.979e-8
-0.480	8.007e-8
-0.481	8.036e-8
-0.482	8.066e-8
-0.483	8.095e-8
-0.484	8.125e-8
-0.485	8.156e-8
-0.486	8.186e-8
-0.487	8.217e-8
-0.488	8.248e-8
-0.489	8.279e-8
-0.490	8.311e-8
-0.491	8.342e-8
-0.492	8.374e-8
-0.493	8.407e-8
-0.494	8.439e-8
-0.495	8.472e-8
-0.496	8.506e-8
-0.497	8.539e-8
-0.498	8.573e-8
-0.499	7.867e-8
-0.500	2.769e-8
-0.499	2.596e-8
-0.498	2.427e-8
-0.497	2.262e-8
-0.496	2.101e-8
-0.495	1.943e-8
-0.494	1.788e-8
-0.493	1.638e-8
-0.492	1.491e-8
-0.491	1.348e-8
-0.490	1.208e-8
-0.489	1.072e-8
-0.488	9.401e-9
-0.487	8.116e-9
-0.486	6.867e-9
-0.485	5.655e-9
-0.484	4.479e-9
-0.483	3.340e-9
-0.482	2.238e-9
-0.481	1.172e-9
-0.480	1.436e-10
-0.479	-8.487e-10
-0.478	-1.804e-9
-0.477	-2.723e-9
-0.476	-3.605e-9
-0.475	-4.369e-9
-0.474	-5.097e-9
-0.473	-5.788e-9
-0.472	-6.446e-9
-0.471	-7.070e-9
-0.470	-7.665e-9
-0.469	-8.232e-9
-0.468	-8.771e-9
-0.467	-9.287e-9
-0.466	-9.779e-9
-0.465	-1.025e-8
-0.464	-1.070e-8
-0.463	-1.114e-8
-0.462	-1.156e-8
-0.461	-1.196e-8
-0.460	-1.236e-8
-0.459	-1.275e-8
-0.458	-1.312e-8
-0.457	-1.349e-8
-0.456	-1.386e-8
-0.455	-1.422e-8
-0.454	-1.459e-8
-0.453	-1.495e-8
-0.452	-1.531e-8
-0.451	-1.567e-8
-0.450	-1.602e-8
-0.449	-1.636e-8
-0.448	-1.668e-8
-0.447	-1.701e-8
-0.446	-1.732e-8
-0.445	-1.763e-8
-0.444	-1.793e-8
-0.443	-1.823e-8
-0.442	-1.852e-8
-0.441	-1.880e-8
-0.440	-1.908e-8
-0.439	-1.936e-8
-0.438	-1.963e-8
-0.437	-1.990e-8
-0.436	-2.016e-8
-0.435	-2.041e-8
-0.434	-2.067e-8
-0.433	-2.091e-8
-0.432	-2.116e-8
-0.431	-2.140e-8
-0.430	-2.164e-8
-0.429	-2.187e-8
-0.428	-2.210e-8
-0.427	-2.233e-8
-0.426	-2.255e-8
-0.425	-2.277e-8
-0.424	-2.299e-8
-0.423	-2.320e-8
-0.422	-2.341e-8
-0.421	-2.362e-8
-0.420	-2.382e-8
-0.419	-2.402e-8
-0.418	-2.422e-8
-0.417	-2.441e-8
-0.416	-2.460e-8
-0.415	-2.479e-8
-0.414	-2.498e-8
-0.413	-2.516e-8
-0.412	-2.534e-8
-0.411	-2.552e-8
-0.410	-2.570e-8
-0.409	-2.587e-8
-0.408	-2.604e-8
-0.407	-2.621e-8
-0.406	-2.637e-8
-0.405	-2.653e-8
-0.404	-2.669e-8
-0.403	-2.685e-8
-0.402	-2.701e-8
-0.401	-2.716e-8
-0.400	-2.731e-8
-0.399	-2.746e-8
-0.398	-2.761e-8
-0.397	-2.776e-8
-0.396	-2.790e-8
-0.395	-2.804e-8
-0.394	-2.818e-8
-0.393	-2.832e-8
-0.392	-2.846e-8
-0.391	-2.859e-8
-0.390	-2.872e-8
-0.389	-2.886e-8
-0.388	-2.899e-8
-0.387	-2.911e-8
-0.386	-2.924e-8
-0.385	-2.936e-8
-0.384	-2.949e-8
-0.383	-2.961e-8
-0.382	-2.973e-8
-0.381	-2.985e-8
-0.380	-2.996e-8
-0.379	-3.008e-8
-0.378	-3.020e-8
-0.377	-3.031e-8
-0.376	-3.042e-8
-0.375	-3.053e-8
-0.374	-3.064e-8
-0.373	-3.075e-8
-0.372	-3.086e-8
-0.371	-3.097e-8
-0.370	-3.107e-8
-0.369	-3.118e-8
-0.368	-3.128e-8
-0.367	-3.138e-8
-0.366	-3.149e-8
-0.365	-3.159e-8
-0.364	-3.169e-8
-0.363	-3.179e-8
-0.362	-3.189e-8
-0.361	-3.198e-8
-0.360	-3.208e-8
-0.359	-3.218e-8
-0.358	-3.227e-8
-0.357	-3.237e-8
-0.356	-3.246e-8
-0.355	-3.255e-8
-0.354	-3.265e-8
-0.353	-3.274e-8
-0.352	-3.283e-8
-0.351	-3.292e-8
-0.350	-3.300e-8
-0.349	-3.309e-8
-0.348	-3.318e-8
-0.347	-3.326e-8
-0.346	-3.335e-8
-0.345	-3.343e-8
-0.344	-3.351e-8
-0.343	-3.359e-8
-0.342	-3.368e-8
-0.341	-3.376e-8
-0.340	-3.383e-8
-0.339	-3.391e-8
-0.338	-3.399e-8
-0.337	-3.407e-8
-0.336	-3.414e-8
-0.335	-3.422e-8
-0.334	-3.429e-8
-0.333	-3.437e-8
-0.332	-3.444e-8
-0.331	-3.451e-8
-0.330	-3.459e-8
-0.329	-3.466e-8
-0.328	-3.473e-8
-0.327	-3.480e-8
-0.326	-3.487e-8
-0.325	-3.494e-8
-0.324	-3.501e-8
-0.323	-3.508e-8
-0.322	-3.515e-8
-0.321	-3.522e-8
-0.320	-3.528e-8
-0.319	-3.535e-8
-0.318	-3.542e-8
-0.317	-3.548e-8
-0.316	-3.555e-8
-0.315	-3.561e-8
-0.314	-3.567e-8
-0.313	-3.574e-8
-0.312	-3.580e-8
-0.311	-3.586e-8
-0.310	-3.592e-8
-0.309	-3.598e-8
-0.308	-3.604e-8
-0.307	-3.610e-8
-0.306	-3.615e-8
-0.305	-3.621e-8
-0.304	-3.626e-8
-0.303	-3.632e-8
-0.302	-3.637e-8
-0.301	-3.642e-8
-0.300	-3.647e-8
-0.299	-3.653e-8
-0.298	-3.658e-8
-0.297	-3.663e-8
-0.296	-3.668e-8
-0.295	-3.672e-8
-0.294	-3.677e-8
-0.293	-3.682e-8
-0.292	-3.687e-8
-0.291	-3.692e-8
-0.290	-3.696e-8
-0.289	-3.701e-8
-0.288	-3.706e-8
-0.287	-3.711e-8
-0.286	-3.715e-8
-0.285	-3.720e-8
-0.284	-3.724e-8
-0.283	-3.729e-8
-0.282	-3.734e-8
-0.281	-3.738e-8
-0.280	-3.743e-8
-0.279	-3.747e-8
-0.278	-3.751e-8
-0.277	-3.756e-8
-0.276	-3.760e-8
-0.275	-3.765e-8
-0.274	-3.769e-8
-0.273	-3.774e-8
-0.272	-3.778e-8
-0.271	-3.782e-8
-0.270	-3.786e-8
-0.269	-3.791e-8
-0.268	-3.795e-8
-0.267	-3.799e-8
-0.266	-3.803e-8
-0.265	-3.807e-8
-0.264	-3.811e-8
-0.263	-3.815e-8
-0.262	-3.819e-8
-0.261	-3.823e-8
-0.260	-3.827e-8
-0.259	-3.831e-8
-0.258	-3.834e-8
-0.257	-3.838e-8
-0.256	-3.842e-8
-0.255	-3.845e-8
-0.254	-3.849e-8
-0.253	-3.852e-8
-0.252	-3.856e-8
-0.251	-3.859e-8
-0.250	-3.863e-8
-0.249	-3.866e-8
-0.248	-3.869e-8
-0.247	-3.873e-8
-0.246	-3.876e-8
-0.245	-3.879e-8
-0.244	-3.883e-8
-0.243	-3.886e-8
-0.242	-3.889e-8
-0.241	-3.892e-8
-0.240	-3.895e-8
-0.239	-3.898e-8
-0.238	-3.901e-8
-0.237	-3.904e-8
-0.236	-3.907e-8
-0.235	-3.910e-8
-0.234	-3.913e-8
-0.233	-3.915e-8
-0.232	-3.918e-8
-0.231	-3.921e-8
-0.230	-3.924e-8
-0.229	-3.926e-8
-0.228	-3.929e-8
-0.227	-3.932e-8
-0.226	-3.934e-8
-0.225	-3.937e-8
-0.224	-3.939e-8
-0.223	-3.941e-8
-0.222	-3.944e-8
-0.221	-3.946e-8
-0.220	-3.949e-8
-0.219	-3.951e-8
-0.218	-3.953e-8
-0.217	-3.955e-8
-0.216	-3.957e-8
-0.215	-3.960e-8
-0.214	-3.962e-8
-0.213	-3.964e-8
-0.212	-3.966e-8
-0.211	-3.968e-8
-0.210	-3.970e-8
-0.209	-3.972e-8
-0.208	-3.974e-8
-0.207	-3.976e-8
-0.206	-3.978e-8
-0.205	-3.980e-8
-0.204	-3.982e-8
-0.203	-3.985e-8
-0.202	-3.987e-8
-0.201	-3.989e-8
-0.200	-3.991e-8
-0.199	-3.993e-8
-0.198	-3.995e-8
-0.197	-3.998e-8
-0.196	-4.000e-8
-0.195	-4.002e-8
-0.194	-4.005e-8
-0.193	-4.007e-8
-0.192	-4.009e-8
-0.191	-4.011e-8
-0.190	-4.014e-8
-0.189	-4.016e-8
-0.188	-4.018e-8
-0.187	-4.020e-8
-0.186	-4.023e-8
-0.185	-4.025e-8
-0.184	-4.027e-8
-0.183	-4.029e-8
-0.182	-4.031e-8
-0.181	-4.033e-8
-0.180	-4.036e-8
-0.179	-4.038e-8
-0.178	-4.040e-8
-0.177	-4.042e-8
-0.176	-4.044e-8
-0.175	-4.046e-8
-0.174	-4.048e-8
-0.173	-4.049e-8
-0.172	-4.051e-8
-0.171	-4.053e-8
-0.170	-4.055e-8
-0.169	-4.057e-8
-0.168	-4.058e-8
-0.167	-4.060e-8
-0.166	-4.062e-8
-0.165	-4.063e-8
-0.164	-4.065e-8
-0.163	-4.067e-8
-0.162	-4.069e-8
-0.161	-4.070e-8
-0.160	-4.072e-8
-0.159	-4.074e-8
-0.158	-4.075e-8
-0.157	-4.077e-8
-0.156	-4.078e-8
-0.155	-4.080e-8
-0.154	-4.082e-8
-0.153	-4.083e-8
-0.152	-4.085e-8
-0.151	-4.086e-8
-0.150	-4.088e-8
-0.149	-4.090e-8
-0.148	-4.091e-8
-0.147	-4.093e-8
-0.146	-4.094e-8
-0.145	-4.096e-8
-0.144	-4.097e-8
-0.143	-4.099e-8
-0.142	-4.100e-8
-0.141	-4.102e-8
-0.140	-4.103e-8
-0.139	-4.105e-8
-0.138	-4.106e-8
-0.137	-4.107e-8
-0.136	-4.109e-8
-0.135	-4.110e-8
-0.134	-4.112e-8
-0.133	-4.113e-8
-0.132	-4.115e-8
-0.131	-4.116e-8
-0.130	-4.117e-8
-0.129	-4.119e-8
-0.128	-4.120e-8
-0.127	-4.122e-8
-0.126	-4.123e-8
-0.125	-4.125e-8
-0.124	-4.126e-8
-0.123	-4.128e-8
-0.122	-4.129e-8
-0.121	-4.131e-8
-0.120	-4.132e-8
-0.119	-4.134e-8
-0.118	-4.135e-8
-0.117	-4.137e-8
-0.116	-4.139e-8
-0.115	-4.140e-8
-0.114	-4.142e-8
-0.113	-4.144e-8
-0.112	-4.145e-8
-0.111	-4.147e-8
-0.110	-4.149e-8
-0.109	-4.151e-8
-0.108	-4.152e-8
-0.107	-4.154e-8
-0.106	-4.156e-8
-0.105	-4.158e-8
-0.104	-4.160e-8
-0.103	-4.161e-8
-0.102	-4.163e-8
-0.101	-4.165e-8
-0.100	-4.166e-8
-0.099	-4.168e-8
-0.098	-4.169e-8
-0.097	-4.171e-8
-0.096	-4.173e-8
-0.095	-4.174e-8
-0.094	-4.176e-8
-0.093	-4.177e-8
-0.092	-4.179e-8
-0.091	-4.180e-8
-0.090	-4.182e-8
-0.089	-4.183e-8
-0.088	-4.185e-8
-0.087	-4.186e-8
-0.086	-4.188e-8
-0.085	-4.189e-8
-0.084	-4.191e-8
-0.083	-4.192e-8
-0.082	-4.193e-8
-0.081	-4.195e-8
-0.080	-4.196e-8
-0.079	-4.198e-8
-0.078	-4.199e-8
-0.077	-4.201e-8
-0.076	-4.202e-8
-0.075	-4.204e-8
-0.074	-4.205e-8
-0.073	-4.207e-8
-0.072	-4.208e-8
-0.071	-4.210e-8
-0.070	-4.212e-8
-0.069	-4.213e-8
-0.068	-4.215e-8
-0.067	-4.217e-8
-0.066	-4.218e-8
-0.065	-4.220e-8
-0.064	-4.222e-8
-0.063	-4.224e-8
-0.062	-4.226e-8
-0.061	-4.227e-8
-0.060	-4.229e-8
-0.059	-4.231e-8
-0.058	-4.233e-8
-0.057	-4.235e-8
-0.056	-4.237e-8
-0.055	-4.239e-8
-0.054	-4.240e-8
-0.053	-4.242e-8
-0.052	-4.244e-8
-0.051	-4.246e-8
-0.050	-4.248e-8
-0.049	-4.250e-8
-0.048	-4.251e-8
-0.047	-4.253e-8
-0.046	-4.255e-8
-0.045	-4.257e-8
-0.044	-4.259e-8
-0.043	-4.261e-8
-0.042	-4.263e-8
-0.041	-4.265e-8
-0.040	-4.267e-8
-0.039	-4.269e-8
-0.038	-4.271e-8
-0.037	-4.273e-8
-0.036	-4.275e-8
-0.035	-4.277e-8
-0.034	-4.279e-8
-0.033	-4.281e-8
-0.032	-4.283e-8
-0.031	-4.285e-8
-0.030	-4.287e-8
-0.029	-4.289e-8
-0.028	-4.291e-8
-0.027	-4.293e-8
-0.026	-4.295e-8
-0.025	-4.297e-8
-0.024	-4.299e-8
-0.023	-4.301e-8
-0.022	-4.304e-8
-0.021	-4.306e-8
-0.020	-4.308e-8
-0.019	-4.310e-8
-0.018	-4.313e-8
-0.017	-4.315e-8
-0.016	-4.317e-8
-0.015	-4.320e-8
-0.014	-4.322e-8
-0.013	-4.324e-8
-0.012	-4.327e-8
-0.011	-4.329e-8
-0.010	-4.331e-8
-0.009	-4.334e-8
-0.008	-4.336e-8
-0.007	-4.338e-8
-0.006	-4.341e-8
-0.005	-4.343e-8
-0.004	-4.346e-8
-0.003	-4.348e-8
-0.002	-4.351e-8
-0.001	-4.353e-8
-0.000	-4.356e-8
0.001	-4.359e-8
0.002	-4.361e-8
0.003	-4.364e-8
0.004	-4.367e-8
0.005	-4.370e-8
0.006	-4.373e-8
0.007	-4.376e-8
0.008	-4.379e-8
0.009	-4.382e-8
0.010	-4.385e-8
0.011	-4.388e-8
0.012	-4.391e-8
0.013	-4.394e-8
0.014	-4.397e-8
0.015	-4.400e-8
0.016	-4.403e-8
0.017	-4.406e-8
0.018	-4.409e-8
0.019	-4.412e-8
0.020	-4.416e-8
0.021	-4.419e-8
0.022	-4.422e-8
0.023	-4.425e-8
0.024	-4.428e-8
0.025	-4.431e-8
0.026	-4.435e-8
0.027	-4.438e-8
0.028	-4.441e-8
0.029	-4.444e-8
0.030	-4.448e-8
0.031	-4.451e-8
0.032	-4.454e-8
0.033	-4.457e-8
0.034	-4.460e-8
0.035	-4.464e-8
0.036	-4.467e-8
0.037	-4.470e-8
0.038	-4.473e-8
0.039	-4.477e-8
0.040	-4.480e-8
0.041	-4.484e-8
0.042	-4.487e-8
0.043	-4.491e-8
0.044	-4.494e-8
0.045	-4.498e-8
0.046	-4.502e-8
0.047	-4.505e-8
0.048	-4.509e-8
0.049	-4.513e-8
0.050	-4.517e-8
0.051	-4.521e-8
0.052	-4.525e-8
0.053	-4.529e-8
0.054	-4.533e-8
0.055	-4.537e-8
0.056	-4.542e-8
0.057	-4.546e-8
0.058	-4.550e-8
0.059	-4.554e-8
0.060	-4.559e-8
0.061	-4.563e-8
0.062	-4.568e-8
0.063	-4.572e-8
0.064	-4.577e-8
0.065	-4.581e-8
0.066	-4.586e-8
0.067	-4.590e-8
0.068	-4.595e-8
0.069	-4.600e-8
0.070	-4.605e-8
0.071	-4.609e-8
0.072	-4.614e-8
0.073	-4.619e-8
0.074	-4.624e-8
0.075	-4.629e-8
0.076	-4.634e-8
0.077	-4.639e-8
0.078	-4.644e-8
0.079	-4.649e-8
0.080	-4.654e-8
0.081	-4.659e-8
0.082	-4.665e-8
0.083	-4.670e-8
0.084	-4.675e-8
0.085	-4.681e-8
0.086	-4.686e-8
0.087	-4.691e-8
0.088	-4.697e-8
0.089	-4.702e-8
0.090	-4.708e-8
0.091	-4.713e-8
0.092	-4.719e-8
0.093	-4.725e-8
0.094	-4.731e-8
0.095	-4.736e-8
0.096	-4.742e-8
0.097	-4.748e-8
0.098	-4.755e-8
0.099	-4.760e-8
0.100	-4.767e-8
0.101	-4.773e-8
0.102	-4.779e-8
0.103	-4.786e-8
0.104	-4.792e-8
0.105	-4.798e-8
0.106	-4.805e-8
0.107	-4.811e-8
0.108	-4.818e-8
0.109	-4.824e-8
0.110	-4.831e-8
0.111	-4.838e-8
0.112	-4.845e-8
0.113	-4.852e-8
0.114	-4.859e-8
0.115	-4.866e-8
0.116	-4.873e-8
0.117	-4.880e-8
0.118	-4.888e-8
0.119	-4.895e-8
0.120	-4.903e-8
0.121	-4.910e-8
0.122	-4.918e-8
0.123	-4.926e-8
0.124	-4.933e-8
0.125	-4.941e-8
0.126	-4.949e-8
0.127	-4.957e-8
0.128	-4.966e-8
0.129	-4.974e-8
0.130	-4.982e-8
0.131	-4.990e-8
0.132	-4.998e-8
0.133	-5.007e-8
0.134	-5.015e-8
0.135	-5.024e-8
0.136	-5.032e-8
0.137	-5.041e-8
0.138	-5.050e-8
0.139	-5.059e-8
0.140	-5.068e-8
0.141	-5.077e-8
0.142	-5.087e-8
0.143	-5.096e-8
0.144	-5.106e-8
0.145	-5.115e-8
0.146	-5.125e-8
0.147	-5.135e-8
0.148	-5.145e-8
0.149	-5.155e-8
0.150	-5.165e-8
0.151	-5.175e-8
0.152	-5.185e-8
0.153	-5.196e-8
0.154	-5.206e-8
0.155	-5.217e-8
0.156	-5.229e-8
0.157	-5.240e-8
0.158	-5.252e-8
0.159	-5.264e-8
0.160	-5.277e-8
0.161	-5.290e-8
0.162	-5.302e-8
0.163	-5.316e-8
0.164	-5.329e-8
0.165	-5.342e-8
0.166	-5.356e-8
0.167	-5.370e-8
0.168	-5.383e-8
0.169	-5.397e-8
0.170	-5.411e-8
0.171	-5.425e-8
0.172	-5.439e-8
0.173	-5.453e-8
0.174	-5.467e-8
0.175	-5.481e-8
0.176	-5.493e-8
0.177	-5.506e-8
0.178	-5.518e-8
0.179	-5.531e-8
0.180	-5.543e-8
0.181	-5.555e-8
0.182	-5.567e-8
0.183	-5.580e-8
0.184	-5.592e-8
0.185	-5.603e-8
0.186	-5.615e-8
0.187	-5.627e-8
0.188	-5.639e-8
0.189	-5.651e-8
0.190	-5.662e-8
0.191	-5.674e-8
0.192	-5.685e-8
0.193	-5.696e-8
0.194	-5.708e-8
0.195	-5.719e-8
0.196	-5.730e-8
0.197	-5.741e-8
0.198	-5.752e-8
0.199	-5.763e-8
0.200	-3.561e-9
0.199	-2.464e-9
0.198	-1.391e-9
0.197	-3.428e-10
0.196	6.804e-10
0.195	1.679e-9
0.194	2.652e-9
0.193	3.601e-9
0.192	4.525e-9
0.191	5.425e-9
0.190	6.299e-9
0.189	7.149e-9
0.188	7.974e-9
0.187	8.774e-9
0.186	9.549e-9
0.185	1.030e-8
0.184	1.103e-8
0.183	1.173e-8
0.182	1.240e-8
0.181	1.305e-8
0.180	1.368e-8
0.179	1.428e-8
0.178	1.486e-8
0.177	1.541e-8
0.176	1.594e-8
0.175	1.638e-8
0.174	1.680e-8
0.173	1.719e-8
0.172	1.756e-8
0.171	1.791e-8
0.170	1.824e-8
0.169	1.855e-8
0.168	1.884e-8
0.167	1.912e-8
0.166	1.938e-8
0.165	1.963e-8
0.164	1.987e-8
0.163	2.010e-8
0.162	2.032e-8
0.161	2.053e-8
0.160	2.073e-8
0.159	2.093e-8
0.158	2.113e-8
0.157	2.133e-8
0.156	2.152e-8
0.155	2.171e-8
0.154	2.191e-8
0.153	2.210e-8
0.152	2.230e-8
0.151	2.250e-8
0.150	2.269e-8
0.149	2.287e-8
0.148	2.305e-8
0.147	2.322e-8
0.146	2.339e-8
0.145	2.355e-8
0.144	2.371e-8
0.143	2.387e-8
0.142	2.402e-8
0.141	2.418e-8
0.140	2.432e-8
0.139	2.447e-8
0.138	2.461e-8
0.137	2.475e-8
0.136	2.489e-8
0.135	2.502e-8
0.134	2.515e-8
0.133	2.528e-8
0.132	2.541e-8
0.131	2.553e-8
0.130	2.565e-8
0.129	2.577e-8
0.128	2.589e-8
0.127	2.600e-8
0.126	2.612e-8
0.125	2.623e-8
0.124	2.634e-8
0.123	2.645e-8
0.122	2.655e-8
0.121	2.666e-8
0.120	2.676e-8
0.119	2.686e-8
0.118	2.696e-8
0.117	2.706e-8
0.116	2.716e-8
0.115	2.726e-8
0.114	2.735e-8
0.113	2.745e-8
0.112	2.754e-8
0.111	2.763e-8
0.110	2.772e-8
0.109	2.781e-8
0.108	2.790e-8
0.107	2.798e-8
0.106	2.807e-8
0.105	2.815e-8
0.104	2.823e-8
0.103	2.832e-8
0.102	2.839e-8
0.101	2.847e-8
0.100	2.855e-8
0.099	2.862e-8
0.098	2.870e-8
0.097	2.877e-8
0.096	2.884e-8
0.095	2.891e-8
0.094	2.898e-8
0.093	2.904e-8
0.092	2.911e-8
0.091	2.917e-8
0.090	2.924e-8
0.089	2.930e-8
0.088	2.936e-8
0.087	2.942e-8
0.086	2.948e-8
0.085	2.954e-8
0.084	2.960e-8
0.083	2.966e-8
0.082	2.971e-8
0.081	2.977e-8
0.080	2.982e-8
0.079	2.988e-8
0.078	2.993e-8
0.077	2.998e-8
0.076	3.004e-8
0.075	3.009e-8
0.074	3.014e-8
0.073	3.019e-8
0.072	3.024e-8
0.071	3.030e-8
0.070	3.035e-8
0.069	3.040e-8
0.068	3.045e-8
0.067	3.050e-8
0.066	3.055e-8
0.065	3.059e-8
0.064	3.064e-8
0.063	3.069e-8
0.062	3.074e-8
0.061	3.079e-8
0.060	3.083e-8
0.059	3.088e-8
0.058	3.093e-8
0.057	3.097e-8
0.056	3.102e-8
0.055	3.107e-8
0.054	3.111e-8
0.053	3.115e-8
0.052	3.120e-8
0.051	3.124e-8
0.050	3.128e-8
0.049	3.133e-8
0.048	3.137e-8
0.047	3.141e-8
0.046	3.145e-8
0.045	3.150e-8
0.044	3.154e-8
0.043	3.158e-8
0.042	3.162e-8
0.041	3.166e-8
0.040	3.170e-8
0.039	3.174e-8
0.038	3.178e-8
0.037	3.182e-8
0.036	3.186e-8
0.035	3.189e-8
0.034	3.193e-8
0.033	3.197e-8
0.032	3.201e-8
0.031	3.205e-8
0.030	3.209e-8
0.029	3.213e-8
0.028	3.216e-8
0.027	3.220e-8
0.026	3.224e-8
0.025	3.227e-8
0.024	3.231e-8
0.023	3.234e-8
0.022	3.237e-8
0.021	3.241e-8
0.020	3.244e-8
0.019	3.248e-8
0.018	3.251e-8
0.017	3.255e-8
0.016	3.258e-8
0.015	3.262e-8
0.014	3.265e-8
0.013	3.268e-8
0.012	3.272e-8
0.011	3.275e-8
0.010	3.278e-8
0.009	3.282e-8
0.008	3.285e-8
0.007	3.288e-8
0.006	3.292e-8
0.005	3.295e-8
0.004	3.298e-8
0.003	3.301e-8
0.002	3.304e-8
0.001	3.308e-8
0.000	3.311e-8
-0.001	3.315e-8
-0.002	3.318e-8
-0.003	3.321e-8
-0.004	3.325e-8
-0.005	3.328e-8
-0.006	3.331e-8
-0.007	3.335e-8
-0.008	3.338e-8
-0.009	3.341e-8
-0.010	3.345e-8
-0.011	3.348e-8
-0.012	3.351e-8
-0.013	3.354e-8
-0.014	3.358e-8
-0.015	3.361e-8
-0.016	3.364e-8
-0.017	3.367e-8
-0.018	3.370e-8
-0.019	3.374e-8
-0.020	3.377e-8
-0.021	3.380e-8
-0.022	3.383e-8
-0.023	3.386e-8
-0.024	3.389e-8
-0.025	3.392e-8
-0.026	3.394e-8
-0.027	3.397e-8
-0.028	3.400e-8
-0.029	3.403e-8
-0.030	3.406e-8
-0.031	3.409e-8
-0.032	3.412e-8
-0.033	3.415e-8
-0.034	3.418e-8
-0.035	3.420e-8
-0.036	3.423e-8
-0.037	3.426e-8
-0.038	3.429e-8
-0.039	3.432e-8
-0.040	3.435e-8
-0.041	3.438e-8
-0.042	3.441e-8
-0.043	3.444e-8
-0.044	3.447e-8
-0.045	3.450e-8
-0.046	3.454e-8
-0.047	3.457e-8
-0.048	3.460e-8
-0.049	3.464e-8
-0.050	3.467e-8
-0.051	3.470e-8
-0.052	3.474e-8
-0.053	3.477e-8
-0.054	3.481e-8
-0.055	3.485e-8
-0.056	3.488e-8
-0.057	3.492e-8
-0.058	3.495e-8
-0.059	3.499e-8
-0.060	3.503e-8
-0.061	3.506e-8
-0.062	3.510e-8
-0.063	3.513e-8
-0.064	3.517e-8
-0.065	3.520e-8
-0.066	3.524e-8
-0.067	3.528e-8
-0.068	3.531e-8
-0.069	3.535e-8
-0.070	3.538e-8
-0.071	3.541e-8
-0.072	3.545e-8
-0.073	3.548e-8
-0.074	3.551e-8
-0.075	3.555e-8
-0.076	3.558e-8
-0.077	3.561e-8
-0.078	3.564e-8
-0.079	3.568e-8
-0.080	3.571e-8
-0.081	3.574e-8
-0.082	3.577e-8
-0.083	3.580e-8
-0.084	3.584e-8
-0.085	3.586e-8
-0.086	3.590e-8
-0.087	3.593e-8
-0.088	3.596e-8
-0.089	3.599e-8
-0.090	3.602e-8
-0.091	3.606e-8
-0.092	3.609e-8
-0.093	3.612e-8
-0.094	3.616e-8
-0.095	3.619e-8
-0.096	3.623e-8
-0.097	3.626e-8
-0.098	3.630e-8
-0.099	3.633e-8
-0.100	3.637e-8
-0.101	3.641e-8
-0.102	3.644e-8
-0.103	3.648e-8
-0.104	3.652e-8
-0.105	3.656e-8
-0.106	3.659e-8
-0.107	3.663e-8
-0.108	3.667e-8
-0.109	3.671e-8
-0.110	3.675e-8
-0.111	3.679e-8
-0.112	3.683e-8
-0.113	3.686e-8
-0.114	3.690e-8
-0.115	3.694e-8
-0.116	3.698e-8
-0.117	3.702e-8
-0.118	3.706e-8
-0.119	3.710e-8
-0.120	3.714e-8
-0.121	3.718e-8
-0.122	3.722e-8
-0.123	3.725e-8
-0.124	3.729e-8
-0.125	3.733e-8
-0.126	3.737e-8
-0.127	3.741e-8
-0.128	3.745e-8
-0.129	3.749e-8
-0.130	3.753e-8
-0.131	3.757e-8
-0.132	3.761e-8
-0.133	3.765e-8
-0.134	3.770e-8
-0.135	3.774e-8
-0.136	3.778e-8
-0.137	3.782e-8
-0.138	3.787e-8
-0.139	3.791e-8
-0.140	3.796e-8
-0.141	3.800e-8
-0.142	3.805e-8
-0.143	3.809e-8
-0.144	3.814e-8
-0.145	3.818e-8
-0.146	3.823e-8
-0.147	3.827e-8
-0.148	3.832e-8
-0.149	3.836e-8
-0.150	3.841e-8
-0.151	3.845e-8
-0.152	3.850e-8
-0.153	3.854e-8
-0.154	3.858e-8
-0.155	3.862e-8
-0.156	3.866e-8
-0.157	3.870e-8
-0.158	3.874e-8
-0.159	3.879e-8
-0.160	3.883e-8
-0.161	3.887e-8
-0.162	3.891e-8
-0.163	3.895e-8
-0.164	3.900e-8
-0.165	3.904e-8
-0.166	3.909e-8
-0.167	3.913e-8
-0.168	3.918e-8
-0.169	3.923e-8
-0.170	3.927e-8
-0.171	3.932e-8
-0.172	3.937e-8
-0.173	3.942e-8
-0.174	3.948e-8
-0.175	3.953e-8
-0.176	3.959e-8
-0.177	3.965e-8
-0.178	3.971e-8
-0.179	3.977e-8
-0.180	3.983e-8
-0.181	3.989e-8
-0.182	3.996e-8
-0.183	4.002e-8
-0.184	4.009e-8
-0.185	4.015e-8
-0.186	4.022e-8
-0.187	4.029e-8
-0.188	4.036e-8
-0.189	4.042e-8
-0.190	4.049e-8
-0.191	4.056e-8
-0.192	4.063e-8
-0.193	4.070e-8
-0.194	4.076e-8
-0.195	4.083e-8
-0.196	4.090e-8
-0.197	4.096e-8
-0.198	4.103e-8
-0.199	4.109e-8
-0.200	4.116e-8
-0.201	4.122e-8
-0.202	4.129e-8
-0.203	4.135e-8
-0.204	4.142e-8
-0.205	4.148e-8
-0.206	4.155e-8
-0.207	4.162e-8
-0.208	4.169e-8
-0.209	4.176e-8
-0.210	4.183e-8
-0.211	4.191e-8
-0.212	4.198e-8
-0.213	4.205e-8
-0.214	4.213e-8
-0.215	4.220e-8
-0.216	4.227e-8
-0.217	4.235e-8
-0.218	4.243e-8
-0.219	4.250e-8
-0.220	4.258e-8
-0.221	4.266e-8
-0.222	4.274e-8
-0.223	4.282e-8
-0.224	4.290e-8
-0.225	4.298e-8
-0.226	4.307e-8
-0.227	4.315e-8
-0.228	4.323e-8
-0.229	4.331e-8
-0.230	4.339e-8
-0.231	4.348e-8
-0.232	4.356e-8
-0.233	4.364e-8
-0.234	4.372e-8
-0.235	4.380e-8
-0.236	4.388e-8
-0.237	4.396e-8
-0.238	4.405e-8
-0.239	4.413e-8
-0.240	4.421e-8
-0.241	4.429e-8
-0.242	4.437e-8
-0.243	4.445e-8
-0.244	4.453e-8
-0.245	4.461e-8
-0.246	4.470e-8
-0.247	4.478e-8
-0.248	4.486e-8
-0.249	4.494e-8
-0.250	4.503e-8
-0.251	4.511e-8
-0.252	4.520e-8
-0.253	4.528e-8
-0.254	4.537e-8
-0.255	4.545e-8
-0.256	4.554e-8
-0.257	4.563e-8
-0.258	4.572e-8
-0.259	4.581e-8
-0.260	4.589e-8
-0.261	4.598e-8
-0.262	4.607e-8
-0.263	4.615e-8
-0.264	4.624e-8
-0.265	4.633e-8
-0.266	4.642e-8
-0.267	4.651e-8
-0.268	4.659e-8
-0.269	4.668e-8
-0.270	4.677e-8
-0.271	4.686e-8
-0.272	4.695e-8
-0.273	4.704e-8
-0.274	4.713e-8
-0.275	4.722e-8
-0.276	4.731e-8
-0.277	4.740e-8
-0.278	4.749e-8
-0.279	4.759e-8
-0.280	4.767e-8
-0.281	4.777e-8
-0.282	4.786e-8
-0.283	4.795e-8
-0.284	4.805e-8
-0.285	4.814e-8
-0.286	4.823e-8
-0.287	4.833e-8
-0.288	4.842e-8
-0.289	4.852e-8
-0.290	4.861e-8
-0.291	4.871e-8
-0.292	4.880e-8
-0.293	4.890e-8
-0.294	4.900e-8
-0.295	4.909e-8
-0.296	4.919e-8
-0.297	4.928e-8
-0.298	4.938e-8
-0.299	4.947e-8
-0.300	4.957e-8
-0.301	4.966e-8
-0.302	4.976e-8
-0.303	4.985e-8
-0.304	4.994e-8
-0.305	5.004e-8
-0.306	5.013e-8
-0.307	5.022e-8
-0.308	5.030e-8
-0.309	5.039e-8
-0.310	5.048e-8
-0.311	5.057e-8
-0.312	5.065e-8
-0.313	5.074e-8
-0.314	5.082e-8
-0.315	5.091e-8
-0.316	5.099e-8
-0.317	5.107e-8
-0.318	5.116e-8
-0.319	5.124e-8
-0.320	5.132e-8
-0.321	5.140e-8
-0.322	5.148e-8
-0.323	5.157e-8
-0.324	5.165e-8
-0.325	5.173e-8
-0.326	5.181e-8
-0.327	5.189e-8
-0.328	5.197e-8
-0.329	5.206e-8
-0.330	5.214e-8
-0.331	5.222e-8
-0.332	5.230e-8
-0.333	5.239e-8
-0.334	5.247e-8
-0.335	5.255e-8
-0.336	5.264e-8
-0.337	5.272e-8
-0.338	5.280e-8
-0.339	5.289e-8
-0.340	5.297e-8
-0.341	5.306e-8
-0.342	5.314e-8
-0.343	5.323e-8
-0.344	5.332e-8
-0.345	5.340e-8
-0.346	5.349e-8
-0.347	5.358e-8
-0.348	5.367e-8
-0.349	5.376e-8
-0.350	5.385e-8
-0.351	5.394e-8
-0.352	5.403e-8
-0.353	5.412e-8
-0.354	5.421e-8
-0.355	5.430e-8
-0.356	5.439e-8
-0.357	5.448e-8
-0.358	5.458e-8
-0.359	5.467e-8
-0.360	5.477e-8
-0.361	5.486e-8
-0.362	5.496e-8
-0.363	5.505e-8
-0.364	5.515e-8
-0.365	5.525e-8
-0.366	5.535e-8
-0.367	5.544e-8
-0.368	5.554e-8
-0.369	5.564e-8
-0.370	5.574e-8
-0.371	5.584e-8
-0.372	5.593e-8
-0.373	5.603e-8
-0.374	5.613e-8
-0.375	5.623e-8
-0.376	5.634e-8
-0.377	5.644e-8
-0.378	5.654e-8
-0.379	5.664e-8
-0.380	5.674e-8
-0.381	5.685e-8
-0.382	5.695e-8
-0.383	5.705e-8
-0.384	5.716e-8
-0.385	5.727e-8
-0.386	5.737e-8
-0.387	5.748e-8
-0.388	5.759e-8
-0.389	5.770e-8
-0.390	5.781e-8
-0.391	5.792e-8
-0.392	5.803e-8
-0.393	5.815e-8
-0.394	5.826e-8
-0.395	5.838e-8
-0.396	5.849e-8
-0.397	5.861e-8
-0.398	5.873e-8
-0.399	5.885e-8
-0.400	5.897e-8
-0.401	5.910e-8
-0.402	5.922e-8
-0.403	5.935e-8
-0.404	5.948e-8
-0.405	5.960e-8
-0.406	5.973e-8
-0.407	5.986e-8
-0.408	5.999e-8
-0.409	6.012e-8
-0.410	6.025e-8
-0.411	6.039e-8
-0.412	6.052e-8
-0.413	6.065e-8
-0.414	6.078e-8
-0.415	6.092e-8
-0.416	6.105e-8
-0.417	6.119e-8
-0.418	6.133e-8
-0.419	6.147e-8
-0.420	6.161e-8
-0.421	6.175e-8
-0.422	6.190e-8
-0.423	6.204e-8
-0.424	6.219e-8
-0.425	6.233e-8
-0.426	6.248e-8
-0.427	6.263e-8
-0.428	6.278e-8
-0.429	6.294e-8
-0.430	6.309e-8
-0.431	6.325e-8
-0.432	6.341e-8
-0.433	6.357e-8
-0.434	6.373e-8
-0.435	6.390e-8
-0.436	6.407e-8
-0.437	6.424e-8
-0.438	6.441e-8
-0.439	6.458e-8
-0.440	6.476e-8
-0.441	6.494e-8
-0.442	6.512e-8
-0.443	6.530e-8
-0.444	6.548e-8
-0.445	6.567e-8
-0.446	6.586e-8
-0.447	6.605e-8
-0.448	6.624e-8
-0.449	6.644e-8
-0.450	6.663e-8
-0.451	6.683e-8
-0.452	6.703e-8
-0.453	6.723e-8
-0.454	6.744e-8
-0.455	6.765e-8
-0.456	6.786e-8
-0.457	6.807e-8
-0.458	6.829e-8
-0.459	6.852e-8
-0.460	6.874e-8
-0.461	6.897e-8
-0.462	6.921e-8
-0.463	6.944e-8
-0.464	6.968e-8
-0.465	6.992e-8
-0.466	7.017e-8
-0.467	7.041e-8
-0.468	7.066e-8
-0.469	7.091e-8
-0.470	7.117e-8
-0.471	7.142e-8
-0.472	7.168e-8
-0.473	7.194e-8
-0.474	7.220e-8
-0.475	7.246e-8
-0.476	7.272e-8
-0.477	7.297e-8
-0.478	7.323e-8
-0.479	7.349e-8
-0.480	7.375e-8
-0.481	7.401e-8
-0.482	7.427e-8
-0.483	7.454e-8
-0.484	7.480e-8
-0.485	7.507e-8
-0.486	7.534e-8
-0.487	7.561e-8
-0.488	7.588e-8
-0.489	7.615e-8
-0.490	7.642e-8
-0.491	7.670e-8
-0.492	7.697e-8
-0.493	7.725e-8
-0.494	7.753e-8
-0.495	7.781e-8
-0.496	7.809e-8
-0.497	7.837e-8
-0.498	7.865e-8
-0.499	7.894e-8
-0.500	2.209e-8
-0.499	2.054e-8
-0.498	1.903e-8
-0.497	1.755e-8
-0.496	1.610e-8
-0.495	1.469e-8
-0.494	1.331e-8
-0.493	1.196e-8
-0.492	1.064e-8
-0.491	9.359e-9
-0.490	8.109e-9
-0.489	6.891e-9
-0.488	5.707e-9
-0.487	4.556e-9
-0.486	3.437e-9
-0.485	2.351e-9
-0.484	1.298e-9
-0.483	2.782e-10
-0.482	-7.089e-10
-0.481	-1.663e-9
-0.480	-2.585e-9
-0.479	-3.473e-9
-0.478	-4.329e-9
-0.477	-5.152e-9
-0.476	-5.941e-9
-0.475	-6.624e-9
-0.474	-7.272e-9
-0.473	-7.889e-9
-0.472	-8.475e-9
-0.471	-9.033e-9
-0.470	-9.564e-9
-0.469	-1.007e-8
-0.468	-1.055e-8
-0.467	-1.101e-8
-0.466	-1.145e-8
-0.465	-1.187e-8
-0.464	-1.228e-8
-0.463	-1.267e-8
-0.462	-1.305e-8
-0.461	-1.341e-8
-0.460	-1.377e-8
-0.459	-1.412e-8
-0.458	-1.446e-8
-0.457	-1.479e-8
-0.456	-1.513e-8
-0.455	-1.545e-8
-0.454	-1.578e-8
-0.453	-1.611e-8
-0.452	-1.644e-8
-0.451	-1.677e-8
-0.450	-1.709e-8
-0.449	-1.740e-8
-0.448	-1.770e-8
-0.447	-1.800e-8
-0.446	-1.828e-8
-0.445	-1.857e-8
-0.444	-1.884e-8
-0.443	-1.912e-8
-0.442	-1.938e-8
-0.441	-1.964e-8
-0.440	-1.990e-8
-0.439	-2.016e-8
-0.438	-2.041e-8
-0.437	-2.065e-8
-0.436	-2.089e-8
-0.435	-2.113e-8
-0.434	-2.136e-8
-0.433	-2.159e-8
-0.432	-2.182e-8
-0.431	-2.204e-8
-0.430	-2.226e-8
-0.429	-2.248e-8
-0.428	-2.269e-8
-0.427	-2.290e-8
-0.426	-2.311e-8
-0.425	-2.332e-8
[truncated: 2,024 more rows]
