# Supplementary material for: Functional and structural similarity of human DNA primase [4Fe4S] cluster domain constructs
Source: PLoS One. 2018 Dec 18;13(12):e0209345. doi: 10.1371/journal.pone.0209345 (PMC6298731; doi:10.1371/journal.pone.0209345)
Supplement: S7 Dataset — (ZIP) [file pone.0209345.s013.zip › S7_dataset/CV unaltered 1.csv]

19-Jul	2017 18:38:01
Cyclic Voltammetry
File: d:\07-19-17\40um p58c\cv unaltered 1.csv
Data Source: Experiment
Instrument Model: CHI760B
Data Proc: Smoothing
Header:
Note:
Init E (V) = 0
High E (V) = 0.2
Low E (V) = -0.5
Init P/N = N
Scan Rate (V/s) = 0.1
Segment = 6
Sample Interval (V) = 0.001
Quiet Time (sec) = 2
Sensitivity (A/V) = 1e-7
Segment 1:
Segment 2:
Segment 3:
Segment 4:
Segment 5:
Segment 6:
Potential/V	Current/A
0	6.37E-09
-0.001	7.13E-09
-0.002	7.86E-09
-0.003	8.58E-09
-0.004	9.29E-09
-0.005	9.98E-09
-0.006	1.07E-08
-0.007	1.13E-08
-0.008	1.20E-08
-0.009	1.26E-08
-0.01	1.32E-08
-0.011	1.38E-08
-0.012	1.44E-08
-0.013	1.49E-08
-0.014	1.55E-08
-0.015	1.60E-08
-0.016	1.65E-08
-0.017	1.70E-08
-0.018	1.75E-08
-0.019	1.80E-08
-0.02	1.84E-08
-0.021	1.88E-08
-0.022	1.93E-08
-0.023	1.97E-08
-0.024	2.01E-08
-0.025	2.04E-08
-0.026	2.07E-08
-0.027	2.10E-08
-0.028	2.13E-08
-0.029	2.15E-08
-0.03	2.18E-08
-0.031	2.20E-08
-0.032	2.23E-08
-0.033	2.25E-08
-0.034	2.27E-08
-0.035	2.29E-08
-0.036	2.31E-08
-0.037	2.33E-08
-0.038	2.35E-08
-0.039	2.37E-08
-0.04	2.39E-08
-0.041	2.41E-08
-0.042	2.43E-08
-0.043	2.44E-08
-0.044	2.46E-08
-0.045	2.48E-08
-0.046	2.50E-08
-0.047	2.52E-08
-0.048	2.54E-08
-0.049	2.56E-08
-0.05	2.58E-08
-0.051	2.60E-08
-0.052	2.61E-08
-0.053	2.63E-08
-0.054	2.65E-08
-0.055	2.67E-08
-0.056	2.69E-08
-0.057	2.70E-08
-0.058	2.72E-08
-0.059	2.74E-08
-0.06	2.76E-08
-0.061	2.77E-08
-0.062	2.79E-08
-0.063	2.81E-08
-0.064	2.82E-08
-0.065	2.84E-08
-0.066	2.85E-08
-0.067	2.87E-08
-0.068	2.89E-08
-0.069	2.90E-08
-0.07	2.92E-08
-0.071	2.93E-08
-0.072	2.95E-08
-0.073	2.96E-08
-0.074	2.98E-08
-0.075	2.99E-08
-0.076	3.01E-08
-0.077	3.02E-08
-0.078	3.04E-08
-0.079	3.05E-08
-0.08	3.07E-08
-0.081	3.08E-08
-0.082	3.10E-08
-0.083	3.11E-08
-0.084	3.12E-08
-0.085	3.14E-08
-0.086	3.15E-08
-0.087	3.17E-08
-0.088	3.18E-08
-0.089	3.19E-08
-0.09	3.21E-08
-0.091	3.22E-08
-0.092	3.23E-08
-0.093	3.24E-08
-0.094	3.26E-08
-0.095	3.27E-08
-0.096	3.28E-08
-0.097	3.29E-08
-0.098	3.31E-08
-0.099	3.32E-08
-0.1	3.33E-08
-0.101	3.34E-08
-0.102	3.36E-08
-0.103	3.37E-08
-0.104	3.38E-08
-0.105	3.39E-08
-0.106	3.40E-08
-0.107	3.41E-08
-0.108	3.42E-08
-0.109	3.43E-08
-0.11	3.45E-08
-0.111	3.46E-08
-0.112	3.47E-08
-0.113	3.48E-08
-0.114	3.49E-08
-0.115	3.50E-08
-0.116	3.51E-08
-0.117	3.52E-08
-0.118	3.53E-08
-0.119	3.54E-08
-0.12	3.55E-08
-0.121	3.56E-08
-0.122	3.57E-08
-0.123	3.58E-08
-0.124	3.59E-08
-0.125	3.60E-08
-0.126	3.61E-08
-0.127	3.62E-08
-0.128	3.63E-08
-0.129	3.64E-08
-0.13	3.65E-08
-0.131	3.66E-08
-0.132	3.67E-08
-0.133	3.68E-08
-0.134	3.69E-08
-0.135	3.70E-08
-0.136	3.71E-08
-0.137	3.72E-08
-0.138	3.73E-08
-0.139	3.74E-08
-0.14	3.75E-08
-0.141	3.76E-08
-0.142	3.77E-08
-0.143	3.77E-08
-0.144	3.78E-08
-0.145	3.79E-08
-0.146	3.80E-08
-0.147	3.81E-08
-0.148	3.82E-08
-0.149	3.83E-08
-0.15	3.84E-08
-0.151	3.85E-08
-0.152	3.86E-08
-0.153	3.87E-08
-0.154	3.88E-08
-0.155	3.88E-08
-0.156	3.89E-08
-0.157	3.90E-08
-0.158	3.91E-08
-0.159	3.92E-08
-0.16	3.93E-08
-0.161	3.94E-08
-0.162	3.95E-08
-0.163	3.96E-08
-0.164	3.96E-08
-0.165	3.97E-08
-0.166	3.98E-08
-0.167	3.99E-08
-0.168	4.00E-08
-0.169	4.01E-08
-0.17	4.02E-08
-0.171	4.02E-08
-0.172	4.03E-08
-0.173	4.04E-08
-0.174	4.05E-08
-0.175	4.06E-08
-0.176	4.07E-08
-0.177	4.07E-08
-0.178	4.08E-08
-0.179	4.09E-08
-0.18	4.10E-08
-0.181	4.11E-08
-0.182	4.11E-08
-0.183	4.12E-08
-0.184	4.13E-08
-0.185	4.14E-08
-0.186	4.15E-08
-0.187	4.15E-08
-0.188	4.16E-08
-0.189	4.17E-08
-0.19	4.18E-08
-0.191	4.18E-08
-0.192	4.19E-08
-0.193	4.20E-08
-0.194	4.20E-08
-0.195	4.21E-08
-0.196	4.22E-08
-0.197	4.23E-08
-0.198	4.23E-08
-0.199	4.24E-08
-0.2	4.25E-08
-0.201	4.26E-08
-0.202	4.26E-08
-0.203	4.27E-08
-0.204	4.28E-08
-0.205	4.29E-08
-0.206	4.29E-08
-0.207	4.30E-08
-0.208	4.31E-08
-0.209	4.32E-08
-0.21	4.32E-08
-0.211	4.33E-08
-0.212	4.34E-08
-0.213	4.35E-08
-0.214	4.36E-08
-0.215	4.36E-08
-0.216	4.37E-08
-0.217	4.38E-08
-0.218	4.39E-08
-0.219	4.40E-08
-0.22	4.40E-08
-0.221	4.41E-08
-0.222	4.42E-08
-0.223	4.43E-08
-0.224	4.44E-08
-0.225	4.44E-08
-0.226	4.45E-08
-0.227	4.46E-08
-0.228	4.47E-08
-0.229	4.48E-08
-0.23	4.49E-08
-0.231	4.49E-08
-0.232	4.50E-08
-0.233	4.51E-08
-0.234	4.52E-08
-0.235	4.52E-08
-0.236	4.53E-08
-0.237	4.54E-08
-0.238	4.55E-08
-0.239	4.55E-08
-0.24	4.56E-08
-0.241	4.57E-08
-0.242	4.58E-08
-0.243	4.59E-08
-0.244	4.59E-08
-0.245	4.60E-08
-0.246	4.61E-08
-0.247	4.62E-08
-0.248	4.62E-08
-0.249	4.63E-08
-0.25	4.64E-08
-0.251	4.65E-08
-0.252	4.66E-08
-0.253	4.66E-08
-0.254	4.67E-08
-0.255	4.68E-08
-0.256	4.69E-08
-0.257	4.70E-08
-0.258	4.70E-08
-0.259	4.71E-08
-0.26	4.72E-08
-0.261	4.73E-08
-0.262	4.74E-08
-0.263	4.74E-08
-0.264	4.75E-08
-0.265	4.76E-08
-0.266	4.77E-08
-0.267	4.78E-08
-0.268	4.79E-08
-0.269	4.80E-08
-0.27	4.80E-08
-0.271	4.81E-08
-0.272	4.82E-08
-0.273	4.83E-08
-0.274	4.84E-08
-0.275	4.85E-08
-0.276	4.86E-08
-0.277	4.87E-08
-0.278	4.88E-08
-0.279	4.89E-08
-0.28	4.89E-08
-0.281	4.90E-08
-0.282	4.91E-08
-0.283	4.92E-08
-0.284	4.93E-08
-0.285	4.94E-08
-0.286	4.95E-08
-0.287	4.96E-08
-0.288	4.97E-08
-0.289	4.98E-08
-0.29	4.99E-08
-0.291	5.00E-08
-0.292	5.01E-08
-0.293	5.02E-08
-0.294	5.03E-08
-0.295	5.04E-08
-0.296	5.05E-08
-0.297	5.06E-08
-0.298	5.07E-08
-0.299	5.07E-08
-0.3	5.08E-08
-0.301	5.09E-08
-0.302	5.10E-08
-0.303	5.11E-08
-0.304	5.12E-08
-0.305	5.13E-08
-0.306	5.14E-08
-0.307	5.15E-08
-0.308	5.16E-08
-0.309	5.17E-08
-0.31	5.18E-08
-0.311	5.19E-08
-0.312	5.20E-08
-0.313	5.21E-08
-0.314	5.22E-08
-0.315	5.23E-08
-0.316	5.24E-08
-0.317	5.26E-08
-0.318	5.27E-08
-0.319	5.28E-08
-0.32	5.29E-08
-0.321	5.30E-08
-0.322	5.31E-08
-0.323	5.32E-08
-0.324	5.33E-08
-0.325	5.34E-08
-0.326	5.35E-08
-0.327	5.36E-08
-0.328	5.37E-08
-0.329	5.38E-08
-0.33	5.39E-08
-0.331	5.40E-08
-0.332	5.41E-08
-0.333	5.42E-08
-0.334	5.44E-08
-0.335	5.45E-08
-0.336	5.46E-08
-0.337	5.47E-08
-0.338	5.48E-08
-0.339	5.49E-08
-0.34	5.50E-08
-0.341	5.51E-08
-0.342	5.52E-08
-0.343	5.54E-08
-0.344	5.55E-08
-0.345	5.56E-08
-0.346	5.57E-08
-0.347	5.58E-08
-0.348	5.59E-08
-0.349	5.61E-08
-0.35	5.62E-08
-0.351	5.63E-08
-0.352	5.64E-08
-0.353	5.65E-08
-0.354	5.66E-08
-0.355	5.68E-08
-0.356	5.69E-08
-0.357	5.70E-08
-0.358	5.71E-08
-0.359	5.72E-08
-0.36	5.74E-08
-0.361	5.75E-08
-0.362	5.76E-08
-0.363	5.77E-08
-0.364	5.78E-08
-0.365	5.80E-08
-0.366	5.81E-08
-0.367	5.82E-08
-0.368	5.83E-08
-0.369	5.85E-08
-0.37	5.86E-08
-0.371	5.87E-08
-0.372	5.88E-08
-0.373	5.90E-08
-0.374	5.91E-08
-0.375	5.92E-08
-0.376	5.93E-08
-0.377	5.95E-08
-0.378	5.96E-08
-0.379	5.97E-08
-0.38	5.99E-08
-0.381	6.00E-08
-0.382	6.01E-08
-0.383	6.03E-08
-0.384	6.04E-08
-0.385	6.05E-08
-0.386	6.07E-08
-0.387	6.08E-08
-0.388	6.09E-08
-0.389	6.11E-08
-0.39	6.12E-08
-0.391	6.14E-08
-0.392	6.15E-08
-0.393	6.16E-08
-0.394	6.18E-08
-0.395	6.19E-08
-0.396	6.21E-08
-0.397	6.22E-08
-0.398	6.24E-08
-0.399	6.25E-08
-0.4	6.27E-08
-0.401	6.28E-08
-0.402	6.30E-08
-0.403	6.31E-08
-0.404	6.33E-08
-0.405	6.34E-08
-0.406	6.36E-08
-0.407	6.37E-08
-0.408	6.39E-08
-0.409	6.40E-08
-0.41	6.42E-08
-0.411	6.44E-08
-0.412	6.45E-08
-0.413	6.47E-08
-0.414	6.48E-08
-0.415	6.50E-08
-0.416	6.52E-08
-0.417	6.53E-08
-0.418	6.55E-08
-0.419	6.57E-08
-0.42	6.58E-08
-0.421	6.60E-08
-0.422	6.62E-08
-0.423	6.64E-08
-0.424	6.65E-08
-0.425	6.67E-08
-0.426	6.69E-08
-0.427	6.71E-08
-0.428	6.72E-08
-0.429	6.74E-08
-0.43	6.76E-08
-0.431	6.78E-08
-0.432	6.80E-08
-0.433	6.82E-08
-0.434	6.84E-08
-0.435	6.86E-08
-0.436	6.88E-08
-0.437	6.90E-08
-0.438	6.91E-08
-0.439	6.93E-08
-0.44	6.95E-08
-0.441	6.97E-08
-0.442	6.99E-08
-0.443	7.02E-08
-0.444	7.04E-08
-0.445	7.06E-08
-0.446	7.08E-08
-0.447	7.10E-08
-0.448	7.12E-08
-0.449	7.14E-08
-0.45	7.16E-08
-0.451	7.18E-08
-0.452	7.21E-08
-0.453	7.23E-08
-0.454	7.25E-08
-0.455	7.27E-08
-0.456	7.30E-08
-0.457	7.32E-08
-0.458	7.34E-08
-0.459	7.37E-08
-0.46	7.39E-08
-0.461	7.41E-08
-0.462	7.44E-08
-0.463	7.46E-08
-0.464	7.49E-08
-0.465	7.51E-08
-0.466	7.53E-08
-0.467	7.56E-08
-0.468	7.59E-08
-0.469	7.61E-08
-0.47	7.64E-08
-0.471	7.66E-08
-0.472	7.69E-08
-0.473	7.72E-08
-0.474	7.74E-08
-0.475	7.77E-08
-0.476	7.80E-08
-0.477	7.83E-08
-0.478	7.85E-08
-0.479	7.88E-08
-0.48	7.91E-08
-0.481	7.94E-08
-0.482	7.97E-08
-0.483	8.00E-08
-0.484	8.03E-08
-0.485	8.06E-08
-0.486	8.09E-08
-0.487	8.12E-08
-0.488	8.15E-08
-0.489	8.18E-08
-0.49	8.21E-08
-0.491	8.24E-08
-0.492	8.28E-08
-0.493	8.31E-08
-0.494	8.34E-08
-0.495	8.37E-08
-0.496	8.41E-08
-0.497	8.44E-08
-0.498	8.47E-08
-0.499	7.65E-08
-0.5	2.63E-08
-0.499	2.49E-08
-0.498	2.34E-08
-0.497	2.20E-08
-0.496	2.07E-08
-0.495	1.93E-08
-0.494	1.80E-08
-0.493	1.67E-08
-0.492	1.54E-08
-0.491	1.42E-08
-0.49	1.30E-08
-0.489	1.18E-08
-0.488	1.07E-08
-0.487	9.57E-09
-0.486	8.49E-09
-0.485	7.43E-09
-0.484	6.40E-09
-0.483	5.41E-09
-0.482	4.44E-09
-0.481	3.50E-09
-0.48	2.59E-09
-0.479	1.71E-09
-0.478	8.53E-10
-0.477	2.94E-11
-0.476	-7.65E-10
-0.475	-1.46E-09
-0.474	-2.12E-09
-0.473	-2.75E-09
-0.472	-3.36E-09
-0.471	-3.95E-09
-0.47	-4.50E-09
-0.469	-5.04E-09
-0.468	-5.56E-09
-0.467	-6.06E-09
-0.466	-6.54E-09
-0.465	-7.01E-09
-0.464	-7.47E-09
-0.463	-7.91E-09
-0.462	-8.34E-09
-0.461	-8.76E-09
-0.46	-9.18E-09
-0.459	-9.59E-09
-0.458	-1.00E-08
-0.457	-1.04E-08
-0.456	-1.08E-08
-0.455	-1.12E-08
-0.454	-1.16E-08
-0.453	-1.20E-08
-0.452	-1.24E-08
-0.451	-1.28E-08
-0.45	-1.32E-08
-0.449	-1.36E-08
-0.448	-1.40E-08
-0.447	-1.44E-08
-0.446	-1.47E-08
-0.445	-1.51E-08
-0.444	-1.54E-08
-0.443	-1.58E-08
-0.442	-1.61E-08
-0.441	-1.65E-08
-0.44	-1.68E-08
-0.439	-1.72E-08
-0.438	-1.75E-08
-0.437	-1.78E-08
-0.436	-1.81E-08
-0.435	-1.85E-08
-0.434	-1.88E-08
-0.433	-1.91E-08
-0.432	-1.94E-08
-0.431	-1.97E-08
-0.43	-2.00E-08
-0.429	-2.03E-08
-0.428	-2.06E-08
-0.427	-2.09E-08
-0.426	-2.12E-08
-0.425	-2.15E-08
-0.424	-2.17E-08
-0.423	-2.20E-08
-0.422	-2.23E-08
-0.421	-2.26E-08
-0.42	-2.28E-08
-0.419	-2.31E-08
-0.418	-2.34E-08
-0.417	-2.36E-08
-0.416	-2.39E-08
-0.415	-2.42E-08
-0.414	-2.44E-08
-0.413	-2.47E-08
-0.412	-2.49E-08
-0.411	-2.52E-08
-0.41	-2.54E-08
-0.409	-2.57E-08
-0.408	-2.59E-08
-0.407	-2.61E-08
-0.406	-2.64E-08
-0.405	-2.66E-08
-0.404	-2.68E-08
-0.403	-2.71E-08
-0.402	-2.73E-08
-0.401	-2.75E-08
-0.4	-2.77E-08
-0.399	-2.80E-08
-0.398	-2.82E-08
-0.397	-2.84E-08
-0.396	-2.86E-08
-0.395	-2.88E-08
-0.394	-2.90E-08
-0.393	-2.92E-08
-0.392	-2.95E-08
-0.391	-2.97E-08
-0.39	-2.99E-08
-0.389	-3.01E-08
-0.388	-3.03E-08
-0.387	-3.05E-08
-0.386	-3.07E-08
-0.385	-3.09E-08
-0.384	-3.10E-08
-0.383	-3.12E-08
-0.382	-3.14E-08
-0.381	-3.16E-08
-0.38	-3.18E-08
-0.379	-3.20E-08
-0.378	-3.22E-08
-0.377	-3.24E-08
-0.376	-3.25E-08
-0.375	-3.27E-08
-0.374	-3.29E-08
-0.373	-3.31E-08
-0.372	-3.33E-08
-0.371	-3.34E-08
-0.37	-3.36E-08
-0.369	-3.38E-08
-0.368	-3.40E-08
-0.367	-3.41E-08
-0.366	-3.43E-08
-0.365	-3.45E-08
-0.364	-3.47E-08
-0.363	-3.48E-08
-0.362	-3.50E-08
-0.361	-3.51E-08
-0.36	-3.53E-08
-0.359	-3.55E-08
-0.358	-3.56E-08
-0.357	-3.58E-08
-0.356	-3.60E-08
-0.355	-3.61E-08
-0.354	-3.63E-08
-0.353	-3.64E-08
-0.352	-3.66E-08
-0.351	-3.67E-08
-0.35	-3.69E-08
-0.349	-3.70E-08
-0.348	-3.72E-08
-0.347	-3.73E-08
-0.346	-3.75E-08
-0.345	-3.76E-08
-0.344	-3.78E-08
-0.343	-3.79E-08
-0.342	-3.81E-08
-0.341	-3.82E-08
-0.34	-3.84E-08
-0.339	-3.85E-08
-0.338	-3.86E-08
-0.337	-3.88E-08
-0.336	-3.89E-08
-0.335	-3.91E-08
-0.334	-3.92E-08
-0.333	-3.93E-08
-0.332	-3.95E-08
-0.331	-3.96E-08
-0.33	-3.97E-08
-0.329	-3.99E-08
-0.328	-4.00E-08
-0.327	-4.01E-08
-0.326	-4.03E-08
-0.325	-4.04E-08
-0.324	-4.06E-08
-0.323	-4.07E-08
-0.322	-4.08E-08
-0.321	-4.10E-08
-0.32	-4.11E-08
-0.319	-4.12E-08
-0.318	-4.13E-08
-0.317	-4.15E-08
-0.316	-4.16E-08
-0.315	-4.17E-08
-0.314	-4.19E-08
-0.313	-4.20E-08
-0.312	-4.21E-08
-0.311	-4.22E-08
-0.31	-4.24E-08
-0.309	-4.25E-08
-0.308	-4.26E-08
-0.307	-4.27E-08
-0.306	-4.29E-08
-0.305	-4.30E-08
-0.304	-4.31E-08
-0.303	-4.32E-08
-0.302	-4.33E-08
-0.301	-4.35E-08
-0.3	-4.36E-08
-0.299	-4.37E-08
-0.298	-4.38E-08
-0.297	-4.39E-08
-0.296	-4.40E-08
-0.295	-4.42E-08
-0.294	-4.43E-08
-0.293	-4.44E-08
-0.292	-4.45E-08
-0.291	-4.46E-08
-0.29	-4.47E-08
-0.289	-4.48E-08
-0.288	-4.49E-08
-0.287	-4.51E-08
-0.286	-4.52E-08
-0.285	-4.53E-08
-0.284	-4.54E-08
-0.283	-4.55E-08
-0.282	-4.56E-08
-0.281	-4.57E-08
-0.28	-4.58E-08
-0.279	-4.59E-08
-0.278	-4.61E-08
-0.277	-4.62E-08
-0.276	-4.63E-08
-0.275	-4.64E-08
-0.274	-4.65E-08
-0.273	-4.66E-08
-0.272	-4.67E-08
-0.271	-4.68E-08
-0.27	-4.69E-08
-0.269	-4.71E-08
-0.268	-4.72E-08
-0.267	-4.73E-08
-0.266	-4.74E-08
-0.265	-4.75E-08
-0.264	-4.76E-08
-0.263	-4.77E-08
-0.262	-4.78E-08
-0.261	-4.79E-08
-0.26	-4.80E-08
-0.259	-4.82E-08
-0.258	-4.83E-08
-0.257	-4.84E-08
-0.256	-4.85E-08
-0.255	-4.86E-08
-0.254	-4.87E-08
-0.253	-4.88E-08
-0.252	-4.89E-08
-0.251	-4.90E-08
-0.25	-4.91E-08
-0.249	-4.92E-08
-0.248	-4.93E-08
-0.247	-4.94E-08
-0.246	-4.95E-08
-0.245	-4.96E-08
-0.244	-4.98E-08
-0.243	-4.99E-08
-0.242	-5.00E-08
-0.241	-5.01E-08
-0.24	-5.02E-08
-0.239	-5.03E-08
-0.238	-5.04E-08
-0.237	-5.05E-08
-0.236	-5.06E-08
-0.235	-5.07E-08
-0.234	-5.08E-08
-0.233	-5.09E-08
-0.232	-5.10E-08
-0.231	-5.11E-08
-0.23	-5.12E-08
-0.229	-5.13E-08
-0.228	-5.14E-08
-0.227	-5.15E-08
-0.226	-5.16E-08
-0.225	-5.17E-08
-0.224	-5.18E-08
-0.223	-5.19E-08
-0.222	-5.20E-08
-0.221	-5.21E-08
-0.22	-5.22E-08
-0.219	-5.23E-08
-0.218	-5.24E-08
-0.217	-5.25E-08
-0.216	-5.26E-08
-0.215	-5.27E-08
-0.214	-5.28E-08
-0.213	-5.29E-08
-0.212	-5.30E-08
-0.211	-5.31E-08
-0.21	-5.32E-08
-0.209	-5.33E-08
-0.208	-5.34E-08
-0.207	-5.35E-08
-0.206	-5.36E-08
-0.205	-5.37E-08
-0.204	-5.38E-08
-0.203	-5.40E-08
-0.202	-5.41E-08
-0.201	-5.42E-08
-0.2	-5.43E-08
-0.199	-5.44E-08
-0.198	-5.45E-08
-0.197	-5.46E-08
-0.196	-5.47E-08
-0.195	-5.48E-08
-0.194	-5.49E-08
-0.193	-5.50E-08
-0.192	-5.51E-08
-0.191	-5.52E-08
-0.19	-5.53E-08
-0.189	-5.54E-08
-0.188	-5.55E-08
-0.187	-5.56E-08
-0.186	-5.58E-08
-0.185	-5.59E-08
-0.184	-5.60E-08
-0.183	-5.61E-08
-0.182	-5.62E-08
-0.181	-5.63E-08
-0.18	-5.64E-08
-0.179	-5.65E-08
-0.178	-5.66E-08
-0.177	-5.67E-08
-0.176	-5.68E-08
-0.175	-5.69E-08
-0.174	-5.70E-08
-0.173	-5.71E-08
-0.172	-5.72E-08
-0.171	-5.73E-08
-0.17	-5.74E-08
-0.169	-5.75E-08
-0.168	-5.76E-08
-0.167	-5.77E-08
-0.166	-5.78E-08
-0.165	-5.79E-08
-0.164	-5.80E-08
-0.163	-5.81E-08
-0.162	-5.82E-08
-0.161	-5.83E-08
-0.16	-5.85E-08
-0.159	-5.86E-08
-0.158	-5.87E-08
-0.157	-5.88E-08
-0.156	-5.89E-08
-0.155	-5.90E-08
-0.154	-5.91E-08
-0.153	-5.92E-08
-0.152	-5.93E-08
-0.151	-5.94E-08
-0.15	-5.95E-08
-0.149	-5.96E-08
-0.148	-5.97E-08
-0.147	-5.98E-08
-0.146	-5.99E-08
-0.145	-6.00E-08
-0.144	-6.01E-08
-0.143	-6.02E-08
-0.142	-6.03E-08
-0.141	-6.04E-08
-0.14	-6.05E-08
-0.139	-6.06E-08
-0.138	-6.07E-08
-0.137	-6.08E-08
-0.136	-6.09E-08
-0.135	-6.10E-08
-0.134	-6.11E-08
-0.133	-6.12E-08
-0.132	-6.13E-08
-0.131	-6.14E-08
-0.13	-6.16E-08
-0.129	-6.17E-08
-0.128	-6.18E-08
-0.127	-6.19E-08
-0.126	-6.20E-08
-0.125	-6.21E-08
-0.124	-6.22E-08
-0.123	-6.23E-08
-0.122	-6.24E-08
-0.121	-6.25E-08
-0.12	-6.26E-08
-0.119	-6.27E-08
-0.118	-6.28E-08
-0.117	-6.29E-08
-0.116	-6.30E-08
-0.115	-6.31E-08
-0.114	-6.32E-08
-0.113	-6.33E-08
-0.112	-6.34E-08
-0.111	-6.36E-08
-0.11	-6.37E-08
-0.109	-6.38E-08
-0.108	-6.39E-08
-0.107	-6.40E-08
-0.106	-6.41E-08
-0.105	-6.42E-08
-0.104	-6.43E-08
-0.103	-6.44E-08
-0.102	-6.45E-08
-0.101	-6.46E-08
-0.1	-6.47E-08
-0.099	-6.48E-08
-0.098	-6.49E-08
-0.097	-6.50E-08
-0.096	-6.51E-08
-0.095	-6.52E-08
-0.094	-6.53E-08
-0.093	-6.54E-08
-0.092	-6.55E-08
-0.091	-6.56E-08
-0.09	-6.57E-08
-0.089	-6.58E-08
-0.088	-6.60E-08
-0.087	-6.61E-08
-0.086	-6.62E-08
-0.085	-6.63E-08
-0.084	-6.64E-08
-0.083	-6.65E-08
-0.082	-6.66E-08
-0.081	-6.67E-08
-0.08	-6.68E-08
-0.079	-6.69E-08
-0.078	-6.70E-08
-0.077	-6.71E-08
-0.076	-6.72E-08
-0.075	-6.73E-08
-0.074	-6.74E-08
-0.073	-6.75E-08
-0.072	-6.76E-08
-0.071	-6.77E-08
-0.07	-6.78E-08
-0.069	-6.79E-08
-0.068	-6.80E-08
-0.067	-6.81E-08
-0.066	-6.83E-08
-0.065	-6.84E-08
-0.064	-6.85E-08
-0.063	-6.86E-08
-0.062	-6.87E-08
-0.061	-6.88E-08
-0.06	-6.89E-08
-0.059	-6.90E-08
-0.058	-6.91E-08
-0.057	-6.92E-08
-0.056	-6.93E-08
-0.055	-6.94E-08
-0.054	-6.95E-08
-0.053	-6.96E-08
-0.052	-6.97E-08
-0.051	-6.99E-08
-0.05	-7.00E-08
-0.049	-7.01E-08
-0.048	-7.02E-08
-0.047	-7.03E-08
-0.046	-7.04E-08
-0.045	-7.05E-08
-0.044	-7.06E-08
-0.043	-7.07E-08
-0.042	-7.09E-08
-0.041	-7.10E-08
-0.04	-7.11E-08
-0.039	-7.12E-08
-0.038	-7.13E-08
-0.037	-7.14E-08
-0.036	-7.15E-08
-0.035	-7.16E-08
-0.034	-7.18E-08
-0.033	-7.19E-08
-0.032	-7.20E-08
-0.031	-7.21E-08
-0.03	-7.22E-08
-0.029	-7.23E-08
-0.028	-7.25E-08
-0.027	-7.26E-08
-0.026	-7.27E-08
-0.025	-7.28E-08
-0.024	-7.29E-08
-0.023	-7.30E-08
-0.022	-7.32E-08
-0.021	-7.33E-08
-0.02	-7.34E-08
-0.019	-7.35E-08
-0.018	-7.36E-08
-0.017	-7.38E-08
-0.016	-7.39E-08
-0.015	-7.40E-08
-0.014	-7.41E-08
-0.013	-7.42E-08
-0.012	-7.43E-08
-0.011	-7.45E-08
-0.01	-7.46E-08
-0.009	-7.47E-08
-0.008	-7.48E-08
-0.007	-7.49E-08
-0.006	-7.51E-08
-0.005	-7.52E-08
-0.004	-7.53E-08
-0.003	-7.54E-08
-0.002	-7.55E-08
-0.001	-7.57E-08
0	-7.58E-08
0.001	-7.59E-08
0.002	-7.60E-08
0.003	-7.62E-08
0.004	-7.63E-08
0.005	-7.64E-08
0.006	-7.65E-08
0.007	-7.67E-08
0.008	-7.68E-08
0.009	-7.69E-08
0.01	-7.70E-08
0.011	-7.72E-08
0.012	-7.73E-08
0.013	-7.74E-08
0.014	-7.76E-08
0.015	-7.77E-08
0.016	-7.78E-08
0.017	-7.80E-08
0.018	-7.81E-08
0.019	-7.82E-08
0.02	-7.84E-08
0.021	-7.85E-08
0.022	-7.86E-08
0.023	-7.88E-08
0.024	-7.89E-08
0.025	-7.90E-08
0.026	-7.92E-08
0.027	-7.93E-08
0.028	-7.94E-08
0.029	-7.96E-08
0.03	-7.97E-08
0.031	-7.98E-08
0.032	-8.00E-08
0.033	-8.01E-08
0.034	-8.03E-08
0.035	-8.04E-08
0.036	-8.05E-08
0.037	-8.07E-08
0.038	-8.08E-08
0.039	-8.10E-08
0.04	-8.11E-08
0.041	-8.12E-08
0.042	-8.14E-08
0.043	-8.15E-08
0.044	-8.17E-08
0.045	-8.18E-08
0.046	-8.20E-08
0.047	-8.21E-08
0.048	-8.22E-08
0.049	-8.24E-08
0.05	-8.25E-08
0.051	-8.27E-08
0.052	-8.28E-08
0.053	-8.30E-08
0.054	-8.31E-08
0.055	-8.33E-08
0.056	-8.34E-08
0.057	-8.36E-08
0.058	-8.37E-08
0.059	-8.39E-08
0.06	-8.40E-08
0.061	-8.42E-08
0.062	-8.43E-08
0.063	-8.45E-08
0.064	-8.46E-08
0.065	-8.48E-08
0.066	-8.49E-08
0.067	-8.51E-08
0.068	-8.52E-08
0.069	-8.54E-08
0.07	-8.56E-08
0.071	-8.57E-08
0.072	-8.59E-08
0.073	-8.60E-08
0.074	-8.62E-08
0.075	-8.63E-08
0.076	-8.65E-08
0.077	-8.66E-08
0.078	-8.68E-08
0.079	-8.69E-08
0.08	-8.71E-08
0.081	-8.73E-08
0.082	-8.74E-08
0.083	-8.76E-08
0.084	-8.77E-08
0.085	-8.79E-08
0.086	-8.81E-08
0.087	-8.82E-08
0.088	-8.84E-08
0.089	-8.85E-08
0.09	-8.87E-08
0.091	-8.89E-08
0.092	-8.90E-08
0.093	-8.92E-08
0.094	-8.94E-08
0.095	-8.95E-08
0.096	-8.97E-08
0.097	-8.98E-08
0.098	-9.00E-08
0.099	-9.02E-08
0.1	-9.03E-08
0.101	-9.05E-08
0.102	-9.07E-08
0.103	-9.08E-08
0.104	-9.10E-08
0.105	-9.12E-08
0.106	-9.13E-08
0.107	-9.15E-08
0.108	-9.17E-08
0.109	-9.18E-08
0.11	-9.20E-08
0.111	-9.22E-08
0.112	-9.23E-08
0.113	-9.25E-08
0.114	-9.27E-08
0.115	-9.28E-08
0.116	-9.30E-08
0.117	-9.32E-08
0.118	-9.33E-08
0.119	-9.35E-08
0.12	-9.37E-08
0.121	-9.38E-08
0.122	-9.40E-08
0.123	-9.42E-08
0.124	-9.43E-08
0.125	-9.45E-08
0.126	-9.47E-08
0.127	-9.49E-08
0.128	-9.50E-08
0.129	-9.52E-08
0.13	-9.54E-08
0.131	-9.55E-08
0.132	-9.57E-08
0.133	-9.59E-08
0.134	-9.61E-08
0.135	-9.62E-08
0.136	-9.64E-08
0.137	-9.66E-08
0.138	-9.68E-08
0.139	-9.70E-08
0.14	-9.71E-08
0.141	-9.73E-08
0.142	-9.75E-08
0.143	-9.77E-08
0.144	-9.78E-08
0.145	-9.80E-08
0.146	-9.82E-08
0.147	-9.84E-08
0.148	-9.86E-08
0.149	-9.87E-08
0.15	-9.89E-08
0.151	-9.91E-08
0.152	-9.93E-08
0.153	-9.94E-08
0.154	-9.96E-08
0.155	-9.98E-08
0.156	-1.00E-07
0.157	-1.00E-07
0.158	-1.00E-07
0.159	-1.01E-07
0.16	-1.01E-07
0.161	-1.01E-07
0.162	-1.01E-07
0.163	-1.01E-07
0.164	-1.02E-07
0.165	-1.02E-07
0.166	-1.02E-07
0.167	-1.02E-07
0.168	-1.02E-07
0.169	-1.02E-07
0.17	-1.03E-07
0.171	-1.03E-07
0.172	-1.03E-07
0.173	-1.03E-07
0.174	-1.03E-07
0.175	-1.04E-07
0.176	-1.04E-07
0.177	-1.04E-07
0.178	-1.04E-07
0.179	-1.04E-07
0.18	-1.04E-07
0.181	-1.05E-07
0.182	-1.05E-07
0.183	-1.05E-07
0.184	-1.05E-07
0.185	-1.05E-07
0.186	-1.05E-07
0.187	-1.06E-07
0.188	-1.06E-07
0.189	-1.06E-07
0.19	-1.06E-07
0.191	-1.06E-07
0.192	-1.06E-07
0.193	-1.06E-07
0.194	-1.07E-07
0.195	-1.07E-07
0.196	-1.07E-07
0.197	-1.07E-07
0.198	-1.07E-07
0.199	-1.07E-07
0.2	-4.22E-08
0.199	-4.03E-08
0.198	-3.84E-08
0.197	-3.66E-08
0.196	-3.48E-08
0.195	-3.31E-08
0.194	-3.14E-08
0.193	-2.97E-08
0.192	-2.81E-08
0.191	-2.65E-08
0.19	-2.50E-08
0.189	-2.35E-08
0.188	-2.21E-08
0.187	-2.07E-08
0.186	-1.93E-08
0.185	-1.80E-08
0.184	-1.67E-08
0.183	-1.55E-08
0.182	-1.43E-08
0.181	-1.32E-08
0.18	-1.20E-08
0.179	-1.10E-08
0.178	-9.96E-09
0.177	-8.99E-09
0.176	-8.05E-09
0.175	-7.27E-09
0.174	-6.54E-09
0.173	-5.84E-09
0.172	-5.18E-09
0.171	-4.56E-09
0.17	-3.97E-09
0.169	-3.42E-09
0.168	-2.89E-09
0.167	-2.39E-09
0.166	-1.91E-09
0.165	-1.45E-09
0.164	-1.01E-09
0.163	-5.84E-10
0.162	-1.74E-10
0.161	2.26E-10
0.16	6.16E-10
0.159	1.00E-09
0.158	1.38E-09
0.157	1.76E-09
0.156	2.14E-09
0.155	2.51E-09
0.154	2.90E-09
0.153	3.29E-09
0.152	3.68E-09
0.151	4.08E-09
0.15	4.47E-09
0.149	4.84E-09
0.148	5.21E-09
0.147	5.57E-09
0.146	5.92E-09
0.145	6.27E-09
0.144	6.61E-09
0.143	6.94E-09
0.142	7.27E-09
0.141	7.60E-09
0.14	7.92E-09
0.139	8.23E-09
0.138	8.54E-09
0.137	8.85E-09
0.136	9.15E-09
0.135	9.45E-09
0.134	9.75E-09
0.133	1.00E-08
0.132	1.03E-08
0.131	1.06E-08
0.13	1.09E-08
0.129	1.12E-08
0.128	1.14E-08
0.127	1.17E-08
0.126	1.20E-08
0.125	1.22E-08
0.124	1.25E-08
0.123	1.28E-08
0.122	1.30E-08
0.121	1.33E-08
0.12	1.35E-08
0.119	1.38E-08
0.118	1.40E-08
0.117	1.43E-08
0.116	1.45E-08
0.115	1.47E-08
0.114	1.50E-08
0.113	1.52E-08
0.112	1.54E-08
0.111	1.57E-08
0.11	1.59E-08
0.109	1.61E-08
0.108	1.63E-08
0.107	1.66E-08
0.106	1.68E-08
0.105	1.70E-08
0.104	1.72E-08
0.103	1.74E-08
0.102	1.76E-08
0.101	1.78E-08
0.1	1.80E-08
0.099	1.82E-08
0.098	1.84E-08
0.097	1.86E-08
0.096	1.88E-08
0.095	1.90E-08
0.094	1.92E-08
0.093	1.94E-08
0.092	1.96E-08
0.091	1.98E-08
0.09	2.00E-08
0.089	2.02E-08
0.088	2.04E-08
0.087	2.05E-08
0.086	2.07E-08
0.085	2.09E-08
0.084	2.11E-08
0.083	2.12E-08
0.082	2.14E-08
0.081	2.16E-08
0.08	2.18E-08
0.079	2.19E-08
0.078	2.21E-08
0.077	2.23E-08
0.076	2.24E-08
0.075	2.26E-08
0.074	2.28E-08
0.073	2.29E-08
0.072	2.31E-08
0.071	2.33E-08
0.07	2.34E-08
0.069	2.36E-08
0.068	2.37E-08
0.067	2.39E-08
0.066	2.41E-08
0.065	2.42E-08
0.064	2.44E-08
0.063	2.45E-08
0.062	2.47E-08
0.061	2.48E-08
0.06	2.50E-08
0.059	2.52E-08
0.058	2.53E-08
0.057	2.55E-08
0.056	2.56E-08
0.055	2.58E-08
0.054	2.59E-08
0.053	2.61E-08
0.052	2.62E-08
0.051	2.64E-08
0.05	2.65E-08
0.049	2.67E-08
0.048	2.68E-08
0.047	2.70E-08
0.046	2.71E-08
0.045	2.72E-08
0.044	2.74E-08
0.043	2.75E-08
0.042	2.77E-08
0.041	2.78E-08
0.04	2.80E-08
0.039	2.81E-08
0.038	2.82E-08
0.037	2.84E-08
0.036	2.85E-08
0.035	2.86E-08
0.034	2.88E-08
0.033	2.89E-08
0.032	2.90E-08
0.031	2.92E-08
0.03	2.93E-08
0.029	2.94E-08
0.028	2.95E-08
0.027	2.97E-08
0.026	2.98E-08
0.025	2.99E-08
0.024	3.01E-08
0.023	3.02E-08
0.022	3.03E-08
0.021	3.04E-08
0.02	3.05E-08
0.019	3.07E-08
0.018	3.08E-08
0.017	3.09E-08
0.016	3.10E-08
0.015	3.12E-08
0.014	3.13E-08
0.013	3.14E-08
0.012	3.15E-08
0.011	3.16E-08
0.01	3.17E-08
0.009	3.19E-08
0.008	3.20E-08
0.007	3.21E-08
0.006	3.22E-08
0.005	3.23E-08
0.004	3.24E-08
0.003	3.25E-08
0.002	3.27E-08
0.001	3.28E-08
0	3.29E-08
-0.001	3.30E-08
-0.002	3.31E-08
-0.003	3.32E-08
-0.004	3.33E-08
-0.005	3.34E-08
-0.006	3.35E-08
-0.007	3.36E-08
-0.008	3.37E-08
-0.009	3.39E-08
-0.01	3.40E-08
-0.011	3.41E-08
-0.012	3.42E-08
-0.013	3.43E-08
-0.014	3.44E-08
-0.015	3.45E-08
-0.016	3.46E-08
-0.017	3.47E-08
-0.018	3.48E-08
-0.019	3.49E-08
-0.02	3.50E-08
-0.021	3.51E-08
-0.022	3.52E-08
-0.023	3.53E-08
-0.024	3.54E-08
-0.025	3.55E-08
-0.026	3.56E-08
-0.027	3.57E-08
-0.028	3.58E-08
-0.029	3.59E-08
-0.03	3.60E-08
-0.031	3.61E-08
-0.032	3.62E-08
-0.033	3.63E-08
-0.034	3.64E-08
-0.035	3.65E-08
-0.036	3.66E-08
-0.037	3.67E-08
-0.038	3.67E-08
-0.039	3.68E-08
-0.04	3.69E-08
-0.041	3.70E-08
-0.042	3.71E-08
-0.043	3.72E-08
-0.044	3.73E-08
-0.045	3.74E-08
-0.046	3.75E-08
-0.047	3.76E-08
-0.048	3.77E-08
-0.049	3.78E-08
-0.05	3.78E-08
-0.051	3.79E-08
-0.052	3.80E-08
-0.053	3.81E-08
-0.054	3.82E-08
-0.055	3.83E-08
-0.056	3.84E-08
-0.057	3.85E-08
-0.058	3.85E-08
-0.059	3.86E-08
-0.06	3.87E-08
-0.061	3.88E-08
-0.062	3.89E-08
-0.063	3.90E-08
-0.064	3.91E-08
-0.065	3.91E-08
-0.066	3.92E-08
-0.067	3.93E-08
-0.068	3.94E-08
-0.069	3.95E-08
-0.07	3.96E-08
-0.071	3.96E-08
-0.072	3.97E-08
-0.073	3.98E-08
-0.074	3.99E-08
-0.075	4.00E-08
-0.076	4.01E-08
-0.077	4.01E-08
-0.078	4.02E-08
-0.079	4.03E-08
-0.08	4.04E-08
-0.081	4.05E-08
-0.082	4.05E-08
-0.083	4.06E-08
-0.084	4.07E-08
-0.085	4.08E-08
-0.086	4.09E-08
-0.087	4.09E-08
-0.088	4.10E-08
-0.089	4.11E-08
-0.09	4.12E-08
-0.091	4.13E-08
-0.092	4.13E-08
-0.093	4.14E-08
-0.094	4.15E-08
-0.095	4.16E-08
-0.096	4.17E-08
-0.097	4.17E-08
-0.098	4.18E-08
-0.099	4.19E-08
-0.1	4.20E-08
-0.101	4.20E-08
-0.102	4.21E-08
-0.103	4.22E-08
-0.104	4.23E-08
-0.105	4.23E-08
-0.106	4.24E-08
-0.107	4.25E-08
-0.108	4.26E-08
-0.109	4.26E-08
-0.11	4.27E-08
-0.111	4.28E-08
-0.112	4.28E-08
-0.113	4.29E-08
-0.114	4.30E-08
-0.115	4.30E-08
-0.116	4.31E-08
-0.117	4.32E-08
-0.118	4.32E-08
-0.119	4.33E-08
-0.12	4.34E-08
-0.121	4.34E-08
-0.122	4.35E-08
-0.123	4.36E-08
-0.124	4.37E-08
-0.125	4.37E-08
-0.126	4.38E-08
-0.127	4.39E-08
-0.128	4.39E-08
-0.129	4.40E-08
-0.13	4.41E-08
-0.131	4.41E-08
-0.132	4.42E-08
-0.133	4.43E-08
-0.134	4.43E-08
-0.135	4.44E-08
-0.136	4.45E-08
-0.137	4.45E-08
-0.138	4.46E-08
-0.139	4.47E-08
-0.14	4.48E-08
-0.141	4.48E-08
-0.142	4.49E-08
-0.143	4.50E-08
-0.144	4.50E-08
-0.145	4.51E-08
-0.146	4.52E-08
-0.147	4.52E-08
-0.148	4.53E-08
-0.149	4.54E-08
-0.15	4.54E-08
-0.151	4.55E-08
-0.152	4.56E-08
-0.153	4.56E-08
-0.154	4.57E-08
-0.155	4.58E-08
-0.156	4.59E-08
-0.157	4.59E-08
-0.158	4.60E-08
-0.159	4.61E-08
-0.16	4.61E-08
-0.161	4.62E-08
-0.162	4.63E-08
-0.163	4.63E-08
-0.164	4.64E-08
-0.165	4.65E-08
-0.166	4.65E-08
-0.167	4.66E-08
-0.168	4.67E-08
-0.169	4.67E-08
-0.17	4.68E-08
-0.171	4.69E-08
-0.172	4.70E-08
-0.173	4.70E-08
-0.174	4.71E-08
-0.175	4.72E-08
-0.176	4.72E-08
-0.177	4.73E-08
-0.178	4.74E-08
-0.179	4.74E-08
-0.18	4.75E-08
-0.181	4.76E-08
-0.182	4.76E-08
-0.183	4.77E-08
-0.184	4.78E-08
-0.185	4.78E-08
-0.186	4.79E-08
-0.187	4.80E-08
-0.188	4.80E-08
-0.189	4.81E-08
-0.19	4.82E-08
-0.191	4.82E-08
-0.192	4.83E-08
-0.193	4.84E-08
-0.194	4.84E-08
-0.195	4.85E-08
-0.196	4.86E-08
-0.197	4.86E-08
-0.198	4.87E-08
-0.199	4.88E-08
-0.2	4.89E-08
-0.201	4.89E-08
-0.202	4.90E-08
-0.203	4.91E-08
-0.204	4.91E-08
-0.205	4.92E-08
-0.206	4.93E-08
-0.207	4.94E-08
-0.208	4.95E-08
-0.209	4.95E-08
-0.21	4.96E-08
-0.211	4.97E-08
-0.212	4.98E-08
-0.213	4.99E-08
-0.214	4.99E-08
-0.215	5.00E-08
-0.216	5.01E-08
-0.217	5.02E-08
-0.218	5.03E-08
-0.219	5.04E-08
-0.22	5.04E-08
-0.221	5.05E-08
-0.222	5.06E-08
-0.223	5.07E-08
-0.224	5.08E-08
-0.225	5.09E-08
-0.226	5.09E-08
-0.227	5.10E-08
-0.228	5.11E-08
-0.229	5.12E-08
-0.23	5.13E-08
-0.231	5.13E-08
-0.232	5.14E-08
-0.233	5.15E-08
-0.234	5.16E-08
-0.235	5.17E-08
-0.236	5.18E-08
-0.237	5.18E-08
-0.238	5.19E-08
-0.239	5.20E-08
-0.24	5.21E-08
-0.241	5.22E-08
-0.242	5.23E-08
-0.243	5.23E-08
-0.244	5.24E-08
-0.245	5.25E-08
-0.246	5.26E-08
-0.247	5.27E-08
-0.248	5.28E-08
-0.249	5.28E-08
-0.25	5.29E-08
-0.251	5.30E-08
-0.252	5.31E-08
-0.253	5.32E-08
-0.254	5.33E-08
-0.255	5.34E-08
-0.256	5.35E-08
-0.257	5.36E-08
-0.258	5.36E-08
-0.259	5.37E-08
-0.26	5.38E-08
-0.261	5.39E-08
-0.262	5.40E-08
-0.263	5.41E-08
-0.264	5.42E-08
-0.265	5.43E-08
-0.266	5.44E-08
-0.267	5.45E-08
-0.268	5.46E-08
-0.269	5.46E-08
-0.27	5.47E-08
-0.271	5.48E-08
-0.272	5.49E-08
-0.273	5.50E-08
-0.274	5.51E-08
-0.275	5.52E-08
-0.276	5.53E-08
-0.277	5.54E-08
-0.278	5.55E-08
-0.279	5.56E-08
-0.28	5.57E-08
-0.281	5.58E-08
-0.282	5.59E-08
-0.283	5.60E-08
-0.284	5.61E-08
-0.285	5.62E-08
-0.286	5.62E-08
-0.287	5.63E-08
-0.288	5.64E-08
-0.289	5.65E-08
-0.29	5.66E-08
-0.291	5.67E-08
-0.292	5.68E-08
-0.293	5.69E-08
-0.294	5.70E-08
-0.295	5.71E-08
-0.296	5.72E-08
-0.297	5.73E-08
-0.298	5.74E-08
-0.299	5.75E-08
-0.3	5.76E-08
-0.301	5.77E-08
-0.302	5.78E-08
-0.303	5.79E-08
-0.304	5.80E-08
-0.305	5.81E-08
-0.306	5.82E-08
-0.307	5.83E-08
-0.308	5.84E-08
-0.309	5.85E-08
-0.31	5.86E-08
-0.311	5.87E-08
-0.312	5.88E-08
-0.313	5.89E-08
-0.314	5.90E-08
-0.315	5.91E-08
-0.316	5.92E-08
-0.317	5.93E-08
-0.318	5.94E-08
-0.319	5.95E-08
-0.32	5.96E-08
-0.321	5.97E-08
-0.322	5.99E-08
-0.323	6.00E-08
-0.324	6.01E-08
-0.325	6.02E-08
-0.326	6.03E-08
-0.327	6.04E-08
-0.328	6.05E-08
-0.329	6.06E-08
-0.33	6.07E-08
-0.331	6.08E-08
-0.332	6.09E-08
-0.333	6.10E-08
-0.334	6.11E-08
-0.335	6.12E-08
-0.336	6.13E-08
-0.337	6.15E-08
-0.338	6.16E-08
-0.339	6.17E-08
-0.34	6.18E-08
-0.341	6.19E-08
-0.342	6.20E-08
-0.343	6.21E-08
-0.344	6.22E-08
-0.345	6.23E-08
-0.346	6.25E-08
-0.347	6.26E-08
-0.348	6.27E-08
-0.349	6.28E-08
-0.35	6.29E-08
-0.351	6.30E-08
-0.352	6.32E-08
-0.353	6.33E-08
-0.354	6.34E-08
-0.355	6.35E-08
-0.356	6.36E-08
-0.357	6.37E-08
-0.358	6.39E-08
-0.359	6.40E-08
-0.36	6.41E-08
-0.361	6.42E-08
-0.362	6.43E-08
-0.363	6.45E-08
-0.364	6.46E-08
-0.365	6.47E-08
-0.366	6.48E-08
-0.367	6.50E-08
-0.368	6.51E-08
-0.369	6.52E-08
-0.37	6.53E-08
-0.371	6.54E-08
-0.372	6.56E-08
-0.373	6.57E-08
-0.374	6.58E-08
-0.375	6.60E-08
-0.376	6.61E-08
-0.377	6.62E-08
-0.378	6.63E-08
-0.379	6.65E-08
-0.38	6.66E-08
-0.381	6.67E-08
-0.382	6.69E-08
-0.383	6.70E-08
-0.384	6.71E-08
-0.385	6.73E-08
-0.386	6.74E-08
-0.387	6.75E-08
-0.388	6.77E-08
-0.389	6.78E-08
-0.39	6.80E-08
-0.391	6.81E-08
-0.392	6.82E-08
-0.393	6.84E-08
-0.394	6.85E-08
-0.395	6.87E-08
-0.396	6.88E-08
-0.397	6.90E-08
-0.398	6.91E-08
-0.399	6.93E-08
-0.4	6.94E-08
-0.401	6.96E-08
-0.402	6.97E-08
-0.403	6.99E-08
-0.404	7.00E-08
-0.405	7.02E-08
-0.406	7.03E-08
-0.407	7.05E-08
-0.408	7.06E-08
-0.409	7.08E-08
-0.41	7.09E-08
-0.411	7.11E-08
-0.412	7.12E-08
-0.413	7.14E-08
-0.414	7.16E-08
-0.415	7.17E-08
-0.416	7.19E-08
-0.417	7.20E-08
-0.418	7.22E-08
-0.419	7.24E-08
-0.42	7.25E-08
-0.421	7.27E-08
-0.422	7.28E-08
-0.423	7.30E-08
-0.424	7.32E-08
-0.425	7.33E-08
-0.426	7.35E-08
-0.427	7.37E-08
-0.428	7.39E-08
-0.429	7.40E-08
-0.43	7.42E-08
-0.431	7.44E-08
-0.432	7.46E-08
-0.433	7.48E-08
-0.434	7.49E-08
-0.435	7.51E-08
-0.436	7.53E-08
-0.437	7.55E-08
-0.438	7.57E-08
-0.439	7.59E-08
-0.44	7.61E-08
-0.441	7.63E-08
-0.442	7.64E-08
-0.443	7.66E-08
-0.444	7.68E-08
-0.445	7.70E-08
-0.446	7.72E-08
-0.447	7.74E-08
-0.448	7.76E-08
-0.449	7.79E-08
-0.45	7.81E-08
-0.451	7.83E-08
-0.452	7.85E-08
-0.453	7.87E-08
-0.454	7.89E-08
-0.455	7.91E-08
-0.456	7.93E-08
-0.457	7.95E-08
-0.458	7.98E-08
-0.459	8.00E-08
-0.46	8.02E-08
-0.461	8.05E-08
-0.462	8.07E-08
-0.463	8.09E-08
-0.464	8.12E-08
-0.465	8.14E-08
-0.466	8.17E-08
-0.467	8.19E-08
-0.468	8.22E-08
-0.469	8.24E-08
-0.47	8.27E-08
-0.471	8.29E-08
-0.472	8.32E-08
-0.473	8.34E-08
-0.474	8.37E-08
-0.475	8.39E-08
-0.476	8.42E-08
-0.477	8.44E-08
-0.478	8.47E-08
-0.479	8.49E-08
-0.48	8.52E-08
-0.481	8.54E-08
-0.482	8.57E-08
-0.483	8.59E-08
-0.484	8.62E-08
-0.485	8.64E-08
-0.486	8.67E-08
-0.487	8.69E-08
-0.488	8.71E-08
-0.489	8.74E-08
-0.49	8.76E-08
-0.491	8.79E-08
-0.492	8.81E-08
-0.493	8.84E-08
-0.494	8.86E-08
-0.495	8.89E-08
-0.496	8.91E-08
-0.497	8.94E-08
-0.498	8.96E-08
-0.499	8.99E-08
-0.5	3.11E-08
-0.499	2.96E-08
-0.498	2.81E-08
-0.497	2.66E-08
-0.496	2.52E-08
-0.495	2.38E-08
-0.494	2.24E-08
-0.493	2.10E-08
-0.492	1.97E-08
-0.491	1.84E-08
-0.49	1.72E-08
-0.489	1.59E-08
-0.488	1.47E-08
-0.487	1.36E-08
-0.486	1.24E-08
-0.485	1.13E-08
-0.484	1.03E-08
-0.483	9.20E-09
-0.482	8.18E-09
-0.481	7.20E-09
-0.48	6.24E-09
-0.479	5.31E-09
-0.478	4.42E-09
-0.477	3.55E-09
-0.476	2.72E-09
-0.475	1.99E-09
-0.474	1.29E-09
-0.473	6.22E-10
-0.472	-1.95E-11
-0.471	-6.35E-10
-0.47	-1.23E-09
-0.469	-1.80E-09
-0.468	-2.34E-09
-0.467	-2.87E-09
-0.466	-3.38E-09
-0.465	-3.88E-09
-0.464	-4.36E-09
-0.463	-4.82E-09
-0.462	-5.28E-09
-0.461	-5.73E-09
-0.46	-6.17E-09
-0.459	-6.60E-09
-0.458	-7.03E-09
-0.457	-7.46E-09
-0.456	-7.88E-09
-0.455	-8.30E-09
-0.454	-8.73E-09
-0.453	-9.15E-09
-0.452	-9.58E-09
-0.451	-1.00E-08
-0.45	-1.04E-08
-0.449	-1.08E-08
-0.448	-1.12E-08
-0.447	-1.16E-08
-0.446	-1.20E-08
-0.445	-1.24E-08
-0.444	-1.28E-08
-0.443	-1.31E-08
-0.442	-1.35E-08
-0.441	-1.38E-08
-0.44	-1.42E-08
-0.439	-1.45E-08
-0.438	-1.49E-08
-0.437	-1.52E-08
-0.436	-1.56E-08
-0.435	-1.59E-08
-0.434	-1.62E-08
-0.433	-1.65E-08
-0.432	-1.69E-08
-0.431	-1.72E-08
-0.43	-1.75E-08
-0.429	-1.78E-08
-0.428	-1.81E-08
-0.427	-1.84E-08
-0.426	-1.87E-08
-0.425	-1.90E-08
[truncated: 2,024 more rows]
