# Supplementary material for: Functional and structural similarity of human DNA primase [4Fe4S] cluster domain constructs
Source: PLoS One. 2018 Dec 18;13(12):e0209345. doi: 10.1371/journal.pone.0209345 (PMC6298731; doi:10.1371/journal.pone.0209345)
Supplement: S7 Dataset — (ZIP) [file pone.0209345.s013.zip › S7_dataset/CV unaltered 3.csv]

July 19	2017 18:41:08
Cyclic Voltammetry
File: d:\07-19-17\40um p58c\cv unaltered 3.csv
Data Source: Experiment
Instrument Model: CHI760B
Data Proc: Smoothing
Header:
Note:
Init E (V) = 0
High E (V) = 0.2
Low E (V) = -0.5
Init P/N = N
Scan Rate (V/s) = 0.1
Segment = 6
Sample Interval (V) = 0.001
Quiet Time (sec) = 2
Sensitivity (A/V) = 1e-7
Segment 1:
Segment 2:
Segment 3:
Segment 4:
Segment 5:
Segment 6:
Potential/V	Current/A
0.000	2.437e-8
-0.001	2.476e-8
-0.002	2.513e-8
-0.003	2.549e-8
-0.004	2.585e-8
-0.005	2.619e-8
-0.006	2.653e-8
-0.007	2.685e-8
-0.008	2.716e-8
-0.009	2.746e-8
-0.010	2.776e-8
-0.011	2.804e-8
-0.012	2.831e-8
-0.013	2.857e-8
-0.014	2.882e-8
-0.015	2.907e-8
-0.016	2.930e-8
-0.017	2.952e-8
-0.018	2.973e-8
-0.019	2.993e-8
-0.020	3.012e-8
-0.021	3.030e-8
-0.022	3.047e-8
-0.023	3.063e-8
-0.024	3.078e-8
-0.025	3.088e-8
-0.026	3.098e-8
-0.027	3.106e-8
-0.028	3.114e-8
-0.029	3.121e-8
-0.030	3.127e-8
-0.031	3.132e-8
-0.032	3.137e-8
-0.033	3.141e-8
-0.034	3.145e-8
-0.035	3.149e-8
-0.036	3.152e-8
-0.037	3.155e-8
-0.038	3.158e-8
-0.039	3.160e-8
-0.040	3.163e-8
-0.041	3.166e-8
-0.042	3.169e-8
-0.043	3.172e-8
-0.044	3.175e-8
-0.045	3.178e-8
-0.046	3.182e-8
-0.047	3.186e-8
-0.048	3.191e-8
-0.049	3.196e-8
-0.050	3.200e-8
-0.051	3.204e-8
-0.052	3.208e-8
-0.053	3.212e-8
-0.054	3.216e-8
-0.055	3.220e-8
-0.056	3.224e-8
-0.057	3.228e-8
-0.058	3.232e-8
-0.059	3.235e-8
-0.060	3.239e-8
-0.061	3.243e-8
-0.062	3.246e-8
-0.063	3.250e-8
-0.064	3.253e-8
-0.065	3.257e-8
-0.066	3.261e-8
-0.067	3.264e-8
-0.068	3.268e-8
-0.069	3.271e-8
-0.070	3.274e-8
-0.071	3.278e-8
-0.072	3.281e-8
-0.073	3.285e-8
-0.074	3.288e-8
-0.075	3.292e-8
-0.076	3.295e-8
-0.077	3.298e-8
-0.078	3.302e-8
-0.079	3.305e-8
-0.080	3.309e-8
-0.081	3.312e-8
-0.082	3.315e-8
-0.083	3.319e-8
-0.084	3.322e-8
-0.085	3.326e-8
-0.086	3.329e-8
-0.087	3.332e-8
-0.088	3.336e-8
-0.089	3.339e-8
-0.090	3.342e-8
-0.091	3.346e-8
-0.092	3.349e-8
-0.093	3.353e-8
-0.094	3.356e-8
-0.095	3.360e-8
-0.096	3.363e-8
-0.097	3.367e-8
-0.098	3.370e-8
-0.099	3.374e-8
-0.100	3.377e-8
-0.101	3.381e-8
-0.102	3.384e-8
-0.103	3.388e-8
-0.104	3.391e-8
-0.105	3.394e-8
-0.106	3.397e-8
-0.107	3.401e-8
-0.108	3.404e-8
-0.109	3.407e-8
-0.110	3.410e-8
-0.111	3.414e-8
-0.112	3.417e-8
-0.113	3.420e-8
-0.114	3.423e-8
-0.115	3.427e-8
-0.116	3.430e-8
-0.117	3.433e-8
-0.118	3.436e-8
-0.119	3.440e-8
-0.120	3.443e-8
-0.121	3.446e-8
-0.122	3.450e-8
-0.123	3.453e-8
-0.124	3.456e-8
-0.125	3.460e-8
-0.126	3.463e-8
-0.127	3.467e-8
-0.128	3.470e-8
-0.129	3.474e-8
-0.130	3.477e-8
-0.131	3.481e-8
-0.132	3.485e-8
-0.133	3.488e-8
-0.134	3.492e-8
-0.135	3.496e-8
-0.136	3.500e-8
-0.137	3.503e-8
-0.138	3.507e-8
-0.139	3.511e-8
-0.140	3.515e-8
-0.141	3.519e-8
-0.142	3.523e-8
-0.143	3.527e-8
-0.144	3.531e-8
-0.145	3.536e-8
-0.146	3.540e-8
-0.147	3.544e-8
-0.148	3.548e-8
-0.149	3.553e-8
-0.150	3.557e-8
-0.151	3.561e-8
-0.152	3.565e-8
-0.153	3.570e-8
-0.154	3.574e-8
-0.155	3.578e-8
-0.156	3.583e-8
-0.157	3.587e-8
-0.158	3.591e-8
-0.159	3.596e-8
-0.160	3.600e-8
-0.161	3.605e-8
-0.162	3.610e-8
-0.163	3.615e-8
-0.164	3.619e-8
-0.165	3.624e-8
-0.166	3.629e-8
-0.167	3.634e-8
-0.168	3.639e-8
-0.169	3.644e-8
-0.170	3.649e-8
-0.171	3.654e-8
-0.172	3.659e-8
-0.173	3.664e-8
-0.174	3.669e-8
-0.175	3.674e-8
-0.176	3.679e-8
-0.177	3.684e-8
-0.178	3.689e-8
-0.179	3.694e-8
-0.180	3.700e-8
-0.181	3.705e-8
-0.182	3.710e-8
-0.183	3.715e-8
-0.184	3.720e-8
-0.185	3.725e-8
-0.186	3.731e-8
-0.187	3.736e-8
-0.188	3.741e-8
-0.189	3.747e-8
-0.190	3.752e-8
-0.191	3.757e-8
-0.192	3.763e-8
-0.193	3.769e-8
-0.194	3.774e-8
-0.195	3.780e-8
-0.196	3.785e-8
-0.197	3.791e-8
-0.198	3.797e-8
-0.199	3.803e-8
-0.200	3.809e-8
-0.201	3.815e-8
-0.202	3.821e-8
-0.203	3.828e-8
-0.204	3.834e-8
-0.205	3.841e-8
-0.206	3.848e-8
-0.207	3.855e-8
-0.208	3.862e-8
-0.209	3.869e-8
-0.210	3.876e-8
-0.211	3.884e-8
-0.212	3.891e-8
-0.213	3.899e-8
-0.214	3.907e-8
-0.215	3.914e-8
-0.216	3.922e-8
-0.217	3.930e-8
-0.218	3.938e-8
-0.219	3.946e-8
-0.220	3.954e-8
-0.221	3.962e-8
-0.222	3.970e-8
-0.223	3.979e-8
-0.224	3.987e-8
-0.225	3.995e-8
-0.226	4.003e-8
-0.227	4.012e-8
-0.228	4.020e-8
-0.229	4.028e-8
-0.230	4.037e-8
-0.231	4.045e-8
-0.232	4.053e-8
-0.233	4.062e-8
-0.234	4.070e-8
-0.235	4.079e-8
-0.236	4.087e-8
-0.237	4.096e-8
-0.238	4.104e-8
-0.239	4.113e-8
-0.240	4.121e-8
-0.241	4.130e-8
-0.242	4.139e-8
-0.243	4.147e-8
-0.244	4.156e-8
-0.245	4.165e-8
-0.246	4.174e-8
-0.247	4.183e-8
-0.248	4.192e-8
-0.249	4.201e-8
-0.250	4.210e-8
-0.251	4.219e-8
-0.252	4.228e-8
-0.253	4.238e-8
-0.254	4.247e-8
-0.255	4.257e-8
-0.256	4.266e-8
-0.257	4.275e-8
-0.258	4.285e-8
-0.259	4.295e-8
-0.260	4.304e-8
-0.261	4.314e-8
-0.262	4.323e-8
-0.263	4.333e-8
-0.264	4.343e-8
-0.265	4.353e-8
-0.266	4.362e-8
-0.267	4.372e-8
-0.268	4.382e-8
-0.269	4.391e-8
-0.270	4.401e-8
-0.271	4.411e-8
-0.272	4.421e-8
-0.273	4.431e-8
-0.274	4.440e-8
-0.275	4.450e-8
-0.276	4.460e-8
-0.277	4.470e-8
-0.278	4.480e-8
-0.279	4.490e-8
-0.280	4.500e-8
-0.281	4.510e-8
-0.282	4.519e-8
-0.283	4.529e-8
-0.284	4.539e-8
-0.285	4.549e-8
-0.286	4.559e-8
-0.287	4.569e-8
-0.288	4.579e-8
-0.289	4.589e-8
-0.290	4.600e-8
-0.291	4.610e-8
-0.292	4.620e-8
-0.293	4.630e-8
-0.294	4.640e-8
-0.295	4.650e-8
-0.296	4.660e-8
-0.297	4.670e-8
-0.298	4.680e-8
-0.299	4.690e-8
-0.300	4.701e-8
-0.301	4.711e-8
-0.302	4.721e-8
-0.303	4.731e-8
-0.304	4.741e-8
-0.305	4.751e-8
-0.306	4.761e-8
-0.307	4.771e-8
-0.308	4.781e-8
-0.309	4.791e-8
-0.310	4.801e-8
-0.311	4.811e-8
-0.312	4.821e-8
-0.313	4.831e-8
-0.314	4.841e-8
-0.315	4.851e-8
-0.316	4.861e-8
-0.317	4.871e-8
-0.318	4.881e-8
-0.319	4.891e-8
-0.320	4.901e-8
-0.321	4.911e-8
-0.322	4.921e-8
-0.323	4.931e-8
-0.324	4.941e-8
-0.325	4.951e-8
-0.326	4.961e-8
-0.327	4.971e-8
-0.328	4.981e-8
-0.329	4.991e-8
-0.330	5.001e-8
-0.331	5.011e-8
-0.332	5.021e-8
-0.333	5.032e-8
-0.334	5.042e-8
-0.335	5.052e-8
-0.336	5.062e-8
-0.337	5.073e-8
-0.338	5.083e-8
-0.339	5.093e-8
-0.340	5.104e-8
-0.341	5.114e-8
-0.342	5.125e-8
-0.343	5.136e-8
-0.344	5.146e-8
-0.345	5.157e-8
-0.346	5.167e-8
-0.347	5.178e-8
-0.348	5.189e-8
-0.349	5.200e-8
-0.350	5.211e-8
-0.351	5.222e-8
-0.352	5.233e-8
-0.353	5.244e-8
-0.354	5.255e-8
-0.355	5.266e-8
-0.356	5.277e-8
-0.357	5.288e-8
-0.358	5.299e-8
-0.359	5.311e-8
-0.360	5.322e-8
-0.361	5.334e-8
-0.362	5.345e-8
-0.363	5.357e-8
-0.364	5.368e-8
-0.365	5.380e-8
-0.366	5.392e-8
-0.367	5.403e-8
-0.368	5.415e-8
-0.369	5.427e-8
-0.370	5.439e-8
-0.371	5.451e-8
-0.372	5.462e-8
-0.373	5.475e-8
-0.374	5.486e-8
-0.375	5.499e-8
-0.376	5.511e-8
-0.377	5.523e-8
-0.378	5.535e-8
-0.379	5.547e-8
-0.380	5.559e-8
-0.381	5.572e-8
-0.382	5.584e-8
-0.383	5.597e-8
-0.384	5.609e-8
-0.385	5.622e-8
-0.386	5.634e-8
-0.387	5.647e-8
-0.388	5.660e-8
-0.389	5.673e-8
-0.390	5.686e-8
-0.391	5.698e-8
-0.392	5.711e-8
-0.393	5.725e-8
-0.394	5.738e-8
-0.395	5.751e-8
-0.396	5.764e-8
-0.397	5.778e-8
-0.398	5.792e-8
-0.399	5.805e-8
-0.400	5.819e-8
-0.401	5.833e-8
-0.402	5.846e-8
-0.403	5.860e-8
-0.404	5.874e-8
-0.405	5.889e-8
-0.406	5.903e-8
-0.407	5.917e-8
-0.408	5.932e-8
-0.409	5.946e-8
-0.410	5.961e-8
-0.411	5.975e-8
-0.412	5.990e-8
-0.413	6.005e-8
-0.414	6.020e-8
-0.415	6.035e-8
-0.416	6.050e-8
-0.417	6.065e-8
-0.418	6.080e-8
-0.419	6.096e-8
-0.420	6.111e-8
-0.421	6.127e-8
-0.422	6.142e-8
-0.423	6.158e-8
-0.424	6.174e-8
-0.425	6.190e-8
-0.426	6.206e-8
-0.427	6.223e-8
-0.428	6.239e-8
-0.429	6.256e-8
-0.430	6.273e-8
-0.431	6.289e-8
-0.432	6.307e-8
-0.433	6.324e-8
-0.434	6.341e-8
-0.435	6.359e-8
-0.436	6.377e-8
-0.437	6.395e-8
-0.438	6.413e-8
-0.439	6.431e-8
-0.440	6.450e-8
-0.441	6.469e-8
-0.442	6.488e-8
-0.443	6.507e-8
-0.444	6.526e-8
-0.445	6.546e-8
-0.446	6.565e-8
-0.447	6.586e-8
-0.448	6.606e-8
-0.449	6.626e-8
-0.450	6.647e-8
-0.451	6.668e-8
-0.452	6.689e-8
-0.453	6.710e-8
-0.454	6.732e-8
-0.455	6.754e-8
-0.456	6.775e-8
-0.457	6.798e-8
-0.458	6.820e-8
-0.459	6.843e-8
-0.460	6.865e-8
-0.461	6.888e-8
-0.462	6.912e-8
-0.463	6.935e-8
-0.464	6.959e-8
-0.465	6.983e-8
-0.466	7.007e-8
-0.467	7.032e-8
-0.468	7.057e-8
-0.469	7.082e-8
-0.470	7.107e-8
-0.471	7.133e-8
-0.472	7.159e-8
-0.473	7.185e-8
-0.474	7.211e-8
-0.475	7.239e-8
-0.476	7.266e-8
-0.477	7.293e-8
-0.478	7.321e-8
-0.479	7.350e-8
-0.480	7.378e-8
-0.481	7.407e-8
-0.482	7.436e-8
-0.483	7.465e-8
-0.484	7.495e-8
-0.485	7.525e-8
-0.486	7.555e-8
-0.487	7.586e-8
-0.488	7.617e-8
-0.489	7.648e-8
-0.490	7.680e-8
-0.491	7.711e-8
-0.492	7.743e-8
-0.493	7.776e-8
-0.494	7.808e-8
-0.495	7.841e-8
-0.496	7.875e-8
-0.497	7.908e-8
-0.498	7.942e-8
-0.499	7.271e-8
-0.500	2.429e-8
-0.499	2.247e-8
-0.498	2.068e-8
-0.497	1.894e-8
-0.496	1.724e-8
-0.495	1.558e-8
-0.494	1.397e-8
-0.493	1.239e-8
-0.492	1.085e-8
-0.491	9.360e-9
-0.490	7.907e-9
-0.489	6.495e-9
-0.488	5.125e-9
-0.487	3.795e-9
-0.486	2.506e-9
-0.485	1.259e-9
-0.484	5.282e-11
-0.483	-1.112e-9
-0.482	-2.236e-9
-0.481	-3.319e-9
-0.480	-4.361e-9
-0.479	-5.362e-9
-0.478	-6.321e-9
-0.477	-7.239e-9
-0.476	-8.117e-9
-0.475	-8.849e-9
-0.474	-9.541e-9
-0.473	-1.019e-8
-0.472	-1.081e-8
-0.471	-1.139e-8
-0.470	-1.193e-8
-0.469	-1.245e-8
-0.468	-1.294e-8
-0.467	-1.340e-8
-0.466	-1.384e-8
-0.465	-1.425e-8
-0.464	-1.465e-8
-0.463	-1.503e-8
-0.462	-1.540e-8
-0.461	-1.576e-8
-0.460	-1.610e-8
-0.459	-1.644e-8
-0.458	-1.677e-8
-0.457	-1.710e-8
-0.456	-1.743e-8
-0.455	-1.776e-8
-0.454	-1.808e-8
-0.453	-1.842e-8
-0.452	-1.875e-8
-0.451	-1.909e-8
-0.450	-1.942e-8
-0.449	-1.973e-8
-0.448	-2.004e-8
-0.447	-2.034e-8
-0.446	-2.063e-8
-0.445	-2.092e-8
-0.444	-2.120e-8
-0.443	-2.148e-8
-0.442	-2.175e-8
-0.441	-2.201e-8
-0.440	-2.227e-8
-0.439	-2.253e-8
-0.438	-2.278e-8
-0.437	-2.302e-8
-0.436	-2.327e-8
-0.435	-2.350e-8
-0.434	-2.374e-8
-0.433	-2.397e-8
-0.432	-2.420e-8
-0.431	-2.442e-8
-0.430	-2.464e-8
-0.429	-2.485e-8
-0.428	-2.507e-8
-0.427	-2.527e-8
-0.426	-2.548e-8
-0.425	-2.568e-8
-0.424	-2.588e-8
-0.423	-2.607e-8
-0.422	-2.626e-8
-0.421	-2.645e-8
-0.420	-2.664e-8
-0.419	-2.682e-8
-0.418	-2.700e-8
-0.417	-2.718e-8
-0.416	-2.736e-8
-0.415	-2.753e-8
-0.414	-2.770e-8
-0.413	-2.786e-8
-0.412	-2.803e-8
-0.411	-2.819e-8
-0.410	-2.835e-8
-0.409	-2.850e-8
-0.408	-2.866e-8
-0.407	-2.881e-8
-0.406	-2.896e-8
-0.405	-2.910e-8
-0.404	-2.924e-8
-0.403	-2.938e-8
-0.402	-2.952e-8
-0.401	-2.966e-8
-0.400	-2.979e-8
-0.399	-2.993e-8
-0.398	-3.006e-8
-0.397	-3.019e-8
-0.396	-3.032e-8
-0.395	-3.044e-8
-0.394	-3.057e-8
-0.393	-3.069e-8
-0.392	-3.081e-8
-0.391	-3.094e-8
-0.390	-3.105e-8
-0.389	-3.117e-8
-0.388	-3.129e-8
-0.387	-3.140e-8
-0.386	-3.152e-8
-0.385	-3.163e-8
-0.384	-3.174e-8
-0.383	-3.186e-8
-0.382	-3.196e-8
-0.381	-3.207e-8
-0.380	-3.218e-8
-0.379	-3.229e-8
-0.378	-3.240e-8
-0.377	-3.250e-8
-0.376	-3.261e-8
-0.375	-3.271e-8
-0.374	-3.281e-8
-0.373	-3.291e-8
-0.372	-3.301e-8
-0.371	-3.311e-8
-0.370	-3.321e-8
-0.369	-3.331e-8
-0.368	-3.340e-8
-0.367	-3.350e-8
-0.366	-3.360e-8
-0.365	-3.369e-8
-0.364	-3.378e-8
-0.363	-3.387e-8
-0.362	-3.396e-8
-0.361	-3.405e-8
-0.360	-3.414e-8
-0.359	-3.422e-8
-0.358	-3.431e-8
-0.357	-3.439e-8
-0.356	-3.448e-8
-0.355	-3.456e-8
-0.354	-3.464e-8
-0.353	-3.472e-8
-0.352	-3.480e-8
-0.351	-3.488e-8
-0.350	-3.496e-8
-0.349	-3.504e-8
-0.348	-3.511e-8
-0.347	-3.519e-8
-0.346	-3.526e-8
-0.345	-3.533e-8
-0.344	-3.541e-8
-0.343	-3.548e-8
-0.342	-3.555e-8
-0.341	-3.562e-8
-0.340	-3.569e-8
-0.339	-3.576e-8
-0.338	-3.583e-8
-0.337	-3.589e-8
-0.336	-3.596e-8
-0.335	-3.602e-8
-0.334	-3.609e-8
-0.333	-3.615e-8
-0.332	-3.622e-8
-0.331	-3.628e-8
-0.330	-3.634e-8
-0.329	-3.641e-8
-0.328	-3.647e-8
-0.327	-3.653e-8
-0.326	-3.659e-8
-0.325	-3.665e-8
-0.324	-3.670e-8
-0.323	-3.676e-8
-0.322	-3.682e-8
-0.321	-3.688e-8
-0.320	-3.693e-8
-0.319	-3.699e-8
-0.318	-3.704e-8
-0.317	-3.709e-8
-0.316	-3.715e-8
-0.315	-3.720e-8
-0.314	-3.725e-8
-0.313	-3.731e-8
-0.312	-3.736e-8
-0.311	-3.741e-8
-0.310	-3.746e-8
-0.309	-3.751e-8
-0.308	-3.755e-8
-0.307	-3.760e-8
-0.306	-3.765e-8
-0.305	-3.769e-8
-0.304	-3.773e-8
-0.303	-3.778e-8
-0.302	-3.782e-8
-0.301	-3.786e-8
-0.300	-3.790e-8
-0.299	-3.794e-8
-0.298	-3.798e-8
-0.297	-3.802e-8
-0.296	-3.806e-8
-0.295	-3.810e-8
-0.294	-3.814e-8
-0.293	-3.818e-8
-0.292	-3.822e-8
-0.291	-3.825e-8
-0.290	-3.829e-8
-0.289	-3.833e-8
-0.288	-3.836e-8
-0.287	-3.840e-8
-0.286	-3.843e-8
-0.285	-3.847e-8
-0.284	-3.850e-8
-0.283	-3.854e-8
-0.282	-3.857e-8
-0.281	-3.860e-8
-0.280	-3.863e-8
-0.279	-3.867e-8
-0.278	-3.870e-8
-0.277	-3.873e-8
-0.276	-3.876e-8
-0.275	-3.879e-8
-0.274	-3.883e-8
-0.273	-3.886e-8
-0.272	-3.889e-8
-0.271	-3.892e-8
-0.270	-3.895e-8
-0.269	-3.898e-8
-0.268	-3.901e-8
-0.267	-3.904e-8
-0.266	-3.907e-8
-0.265	-3.909e-8
-0.264	-3.912e-8
-0.263	-3.915e-8
-0.262	-3.918e-8
-0.261	-3.920e-8
-0.260	-3.923e-8
-0.259	-3.926e-8
-0.258	-3.928e-8
-0.257	-3.931e-8
-0.256	-3.934e-8
-0.255	-3.936e-8
-0.254	-3.939e-8
-0.253	-3.941e-8
-0.252	-3.944e-8
-0.251	-3.946e-8
-0.250	-3.948e-8
-0.249	-3.951e-8
-0.248	-3.953e-8
-0.247	-3.956e-8
-0.246	-3.958e-8
-0.245	-3.961e-8
-0.244	-3.963e-8
-0.243	-3.965e-8
-0.242	-3.968e-8
-0.241	-3.970e-8
-0.240	-3.972e-8
-0.239	-3.974e-8
-0.238	-3.976e-8
-0.237	-3.979e-8
-0.236	-3.981e-8
-0.235	-3.983e-8
-0.234	-3.985e-8
-0.233	-3.986e-8
-0.232	-3.988e-8
-0.231	-3.990e-8
-0.230	-3.992e-8
-0.229	-3.994e-8
-0.228	-3.995e-8
-0.227	-3.997e-8
-0.226	-3.998e-8
-0.225	-3.999e-8
-0.224	-4.001e-8
-0.223	-4.002e-8
-0.222	-4.003e-8
-0.221	-4.005e-8
-0.220	-4.006e-8
-0.219	-4.007e-8
-0.218	-4.008e-8
-0.217	-4.009e-8
-0.216	-4.010e-8
-0.215	-4.011e-8
-0.214	-4.013e-8
-0.213	-4.014e-8
-0.212	-4.015e-8
-0.211	-4.016e-8
-0.210	-4.017e-8
-0.209	-4.018e-8
-0.208	-4.019e-8
-0.207	-4.021e-8
-0.206	-4.022e-8
-0.205	-4.023e-8
-0.204	-4.025e-8
-0.203	-4.026e-8
-0.202	-4.028e-8
-0.201	-4.029e-8
-0.200	-4.031e-8
-0.199	-4.032e-8
-0.198	-4.034e-8
-0.197	-4.035e-8
-0.196	-4.037e-8
-0.195	-4.039e-8
-0.194	-4.041e-8
-0.193	-4.042e-8
-0.192	-4.044e-8
-0.191	-4.045e-8
-0.190	-4.047e-8
-0.189	-4.049e-8
-0.188	-4.050e-8
-0.187	-4.051e-8
-0.186	-4.053e-8
-0.185	-4.054e-8
-0.184	-4.056e-8
-0.183	-4.057e-8
-0.182	-4.058e-8
-0.181	-4.060e-8
-0.180	-4.061e-8
-0.179	-4.062e-8
-0.178	-4.063e-8
-0.177	-4.064e-8
-0.176	-4.065e-8
-0.175	-4.066e-8
-0.174	-4.067e-8
-0.173	-4.068e-8
-0.172	-4.070e-8
-0.171	-4.071e-8
-0.170	-4.072e-8
-0.169	-4.073e-8
-0.168	-4.074e-8
-0.167	-4.075e-8
-0.166	-4.076e-8
-0.165	-4.077e-8
-0.164	-4.078e-8
-0.163	-4.079e-8
-0.162	-4.080e-8
-0.161	-4.081e-8
-0.160	-4.082e-8
-0.159	-4.083e-8
-0.158	-4.085e-8
-0.157	-4.086e-8
-0.156	-4.087e-8
-0.155	-4.088e-8
-0.154	-4.089e-8
-0.153	-4.090e-8
-0.152	-4.091e-8
-0.151	-4.092e-8
-0.150	-4.093e-8
-0.149	-4.094e-8
-0.148	-4.095e-8
-0.147	-4.096e-8
-0.146	-4.097e-8
-0.145	-4.098e-8
-0.144	-4.099e-8
-0.143	-4.100e-8
-0.142	-4.101e-8
-0.141	-4.101e-8
-0.140	-4.102e-8
-0.139	-4.103e-8
-0.138	-4.104e-8
-0.137	-4.104e-8
-0.136	-4.105e-8
-0.135	-4.106e-8
-0.134	-4.107e-8
-0.133	-4.107e-8
-0.132	-4.108e-8
-0.131	-4.109e-8
-0.130	-4.110e-8
-0.129	-4.111e-8
-0.128	-4.111e-8
-0.127	-4.112e-8
-0.126	-4.113e-8
-0.125	-4.114e-8
-0.124	-4.115e-8
-0.123	-4.116e-8
-0.122	-4.117e-8
-0.121	-4.118e-8
-0.120	-4.119e-8
-0.119	-4.120e-8
-0.118	-4.121e-8
-0.117	-4.122e-8
-0.116	-4.123e-8
-0.115	-4.123e-8
-0.114	-4.125e-8
-0.113	-4.125e-8
-0.112	-4.126e-8
-0.111	-4.128e-8
-0.110	-4.128e-8
-0.109	-4.129e-8
-0.108	-4.130e-8
-0.107	-4.131e-8
-0.106	-4.132e-8
-0.105	-4.133e-8
-0.104	-4.134e-8
-0.103	-4.135e-8
-0.102	-4.136e-8
-0.101	-4.137e-8
-0.100	-4.138e-8
-0.099	-4.139e-8
-0.098	-4.140e-8
-0.097	-4.141e-8
-0.096	-4.142e-8
-0.095	-4.142e-8
-0.094	-4.143e-8
-0.093	-4.144e-8
-0.092	-4.145e-8
-0.091	-4.146e-8
-0.090	-4.147e-8
-0.089	-4.148e-8
-0.088	-4.149e-8
-0.087	-4.149e-8
-0.086	-4.150e-8
-0.085	-4.151e-8
-0.084	-4.152e-8
-0.083	-4.153e-8
-0.082	-4.154e-8
-0.081	-4.155e-8
-0.080	-4.156e-8
-0.079	-4.157e-8
-0.078	-4.158e-8
-0.077	-4.159e-8
-0.076	-4.160e-8
-0.075	-4.161e-8
-0.074	-4.162e-8
-0.073	-4.163e-8
-0.072	-4.164e-8
-0.071	-4.165e-8
-0.070	-4.166e-8
-0.069	-4.167e-8
-0.068	-4.168e-8
-0.067	-4.169e-8
-0.066	-4.170e-8
-0.065	-4.171e-8
-0.064	-4.173e-8
-0.063	-4.174e-8
-0.062	-4.175e-8
-0.061	-4.176e-8
-0.060	-4.177e-8
-0.059	-4.178e-8
-0.058	-4.179e-8
-0.057	-4.181e-8
-0.056	-4.182e-8
-0.055	-4.183e-8
-0.054	-4.184e-8
-0.053	-4.185e-8
-0.052	-4.187e-8
-0.051	-4.188e-8
-0.050	-4.189e-8
-0.049	-4.191e-8
-0.048	-4.192e-8
-0.047	-4.194e-8
-0.046	-4.195e-8
-0.045	-4.196e-8
-0.044	-4.198e-8
-0.043	-4.199e-8
-0.042	-4.201e-8
-0.041	-4.203e-8
-0.040	-4.204e-8
-0.039	-4.206e-8
-0.038	-4.207e-8
-0.037	-4.209e-8
-0.036	-4.211e-8
-0.035	-4.212e-8
-0.034	-4.214e-8
-0.033	-4.215e-8
-0.032	-4.217e-8
-0.031	-4.219e-8
-0.030	-4.220e-8
-0.029	-4.222e-8
-0.028	-4.223e-8
-0.027	-4.225e-8
-0.026	-4.226e-8
-0.025	-4.228e-8
-0.024	-4.229e-8
-0.023	-4.231e-8
-0.022	-4.232e-8
-0.021	-4.234e-8
-0.020	-4.235e-8
-0.019	-4.237e-8
-0.018	-4.238e-8
-0.017	-4.240e-8
-0.016	-4.242e-8
-0.015	-4.243e-8
-0.014	-4.245e-8
-0.013	-4.246e-8
-0.012	-4.248e-8
-0.011	-4.250e-8
-0.010	-4.251e-8
-0.009	-4.253e-8
-0.008	-4.255e-8
-0.007	-4.257e-8
-0.006	-4.258e-8
-0.005	-4.260e-8
-0.004	-4.262e-8
-0.003	-4.264e-8
-0.002	-4.266e-8
-0.001	-4.268e-8
-0.000	-4.270e-8
0.001	-4.272e-8
0.002	-4.274e-8
0.003	-4.277e-8
0.004	-4.279e-8
0.005	-4.281e-8
0.006	-4.284e-8
0.007	-4.286e-8
0.008	-4.288e-8
0.009	-4.290e-8
0.010	-4.293e-8
0.011	-4.295e-8
0.012	-4.297e-8
0.013	-4.300e-8
0.014	-4.302e-8
0.015	-4.304e-8
0.016	-4.307e-8
0.017	-4.309e-8
0.018	-4.311e-8
0.019	-4.314e-8
0.020	-4.316e-8
0.021	-4.319e-8
0.022	-4.321e-8
0.023	-4.324e-8
0.024	-4.326e-8
0.025	-4.328e-8
0.026	-4.331e-8
0.027	-4.333e-8
0.028	-4.336e-8
0.029	-4.338e-8
0.030	-4.341e-8
0.031	-4.343e-8
0.032	-4.346e-8
0.033	-4.349e-8
0.034	-4.351e-8
0.035	-4.354e-8
0.036	-4.357e-8
0.037	-4.359e-8
0.038	-4.362e-8
0.039	-4.365e-8
0.040	-4.368e-8
0.041	-4.371e-8
0.042	-4.373e-8
0.043	-4.376e-8
0.044	-4.379e-8
0.045	-4.382e-8
0.046	-4.385e-8
0.047	-4.388e-8
0.048	-4.391e-8
0.049	-4.394e-8
0.050	-4.397e-8
0.051	-4.401e-8
0.052	-4.404e-8
0.053	-4.407e-8
0.054	-4.411e-8
0.055	-4.414e-8
0.056	-4.417e-8
0.057	-4.420e-8
0.058	-4.424e-8
0.059	-4.427e-8
0.060	-4.431e-8
0.061	-4.434e-8
0.062	-4.438e-8
0.063	-4.441e-8
0.064	-4.445e-8
0.065	-4.448e-8
0.066	-4.452e-8
0.067	-4.456e-8
0.068	-4.460e-8
0.069	-4.463e-8
0.070	-4.467e-8
0.071	-4.471e-8
0.072	-4.475e-8
0.073	-4.478e-8
0.074	-4.482e-8
0.075	-4.486e-8
0.076	-4.490e-8
0.077	-4.494e-8
0.078	-4.499e-8
0.079	-4.503e-8
0.080	-4.507e-8
0.081	-4.511e-8
0.082	-4.515e-8
0.083	-4.520e-8
0.084	-4.524e-8
0.085	-4.528e-8
0.086	-4.532e-8
0.087	-4.537e-8
0.088	-4.541e-8
0.089	-4.546e-8
0.090	-4.550e-8
0.091	-4.555e-8
0.092	-4.559e-8
0.093	-4.564e-8
0.094	-4.569e-8
0.095	-4.573e-8
0.096	-4.578e-8
0.097	-4.583e-8
0.098	-4.588e-8
0.099	-4.593e-8
0.100	-4.598e-8
0.101	-4.603e-8
0.102	-4.608e-8
0.103	-4.613e-8
0.104	-4.619e-8
0.105	-4.624e-8
0.106	-4.629e-8
0.107	-4.634e-8
0.108	-4.640e-8
0.109	-4.645e-8
0.110	-4.650e-8
0.111	-4.656e-8
0.112	-4.661e-8
0.113	-4.667e-8
0.114	-4.673e-8
0.115	-4.678e-8
0.116	-4.684e-8
0.117	-4.690e-8
0.118	-4.696e-8
0.119	-4.702e-8
0.120	-4.707e-8
0.121	-4.714e-8
0.122	-4.720e-8
0.123	-4.726e-8
0.124	-4.732e-8
0.125	-4.738e-8
0.126	-4.745e-8
0.127	-4.751e-8
0.128	-4.758e-8
0.129	-4.764e-8
0.130	-4.771e-8
0.131	-4.777e-8
0.132	-4.784e-8
0.133	-4.791e-8
0.134	-4.798e-8
0.135	-4.804e-8
0.136	-4.811e-8
0.137	-4.818e-8
0.138	-4.826e-8
0.139	-4.833e-8
0.140	-4.840e-8
0.141	-4.847e-8
0.142	-4.855e-8
0.143	-4.863e-8
0.144	-4.870e-8
0.145	-4.878e-8
0.146	-4.886e-8
0.147	-4.894e-8
0.148	-4.902e-8
0.149	-4.910e-8
0.150	-4.918e-8
0.151	-4.926e-8
0.152	-4.934e-8
0.153	-4.942e-8
0.154	-4.951e-8
0.155	-4.960e-8
0.156	-4.969e-8
0.157	-4.978e-8
0.158	-4.988e-8
0.159	-4.998e-8
0.160	-5.008e-8
0.161	-5.018e-8
0.162	-5.028e-8
0.163	-5.039e-8
0.164	-5.049e-8
0.165	-5.060e-8
0.166	-5.071e-8
0.167	-5.082e-8
0.168	-5.093e-8
0.169	-5.104e-8
0.170	-5.115e-8
0.171	-5.126e-8
0.172	-5.138e-8
0.173	-5.149e-8
0.174	-5.160e-8
0.175	-5.171e-8
0.176	-5.181e-8
0.177	-5.191e-8
0.178	-5.201e-8
0.179	-5.211e-8
0.180	-5.220e-8
0.181	-5.230e-8
0.182	-5.240e-8
0.183	-5.249e-8
0.184	-5.259e-8
0.185	-5.268e-8
0.186	-5.278e-8
0.187	-5.287e-8
0.188	-5.296e-8
0.189	-5.306e-8
0.190	-5.315e-8
0.191	-5.324e-8
0.192	-5.333e-8
0.193	-5.342e-8
0.194	-5.351e-8
0.195	-5.360e-8
0.196	-5.368e-8
0.197	-5.377e-8
0.198	-5.386e-8
0.199	-5.394e-8
0.200	-1.078e-9
0.199	1.525e-10
0.198	1.353e-9
0.197	2.524e-9
0.196	3.664e-9
0.195	4.774e-9
0.194	5.854e-9
0.193	6.903e-9
0.192	7.922e-9
0.191	8.912e-9
0.190	9.870e-9
0.189	1.080e-8
0.188	1.170e-8
0.187	1.257e-8
0.186	1.340e-8
0.185	1.421e-8
0.184	1.499e-8
0.183	1.574e-8
0.182	1.645e-8
0.181	1.714e-8
0.180	1.780e-8
0.179	1.842e-8
0.178	1.902e-8
0.177	1.958e-8
0.176	2.012e-8
0.175	2.054e-8
0.174	2.093e-8
0.173	2.129e-8
0.172	2.163e-8
0.171	2.194e-8
0.170	2.222e-8
0.169	2.249e-8
0.168	2.273e-8
0.167	2.296e-8
0.166	2.317e-8
0.165	2.337e-8
0.164	2.355e-8
0.163	2.373e-8
0.162	2.389e-8
0.161	2.405e-8
0.160	2.421e-8
0.159	2.436e-8
0.158	2.451e-8
0.157	2.466e-8
0.156	2.481e-8
0.155	2.496e-8
0.154	2.512e-8
0.153	2.528e-8
0.152	2.545e-8
0.151	2.563e-8
0.150	2.580e-8
0.149	2.595e-8
0.148	2.610e-8
0.147	2.625e-8
0.146	2.640e-8
0.145	2.654e-8
0.144	2.667e-8
0.143	2.681e-8
0.142	2.694e-8
0.141	2.707e-8
0.140	2.720e-8
0.139	2.732e-8
0.138	2.744e-8
0.137	2.756e-8
0.136	2.768e-8
0.135	2.780e-8
0.134	2.791e-8
0.133	2.802e-8
0.132	2.813e-8
0.131	2.824e-8
0.130	2.834e-8
0.129	2.844e-8
0.128	2.855e-8
0.127	2.865e-8
0.126	2.875e-8
0.125	2.884e-8
0.124	2.894e-8
0.123	2.903e-8
0.122	2.912e-8
0.121	2.922e-8
0.120	2.930e-8
0.119	2.939e-8
0.118	2.948e-8
0.117	2.956e-8
0.116	2.964e-8
0.115	2.972e-8
0.114	2.980e-8
0.113	2.988e-8
0.112	2.995e-8
0.111	3.003e-8
0.110	3.010e-8
0.109	3.017e-8
0.108	3.025e-8
0.107	3.031e-8
0.106	3.038e-8
0.105	3.045e-8
0.104	3.051e-8
0.103	3.058e-8
0.102	3.064e-8
0.101	3.070e-8
0.100	3.076e-8
0.099	3.082e-8
0.098	3.088e-8
0.097	3.094e-8
0.096	3.099e-8
0.095	3.105e-8
0.094	3.110e-8
0.093	3.115e-8
0.092	3.121e-8
0.091	3.126e-8
0.090	3.131e-8
0.089	3.136e-8
0.088	3.141e-8
0.087	3.146e-8
0.086	3.151e-8
0.085	3.156e-8
0.084	3.161e-8
0.083	3.166e-8
0.082	3.170e-8
0.081	3.175e-8
0.080	3.180e-8
0.079	3.185e-8
0.078	3.189e-8
0.077	3.194e-8
0.076	3.199e-8
0.075	3.203e-8
0.074	3.207e-8
0.073	3.212e-8
0.072	3.216e-8
0.071	3.220e-8
0.070	3.225e-8
0.069	3.229e-8
0.068	3.233e-8
0.067	3.237e-8
0.066	3.241e-8
0.065	3.245e-8
0.064	3.249e-8
0.063	3.253e-8
0.062	3.256e-8
0.061	3.260e-8
0.060	3.264e-8
0.059	3.268e-8
0.058	3.271e-8
0.057	3.275e-8
0.056	3.278e-8
0.055	3.282e-8
0.054	3.285e-8
0.053	3.289e-8
0.052	3.292e-8
0.051	3.295e-8
0.050	3.299e-8
0.049	3.302e-8
0.048	3.305e-8
0.047	3.309e-8
0.046	3.312e-8
0.045	3.315e-8
0.044	3.319e-8
0.043	3.322e-8
0.042	3.325e-8
0.041	3.328e-8
0.040	3.332e-8
0.039	3.335e-8
0.038	3.338e-8
0.037	3.341e-8
0.036	3.344e-8
0.035	3.348e-8
0.034	3.351e-8
0.033	3.354e-8
0.032	3.357e-8
0.031	3.360e-8
0.030	3.363e-8
0.029	3.366e-8
0.028	3.369e-8
0.027	3.372e-8
0.026	3.375e-8
0.025	3.378e-8
0.024	3.381e-8
0.023	3.384e-8
0.022	3.387e-8
0.021	3.390e-8
0.020	3.392e-8
0.019	3.395e-8
0.018	3.398e-8
0.017	3.401e-8
0.016	3.403e-8
0.015	3.406e-8
0.014	3.409e-8
0.013	3.411e-8
0.012	3.414e-8
0.011	3.416e-8
0.010	3.419e-8
0.009	3.421e-8
0.008	3.424e-8
0.007	3.426e-8
0.006	3.429e-8
0.005	3.431e-8
0.004	3.434e-8
0.003	3.436e-8
0.002	3.439e-8
0.001	3.441e-8
0.000	3.444e-8
-0.001	3.446e-8
-0.002	3.449e-8
-0.003	3.451e-8
-0.004	3.454e-8
-0.005	3.456e-8
-0.006	3.459e-8
-0.007	3.461e-8
-0.008	3.464e-8
-0.009	3.466e-8
-0.010	3.469e-8
-0.011	3.471e-8
-0.012	3.474e-8
-0.013	3.476e-8
-0.014	3.479e-8
-0.015	3.481e-8
-0.016	3.484e-8
-0.017	3.486e-8
-0.018	3.489e-8
-0.019	3.492e-8
-0.020	3.494e-8
-0.021	3.497e-8
-0.022	3.499e-8
-0.023	3.502e-8
-0.024	3.505e-8
-0.025	3.507e-8
-0.026	3.510e-8
-0.027	3.513e-8
-0.028	3.515e-8
-0.029	3.518e-8
-0.030	3.521e-8
-0.031	3.523e-8
-0.032	3.526e-8
-0.033	3.529e-8
-0.034	3.531e-8
-0.035	3.534e-8
-0.036	3.536e-8
-0.037	3.539e-8
-0.038	3.542e-8
-0.039	3.544e-8
-0.040	3.547e-8
-0.041	3.550e-8
-0.042	3.552e-8
-0.043	3.555e-8
-0.044	3.557e-8
-0.045	3.560e-8
-0.046	3.562e-8
-0.047	3.565e-8
-0.048	3.567e-8
-0.049	3.570e-8
-0.050	3.572e-8
-0.051	3.574e-8
-0.052	3.577e-8
-0.053	3.579e-8
-0.054	3.582e-8
-0.055	3.584e-8
-0.056	3.586e-8
-0.057	3.589e-8
-0.058	3.591e-8
-0.059	3.593e-8
-0.060	3.595e-8
-0.061	3.598e-8
-0.062	3.600e-8
-0.063	3.602e-8
-0.064	3.605e-8
-0.065	3.607e-8
-0.066	3.609e-8
-0.067	3.612e-8
-0.068	3.614e-8
-0.069	3.616e-8
-0.070	3.619e-8
-0.071	3.621e-8
-0.072	3.623e-8
-0.073	3.626e-8
-0.074	3.628e-8
-0.075	3.631e-8
-0.076	3.633e-8
-0.077	3.636e-8
-0.078	3.639e-8
-0.079	3.641e-8
-0.080	3.644e-8
-0.081	3.647e-8
-0.082	3.649e-8
-0.083	3.652e-8
-0.084	3.655e-8
-0.085	3.658e-8
-0.086	3.660e-8
-0.087	3.663e-8
-0.088	3.666e-8
-0.089	3.669e-8
-0.090	3.671e-8
-0.091	3.674e-8
-0.092	3.677e-8
-0.093	3.680e-8
-0.094	3.683e-8
-0.095	3.686e-8
-0.096	3.688e-8
-0.097	3.691e-8
-0.098	3.694e-8
-0.099	3.697e-8
-0.100	3.700e-8
-0.101	3.703e-8
-0.102	3.706e-8
-0.103	3.709e-8
-0.104	3.711e-8
-0.105	3.714e-8
-0.106	3.717e-8
-0.107	3.720e-8
-0.108	3.722e-8
-0.109	3.725e-8
-0.110	3.728e-8
-0.111	3.731e-8
-0.112	3.734e-8
-0.113	3.736e-8
-0.114	3.739e-8
-0.115	3.742e-8
-0.116	3.745e-8
-0.117	3.747e-8
-0.118	3.750e-8
-0.119	3.753e-8
-0.120	3.756e-8
-0.121	3.759e-8
-0.122	3.761e-8
-0.123	3.764e-8
-0.124	3.767e-8
-0.125	3.770e-8
-0.126	3.773e-8
-0.127	3.776e-8
-0.128	3.779e-8
-0.129	3.782e-8
-0.130	3.785e-8
-0.131	3.788e-8
-0.132	3.791e-8
-0.133	3.794e-8
-0.134	3.797e-8
-0.135	3.800e-8
-0.136	3.803e-8
-0.137	3.806e-8
-0.138	3.809e-8
-0.139	3.812e-8
-0.140	3.815e-8
-0.141	3.819e-8
-0.142	3.822e-8
-0.143	3.825e-8
-0.144	3.829e-8
-0.145	3.832e-8
-0.146	3.835e-8
-0.147	3.839e-8
-0.148	3.842e-8
-0.149	3.846e-8
-0.150	3.849e-8
-0.151	3.852e-8
-0.152	3.856e-8
-0.153	3.859e-8
-0.154	3.863e-8
-0.155	3.866e-8
-0.156	3.870e-8
-0.157	3.874e-8
-0.158	3.877e-8
-0.159	3.881e-8
-0.160	3.884e-8
-0.161	3.888e-8
-0.162	3.892e-8
-0.163	3.896e-8
-0.164	3.900e-8
-0.165	3.903e-8
-0.166	3.907e-8
-0.167	3.911e-8
-0.168	3.915e-8
-0.169	3.919e-8
-0.170	3.923e-8
-0.171	3.927e-8
-0.172	3.931e-8
-0.173	3.936e-8
-0.174	3.940e-8
-0.175	3.944e-8
-0.176	3.948e-8
-0.177	3.952e-8
-0.178	3.956e-8
-0.179	3.961e-8
-0.180	3.965e-8
-0.181	3.969e-8
-0.182	3.973e-8
-0.183	3.978e-8
-0.184	3.982e-8
-0.185	3.986e-8
-0.186	3.991e-8
-0.187	3.995e-8
-0.188	3.999e-8
-0.189	4.004e-8
-0.190	4.008e-8
-0.191	4.012e-8
-0.192	4.017e-8
-0.193	4.021e-8
-0.194	4.026e-8
-0.195	4.030e-8
-0.196	4.034e-8
-0.197	4.039e-8
-0.198	4.043e-8
-0.199	4.048e-8
-0.200	4.053e-8
-0.201	4.057e-8
-0.202	4.062e-8
-0.203	4.067e-8
-0.204	4.072e-8
-0.205	4.077e-8
-0.206	4.082e-8
-0.207	4.087e-8
-0.208	4.092e-8
-0.209	4.098e-8
-0.210	4.103e-8
-0.211	4.108e-8
-0.212	4.114e-8
-0.213	4.119e-8
-0.214	4.125e-8
-0.215	4.131e-8
-0.216	4.136e-8
-0.217	4.142e-8
-0.218	4.148e-8
-0.219	4.154e-8
-0.220	4.160e-8
-0.221	4.166e-8
-0.222	4.172e-8
-0.223	4.178e-8
-0.224	4.184e-8
-0.225	4.190e-8
-0.226	4.196e-8
-0.227	4.202e-8
-0.228	4.208e-8
-0.229	4.214e-8
-0.230	4.220e-8
-0.231	4.226e-8
-0.232	4.232e-8
-0.233	4.238e-8
-0.234	4.245e-8
-0.235	4.251e-8
-0.236	4.257e-8
-0.237	4.263e-8
-0.238	4.269e-8
-0.239	4.275e-8
-0.240	4.281e-8
-0.241	4.287e-8
-0.242	4.294e-8
-0.243	4.300e-8
-0.244	4.306e-8
-0.245	4.313e-8
-0.246	4.319e-8
-0.247	4.326e-8
-0.248	4.332e-8
-0.249	4.339e-8
-0.250	4.345e-8
-0.251	4.352e-8
-0.252	4.359e-8
-0.253	4.365e-8
-0.254	4.372e-8
-0.255	4.379e-8
-0.256	4.386e-8
-0.257	4.393e-8
-0.258	4.400e-8
-0.259	4.407e-8
-0.260	4.414e-8
-0.261	4.421e-8
-0.262	4.428e-8
-0.263	4.435e-8
-0.264	4.442e-8
-0.265	4.449e-8
-0.266	4.456e-8
-0.267	4.463e-8
-0.268	4.470e-8
-0.269	4.477e-8
-0.270	4.484e-8
-0.271	4.491e-8
-0.272	4.499e-8
-0.273	4.506e-8
-0.274	4.513e-8
-0.275	4.520e-8
-0.276	4.527e-8
-0.277	4.534e-8
-0.278	4.541e-8
-0.279	4.548e-8
-0.280	4.555e-8
-0.281	4.562e-8
-0.282	4.570e-8
-0.283	4.577e-8
-0.284	4.584e-8
-0.285	4.591e-8
-0.286	4.598e-8
-0.287	4.606e-8
-0.288	4.613e-8
-0.289	4.620e-8
-0.290	4.628e-8
-0.291	4.635e-8
-0.292	4.643e-8
-0.293	4.650e-8
-0.294	4.657e-8
-0.295	4.665e-8
-0.296	4.672e-8
-0.297	4.679e-8
-0.298	4.687e-8
-0.299	4.694e-8
-0.300	4.701e-8
-0.301	4.709e-8
-0.302	4.716e-8
-0.303	4.723e-8
-0.304	4.731e-8
-0.305	4.738e-8
-0.306	4.745e-8
-0.307	4.752e-8
-0.308	4.759e-8
-0.309	4.767e-8
-0.310	4.774e-8
-0.311	4.781e-8
-0.312	4.788e-8
-0.313	4.795e-8
-0.314	4.802e-8
-0.315	4.809e-8
-0.316	4.816e-8
-0.317	4.823e-8
-0.318	4.830e-8
-0.319	4.837e-8
-0.320	4.844e-8
-0.321	4.851e-8
-0.322	4.858e-8
-0.323	4.865e-8
-0.324	4.873e-8
-0.325	4.880e-8
-0.326	4.887e-8
-0.327	4.894e-8
-0.328	4.901e-8
-0.329	4.909e-8
-0.330	4.916e-8
-0.331	4.923e-8
-0.332	4.931e-8
-0.333	4.939e-8
-0.334	4.946e-8
-0.335	4.953e-8
-0.336	4.961e-8
-0.337	4.969e-8
-0.338	4.976e-8
-0.339	4.984e-8
-0.340	4.991e-8
-0.341	4.999e-8
-0.342	5.006e-8
-0.343	5.014e-8
-0.344	5.021e-8
-0.345	5.029e-8
-0.346	5.036e-8
-0.347	5.044e-8
-0.348	5.051e-8
-0.349	5.059e-8
-0.350	5.066e-8
-0.351	5.074e-8
-0.352	5.082e-8
-0.353	5.089e-8
-0.354	5.097e-8
-0.355	5.105e-8
-0.356	5.112e-8
-0.357	5.120e-8
-0.358	5.128e-8
-0.359	5.136e-8
-0.360	5.144e-8
-0.361	5.152e-8
-0.362	5.160e-8
-0.363	5.168e-8
-0.364	5.177e-8
-0.365	5.185e-8
-0.366	5.193e-8
-0.367	5.201e-8
-0.368	5.210e-8
-0.369	5.218e-8
-0.370	5.226e-8
-0.371	5.235e-8
-0.372	5.243e-8
-0.373	5.252e-8
-0.374	5.261e-8
-0.375	5.269e-8
-0.376	5.278e-8
-0.377	5.287e-8
-0.378	5.296e-8
-0.379	5.305e-8
-0.380	5.314e-8
-0.381	5.324e-8
-0.382	5.333e-8
-0.383	5.342e-8
-0.384	5.352e-8
-0.385	5.361e-8
-0.386	5.370e-8
-0.387	5.380e-8
-0.388	5.389e-8
-0.389	5.399e-8
-0.390	5.409e-8
-0.391	5.419e-8
-0.392	5.429e-8
-0.393	5.438e-8
-0.394	5.449e-8
-0.395	5.459e-8
-0.396	5.469e-8
-0.397	5.480e-8
-0.398	5.490e-8
-0.399	5.501e-8
-0.400	5.511e-8
-0.401	5.522e-8
-0.402	5.533e-8
-0.403	5.544e-8
-0.404	5.555e-8
-0.405	5.566e-8
-0.406	5.577e-8
-0.407	5.589e-8
-0.408	5.600e-8
-0.409	5.612e-8
-0.410	5.623e-8
-0.411	5.635e-8
-0.412	5.646e-8
-0.413	5.658e-8
-0.414	5.670e-8
-0.415	5.682e-8
-0.416	5.694e-8
-0.417	5.706e-8
-0.418	5.718e-8
-0.419	5.731e-8
-0.420	5.744e-8
-0.421	5.756e-8
-0.422	5.769e-8
-0.423	5.782e-8
-0.424	5.796e-8
-0.425	5.809e-8
-0.426	5.823e-8
-0.427	5.836e-8
-0.428	5.850e-8
-0.429	5.864e-8
-0.430	5.878e-8
-0.431	5.892e-8
-0.432	5.907e-8
-0.433	5.921e-8
-0.434	5.936e-8
-0.435	5.951e-8
-0.436	5.967e-8
-0.437	5.982e-8
-0.438	5.998e-8
-0.439	6.014e-8
-0.440	6.030e-8
-0.441	6.046e-8
-0.442	6.063e-8
-0.443	6.079e-8
-0.444	6.096e-8
-0.445	6.113e-8
-0.446	6.131e-8
-0.447	6.148e-8
-0.448	6.166e-8
-0.449	6.184e-8
-0.450	6.202e-8
-0.451	6.221e-8
-0.452	6.239e-8
-0.453	6.258e-8
-0.454	6.277e-8
-0.455	6.297e-8
-0.456	6.317e-8
-0.457	6.337e-8
-0.458	6.358e-8
-0.459	6.379e-8
-0.460	6.401e-8
-0.461	6.422e-8
-0.462	6.444e-8
-0.463	6.467e-8
-0.464	6.490e-8
-0.465	6.513e-8
-0.466	6.536e-8
-0.467	6.559e-8
-0.468	6.583e-8
-0.469	6.607e-8
-0.470	6.631e-8
-0.471	6.656e-8
-0.472	6.680e-8
-0.473	6.705e-8
-0.474	6.730e-8
-0.475	6.755e-8
-0.476	6.779e-8
-0.477	6.804e-8
-0.478	6.828e-8
-0.479	6.853e-8
-0.480	6.878e-8
-0.481	6.903e-8
-0.482	6.928e-8
-0.483	6.954e-8
-0.484	6.979e-8
-0.485	7.005e-8
-0.486	7.030e-8
-0.487	7.056e-8
-0.488	7.082e-8
-0.489	7.108e-8
-0.490	7.134e-8
-0.491	7.160e-8
-0.492	7.187e-8
-0.493	7.213e-8
-0.494	7.240e-8
-0.495	7.267e-8
-0.496	7.294e-8
-0.497	7.321e-8
-0.498	7.348e-8
-0.499	7.375e-8
-0.500	1.963e-8
-0.499	1.795e-8
-0.498	1.632e-8
-0.497	1.472e-8
-0.496	1.315e-8
-0.495	1.163e-8
-0.494	1.014e-8
-0.493	8.697e-9
-0.492	7.288e-9
-0.491	5.916e-9
-0.490	4.583e-9
-0.489	3.288e-9
-0.488	2.032e-9
-0.487	8.129e-10
-0.486	-3.676e-10
-0.485	-1.510e-9
-0.484	-2.614e-9
-0.483	-3.680e-9
-0.482	-4.708e-9
-0.481	-5.698e-9
-0.480	-6.650e-9
-0.479	-7.563e-9
-0.478	-8.438e-9
-0.477	-9.276e-9
-0.476	-1.007e-8
-0.475	-1.074e-8
-0.474	-1.136e-8
-0.473	-1.195e-8
-0.472	-1.250e-8
-0.471	-1.302e-8
-0.470	-1.352e-8
-0.469	-1.398e-8
-0.468	-1.441e-8
-0.467	-1.483e-8
-0.466	-1.522e-8
-0.465	-1.559e-8
-0.464	-1.594e-8
-0.463	-1.629e-8
-0.462	-1.661e-8
-0.461	-1.693e-8
-0.460	-1.724e-8
-0.459	-1.754e-8
-0.458	-1.784e-8
-0.457	-1.814e-8
-0.456	-1.843e-8
-0.455	-1.872e-8
-0.454	-1.902e-8
-0.453	-1.932e-8
-0.452	-1.963e-8
-0.451	-1.994e-8
-0.450	-2.024e-8
-0.449	-2.052e-8
-0.448	-2.080e-8
-0.447	-2.107e-8
-0.446	-2.134e-8
-0.445	-2.160e-8
-0.444	-2.186e-8
-0.443	-2.211e-8
-0.442	-2.236e-8
-0.441	-2.260e-8
-0.440	-2.284e-8
-0.439	-2.308e-8
-0.438	-2.331e-8
-0.437	-2.354e-8
-0.436	-2.376e-8
-0.435	-2.398e-8
-0.434	-2.420e-8
-0.433	-2.441e-8
-0.432	-2.462e-8
-0.431	-2.483e-8
-0.430	-2.503e-8
-0.429	-2.523e-8
-0.428	-2.543e-8
-0.427	-2.562e-8
-0.426	-2.581e-8
-0.425	-2.600e-8
[truncated: 2,024 more rows]
