# Supplementary material for: Functional and structural similarity of human DNA primase [4Fe4S] cluster domain constructs
Source: PLoS One. 2018 Dec 18;13(12):e0209345. doi: 10.1371/journal.pone.0209345 (PMC6298731; doi:10.1371/journal.pone.0209345)
Supplement: S7 Dataset — (ZIP) [file pone.0209345.s013.zip › S7_dataset/CV unaltered 2.csv]

July 19	2017 18:40:22
Cyclic Voltammetry
File: d:\07-19-17\40um p58c\cv unaltered 2.csv
Data Source: Experiment
Instrument Model: CHI760B
Data Proc: Smoothing
Header:
Note:
Init E (V) = 0
High E (V) = 0.2
Low E (V) = -0.5
Init P/N = N
Scan Rate (V/s) = 0.1
Segment = 6
Sample Interval (V) = 0.001
Quiet Time (sec) = 2
Sensitivity (A/V) = 1e-7
Segment 1:
Segment 2:
Segment 3:
Segment 4:
Segment 5:
Segment 6:
Potential/V	Current/A
0.000	1.903e-8
-0.001	1.931e-8
-0.002	1.957e-8
-0.003	1.983e-8
-0.004	2.008e-8
-0.005	2.032e-8
-0.006	2.056e-8
-0.007	2.079e-8
-0.008	2.102e-8
-0.009	2.124e-8
-0.010	2.145e-8
-0.011	2.166e-8
-0.012	2.186e-8
-0.013	2.205e-8
-0.014	2.224e-8
-0.015	2.242e-8
-0.016	2.259e-8
-0.017	2.276e-8
-0.018	2.292e-8
-0.019	2.307e-8
-0.020	2.322e-8
-0.021	2.336e-8
-0.022	2.350e-8
-0.023	2.363e-8
-0.024	2.375e-8
-0.025	2.385e-8
-0.026	2.394e-8
-0.027	2.402e-8
-0.028	2.410e-8
-0.029	2.417e-8
-0.030	2.424e-8
-0.031	2.430e-8
-0.032	2.436e-8
-0.033	2.442e-8
-0.034	2.447e-8
-0.035	2.452e-8
-0.036	2.457e-8
-0.037	2.461e-8
-0.038	2.466e-8
-0.039	2.470e-8
-0.040	2.474e-8
-0.041	2.478e-8
-0.042	2.482e-8
-0.043	2.486e-8
-0.044	2.490e-8
-0.045	2.494e-8
-0.046	2.498e-8
-0.047	2.502e-8
-0.048	2.507e-8
-0.049	2.512e-8
-0.050	2.515e-8
-0.051	2.520e-8
-0.052	2.524e-8
-0.053	2.527e-8
-0.054	2.531e-8
-0.055	2.535e-8
-0.056	2.539e-8
-0.057	2.542e-8
-0.058	2.546e-8
-0.059	2.549e-8
-0.060	2.553e-8
-0.061	2.556e-8
-0.062	2.560e-8
-0.063	2.563e-8
-0.064	2.566e-8
-0.065	2.570e-8
-0.066	2.573e-8
-0.067	2.576e-8
-0.068	2.580e-8
-0.069	2.583e-8
-0.070	2.586e-8
-0.071	2.590e-8
-0.072	2.593e-8
-0.073	2.596e-8
-0.074	2.599e-8
-0.075	2.602e-8
-0.076	2.606e-8
-0.077	2.609e-8
-0.078	2.612e-8
-0.079	2.615e-8
-0.080	2.618e-8
-0.081	2.621e-8
-0.082	2.624e-8
-0.083	2.627e-8
-0.084	2.631e-8
-0.085	2.633e-8
-0.086	2.637e-8
-0.087	2.640e-8
-0.088	2.642e-8
-0.089	2.646e-8
-0.090	2.648e-8
-0.091	2.651e-8
-0.092	2.654e-8
-0.093	2.657e-8
-0.094	2.660e-8
-0.095	2.662e-8
-0.096	2.665e-8
-0.097	2.668e-8
-0.098	2.670e-8
-0.099	2.673e-8
-0.100	2.676e-8
-0.101	2.678e-8
-0.102	2.680e-8
-0.103	2.683e-8
-0.104	2.685e-8
-0.105	2.688e-8
-0.106	2.690e-8
-0.107	2.692e-8
-0.108	2.695e-8
-0.109	2.697e-8
-0.110	2.699e-8
-0.111	2.702e-8
-0.112	2.704e-8
-0.113	2.707e-8
-0.114	2.709e-8
-0.115	2.712e-8
-0.116	2.714e-8
-0.117	2.717e-8
-0.118	2.719e-8
-0.119	2.722e-8
-0.120	2.724e-8
-0.121	2.727e-8
-0.122	2.729e-8
-0.123	2.732e-8
-0.124	2.734e-8
-0.125	2.737e-8
-0.126	2.740e-8
-0.127	2.742e-8
-0.128	2.745e-8
-0.129	2.747e-8
-0.130	2.750e-8
-0.131	2.752e-8
-0.132	2.755e-8
-0.133	2.757e-8
-0.134	2.760e-8
-0.135	2.762e-8
-0.136	2.765e-8
-0.137	2.767e-8
-0.138	2.770e-8
-0.139	2.772e-8
-0.140	2.774e-8
-0.141	2.777e-8
-0.142	2.779e-8
-0.143	2.782e-8
-0.144	2.784e-8
-0.145	2.786e-8
-0.146	2.789e-8
-0.147	2.791e-8
-0.148	2.793e-8
-0.149	2.796e-8
-0.150	2.798e-8
-0.151	2.801e-8
-0.152	2.803e-8
-0.153	2.806e-8
-0.154	2.809e-8
-0.155	2.812e-8
-0.156	2.814e-8
-0.157	2.817e-8
-0.158	2.820e-8
-0.159	2.823e-8
-0.160	2.826e-8
-0.161	2.830e-8
-0.162	2.833e-8
-0.163	2.836e-8
-0.164	2.839e-8
-0.165	2.843e-8
-0.166	2.846e-8
-0.167	2.850e-8
-0.168	2.853e-8
-0.169	2.857e-8
-0.170	2.860e-8
-0.171	2.863e-8
-0.172	2.867e-8
-0.173	2.870e-8
-0.174	2.874e-8
-0.175	2.877e-8
-0.176	2.881e-8
-0.177	2.884e-8
-0.178	2.888e-8
-0.179	2.891e-8
-0.180	2.895e-8
-0.181	2.898e-8
-0.182	2.901e-8
-0.183	2.905e-8
-0.184	2.908e-8
-0.185	2.911e-8
-0.186	2.914e-8
-0.187	2.918e-8
-0.188	2.921e-8
-0.189	2.924e-8
-0.190	2.927e-8
-0.191	2.930e-8
-0.192	2.934e-8
-0.193	2.937e-8
-0.194	2.940e-8
-0.195	2.944e-8
-0.196	2.947e-8
-0.197	2.951e-8
-0.198	2.954e-8
-0.199	2.958e-8
-0.200	2.962e-8
-0.201	2.966e-8
-0.202	2.969e-8
-0.203	2.973e-8
-0.204	2.977e-8
-0.205	2.981e-8
-0.206	2.986e-8
-0.207	2.990e-8
-0.208	2.995e-8
-0.209	3.000e-8
-0.210	3.004e-8
-0.211	3.009e-8
-0.212	3.014e-8
-0.213	3.019e-8
-0.214	3.024e-8
-0.215	3.029e-8
-0.216	3.034e-8
-0.217	3.039e-8
-0.218	3.044e-8
-0.219	3.049e-8
-0.220	3.054e-8
-0.221	3.059e-8
-0.222	3.065e-8
-0.223	3.070e-8
-0.224	3.075e-8
-0.225	3.081e-8
-0.226	3.086e-8
-0.227	3.091e-8
-0.228	3.097e-8
-0.229	3.102e-8
-0.230	3.107e-8
-0.231	3.113e-8
-0.232	3.118e-8
-0.233	3.123e-8
-0.234	3.129e-8
-0.235	3.134e-8
-0.236	3.139e-8
-0.237	3.145e-8
-0.238	3.150e-8
-0.239	3.156e-8
-0.240	3.161e-8
-0.241	3.167e-8
-0.242	3.172e-8
-0.243	3.178e-8
-0.244	3.184e-8
-0.245	3.189e-8
-0.246	3.195e-8
-0.247	3.201e-8
-0.248	3.206e-8
-0.249	3.212e-8
-0.250	3.218e-8
-0.251	3.224e-8
-0.252	3.230e-8
-0.253	3.236e-8
-0.254	3.242e-8
-0.255	3.248e-8
-0.256	3.255e-8
-0.257	3.261e-8
-0.258	3.267e-8
-0.259	3.273e-8
-0.260	3.279e-8
-0.261	3.286e-8
-0.262	3.292e-8
-0.263	3.298e-8
-0.264	3.305e-8
-0.265	3.311e-8
-0.266	3.317e-8
-0.267	3.324e-8
-0.268	3.330e-8
-0.269	3.336e-8
-0.270	3.343e-8
-0.271	3.349e-8
-0.272	3.356e-8
-0.273	3.362e-8
-0.274	3.369e-8
-0.275	3.375e-8
-0.276	3.382e-8
-0.277	3.388e-8
-0.278	3.395e-8
-0.279	3.401e-8
-0.280	3.408e-8
-0.281	3.414e-8
-0.282	3.421e-8
-0.283	3.428e-8
-0.284	3.434e-8
-0.285	3.441e-8
-0.286	3.448e-8
-0.287	3.454e-8
-0.288	3.461e-8
-0.289	3.468e-8
-0.290	3.475e-8
-0.291	3.482e-8
-0.292	3.488e-8
-0.293	3.495e-8
-0.294	3.502e-8
-0.295	3.509e-8
-0.296	3.516e-8
-0.297	3.522e-8
-0.298	3.529e-8
-0.299	3.536e-8
-0.300	3.543e-8
-0.301	3.550e-8
-0.302	3.557e-8
-0.303	3.563e-8
-0.304	3.570e-8
-0.305	3.577e-8
-0.306	3.584e-8
-0.307	3.591e-8
-0.308	3.598e-8
-0.309	3.604e-8
-0.310	3.611e-8
-0.311	3.618e-8
-0.312	3.625e-8
-0.313	3.631e-8
-0.314	3.638e-8
-0.315	3.645e-8
-0.316	3.652e-8
-0.317	3.658e-8
-0.318	3.665e-8
-0.319	3.672e-8
-0.320	3.679e-8
-0.321	3.686e-8
-0.322	3.693e-8
-0.323	3.700e-8
-0.324	3.707e-8
-0.325	3.714e-8
-0.326	3.721e-8
-0.327	3.728e-8
-0.328	3.735e-8
-0.329	3.743e-8
-0.330	3.750e-8
-0.331	3.757e-8
-0.332	3.764e-8
-0.333	3.772e-8
-0.334	3.779e-8
-0.335	3.787e-8
-0.336	3.794e-8
-0.337	3.802e-8
-0.338	3.810e-8
-0.339	3.817e-8
-0.340	3.825e-8
-0.341	3.833e-8
-0.342	3.840e-8
-0.343	3.848e-8
-0.344	3.856e-8
-0.345	3.864e-8
-0.346	3.872e-8
-0.347	3.880e-8
-0.348	3.888e-8
-0.349	3.896e-8
-0.350	3.904e-8
-0.351	3.912e-8
-0.352	3.920e-8
-0.353	3.928e-8
-0.354	3.936e-8
-0.355	3.944e-8
-0.356	3.953e-8
-0.357	3.961e-8
-0.358	3.969e-8
-0.359	3.978e-8
-0.360	3.986e-8
-0.361	3.995e-8
-0.362	4.003e-8
-0.363	4.011e-8
-0.364	4.020e-8
-0.365	4.029e-8
-0.366	4.037e-8
-0.367	4.046e-8
-0.368	4.055e-8
-0.369	4.064e-8
-0.370	4.072e-8
-0.371	4.081e-8
-0.372	4.090e-8
-0.373	4.099e-8
-0.374	4.108e-8
-0.375	4.117e-8
-0.376	4.127e-8
-0.377	4.136e-8
-0.378	4.145e-8
-0.379	4.155e-8
-0.380	4.164e-8
-0.381	4.174e-8
-0.382	4.183e-8
-0.383	4.193e-8
-0.384	4.202e-8
-0.385	4.212e-8
-0.386	4.222e-8
-0.387	4.232e-8
-0.388	4.242e-8
-0.389	4.252e-8
-0.390	4.262e-8
-0.391	4.272e-8
-0.392	4.283e-8
-0.393	4.293e-8
-0.394	4.303e-8
-0.395	4.314e-8
-0.396	4.324e-8
-0.397	4.335e-8
-0.398	4.346e-8
-0.399	4.356e-8
-0.400	4.367e-8
-0.401	4.378e-8
-0.402	4.389e-8
-0.403	4.400e-8
-0.404	4.411e-8
-0.405	4.422e-8
-0.406	4.433e-8
-0.407	4.444e-8
-0.408	4.456e-8
-0.409	4.467e-8
-0.410	4.478e-8
-0.411	4.490e-8
-0.412	4.501e-8
-0.413	4.513e-8
-0.414	4.524e-8
-0.415	4.536e-8
-0.416	4.548e-8
-0.417	4.559e-8
-0.418	4.571e-8
-0.419	4.583e-8
-0.420	4.595e-8
-0.421	4.608e-8
-0.422	4.620e-8
-0.423	4.632e-8
-0.424	4.645e-8
-0.425	4.658e-8
-0.426	4.670e-8
-0.427	4.683e-8
-0.428	4.696e-8
-0.429	4.710e-8
-0.430	4.723e-8
-0.431	4.736e-8
-0.432	4.750e-8
-0.433	4.763e-8
-0.434	4.777e-8
-0.435	4.791e-8
-0.436	4.805e-8
-0.437	4.820e-8
-0.438	4.834e-8
-0.439	4.849e-8
-0.440	4.863e-8
-0.441	4.878e-8
-0.442	4.893e-8
-0.443	4.908e-8
-0.444	4.923e-8
-0.445	4.938e-8
-0.446	4.954e-8
-0.447	4.969e-8
-0.448	4.985e-8
-0.449	5.001e-8
-0.450	5.017e-8
-0.451	5.033e-8
-0.452	5.050e-8
-0.453	5.066e-8
-0.454	5.083e-8
-0.455	5.100e-8
-0.456	5.117e-8
-0.457	5.134e-8
-0.458	5.151e-8
-0.459	5.169e-8
-0.460	5.186e-8
-0.461	5.204e-8
-0.462	5.222e-8
-0.463	5.241e-8
-0.464	5.259e-8
-0.465	5.278e-8
-0.466	5.297e-8
-0.467	5.316e-8
-0.468	5.335e-8
-0.469	5.355e-8
-0.470	5.375e-8
-0.471	5.395e-8
-0.472	5.415e-8
-0.473	5.435e-8
-0.474	5.456e-8
-0.475	5.476e-8
-0.476	5.497e-8
-0.477	5.518e-8
-0.478	5.539e-8
-0.479	5.561e-8
-0.480	5.583e-8
-0.481	5.604e-8
-0.482	5.626e-8
-0.483	5.649e-8
-0.484	5.671e-8
-0.485	5.694e-8
-0.486	5.716e-8
-0.487	5.739e-8
-0.488	5.763e-8
-0.489	5.786e-8
-0.490	5.809e-8
-0.491	5.833e-8
-0.492	5.857e-8
-0.493	5.881e-8
-0.494	5.906e-8
-0.495	5.930e-8
-0.496	5.955e-8
-0.497	5.980e-8
-0.498	6.005e-8
-0.499	5.407e-8
-0.500	1.400e-8
-0.499	1.288e-8
-0.498	1.179e-8
-0.497	1.072e-8
-0.496	9.667e-9
-0.495	8.641e-9
-0.494	7.638e-9
-0.493	6.658e-9
-0.492	5.701e-9
-0.491	4.768e-9
-0.490	3.857e-9
-0.489	2.970e-9
-0.488	2.106e-9
-0.487	1.265e-9
-0.486	4.470e-10
-0.485	-3.477e-10
-0.484	-1.119e-9
-0.483	-1.868e-9
-0.482	-2.593e-9
-0.481	-3.295e-9
-0.480	-3.974e-9
-0.479	-4.630e-9
-0.478	-5.262e-9
-0.477	-5.872e-9
-0.476	-6.458e-9
-0.475	-6.971e-9
-0.474	-7.459e-9
-0.473	-7.927e-9
-0.472	-8.371e-9
-0.471	-8.796e-9
-0.470	-9.201e-9
-0.469	-9.587e-9
-0.468	-9.958e-9
-0.467	-1.031e-8
-0.466	-1.065e-8
-0.465	-1.098e-8
-0.464	-1.129e-8
-0.463	-1.160e-8
-0.462	-1.189e-8
-0.461	-1.218e-8
-0.460	-1.245e-8
-0.459	-1.273e-8
-0.458	-1.299e-8
-0.457	-1.326e-8
-0.456	-1.352e-8
-0.455	-1.377e-8
-0.454	-1.403e-8
-0.453	-1.428e-8
-0.452	-1.454e-8
-0.451	-1.479e-8
-0.450	-1.504e-8
-0.449	-1.528e-8
-0.448	-1.552e-8
-0.447	-1.575e-8
-0.446	-1.597e-8
-0.445	-1.619e-8
-0.444	-1.641e-8
-0.443	-1.662e-8
-0.442	-1.683e-8
-0.441	-1.704e-8
-0.440	-1.724e-8
-0.439	-1.744e-8
-0.438	-1.764e-8
-0.437	-1.783e-8
-0.436	-1.802e-8
-0.435	-1.821e-8
-0.434	-1.839e-8
-0.433	-1.857e-8
-0.432	-1.875e-8
-0.431	-1.892e-8
-0.430	-1.909e-8
-0.429	-1.926e-8
-0.428	-1.943e-8
-0.427	-1.959e-8
-0.426	-1.976e-8
-0.425	-1.992e-8
-0.424	-2.007e-8
-0.423	-2.023e-8
-0.422	-2.038e-8
-0.421	-2.053e-8
-0.420	-2.068e-8
-0.419	-2.082e-8
-0.418	-2.097e-8
-0.417	-2.111e-8
-0.416	-2.125e-8
-0.415	-2.139e-8
-0.414	-2.152e-8
-0.413	-2.166e-8
-0.412	-2.179e-8
-0.411	-2.192e-8
-0.410	-2.205e-8
-0.409	-2.217e-8
-0.408	-2.230e-8
-0.407	-2.242e-8
-0.406	-2.254e-8
-0.405	-2.266e-8
-0.404	-2.278e-8
-0.403	-2.289e-8
-0.402	-2.301e-8
-0.401	-2.312e-8
-0.400	-2.323e-8
-0.399	-2.334e-8
-0.398	-2.345e-8
-0.397	-2.356e-8
-0.396	-2.366e-8
-0.395	-2.377e-8
-0.394	-2.387e-8
-0.393	-2.397e-8
-0.392	-2.407e-8
-0.391	-2.417e-8
-0.390	-2.427e-8
-0.389	-2.437e-8
-0.388	-2.446e-8
-0.387	-2.456e-8
-0.386	-2.465e-8
-0.385	-2.474e-8
-0.384	-2.483e-8
-0.383	-2.492e-8
-0.382	-2.501e-8
-0.381	-2.510e-8
-0.380	-2.519e-8
-0.379	-2.527e-8
-0.378	-2.535e-8
-0.377	-2.544e-8
-0.376	-2.552e-8
-0.375	-2.560e-8
-0.374	-2.568e-8
-0.373	-2.576e-8
-0.372	-2.583e-8
-0.371	-2.591e-8
-0.370	-2.599e-8
-0.369	-2.606e-8
-0.368	-2.614e-8
-0.367	-2.621e-8
-0.366	-2.629e-8
-0.365	-2.636e-8
-0.364	-2.643e-8
-0.363	-2.650e-8
-0.362	-2.657e-8
-0.361	-2.664e-8
-0.360	-2.671e-8
-0.359	-2.677e-8
-0.358	-2.684e-8
-0.357	-2.691e-8
-0.356	-2.697e-8
-0.355	-2.704e-8
-0.354	-2.710e-8
-0.353	-2.717e-8
-0.352	-2.723e-8
-0.351	-2.729e-8
-0.350	-2.735e-8
-0.349	-2.741e-8
-0.348	-2.748e-8
-0.347	-2.754e-8
-0.346	-2.759e-8
-0.345	-2.765e-8
-0.344	-2.771e-8
-0.343	-2.777e-8
-0.342	-2.783e-8
-0.341	-2.788e-8
-0.340	-2.794e-8
-0.339	-2.799e-8
-0.338	-2.805e-8
-0.337	-2.810e-8
-0.336	-2.815e-8
-0.335	-2.820e-8
-0.334	-2.825e-8
-0.333	-2.831e-8
-0.332	-2.836e-8
-0.331	-2.840e-8
-0.330	-2.845e-8
-0.329	-2.850e-8
-0.328	-2.855e-8
-0.327	-2.860e-8
-0.326	-2.864e-8
-0.325	-2.869e-8
-0.324	-2.874e-8
-0.323	-2.878e-8
-0.322	-2.883e-8
-0.321	-2.887e-8
-0.320	-2.892e-8
-0.319	-2.896e-8
-0.318	-2.901e-8
-0.317	-2.905e-8
-0.316	-2.909e-8
-0.315	-2.914e-8
-0.314	-2.918e-8
-0.313	-2.922e-8
-0.312	-2.926e-8
-0.311	-2.930e-8
-0.310	-2.934e-8
-0.309	-2.938e-8
-0.308	-2.942e-8
-0.307	-2.946e-8
-0.306	-2.949e-8
-0.305	-2.953e-8
-0.304	-2.957e-8
-0.303	-2.960e-8
-0.302	-2.964e-8
-0.301	-2.967e-8
-0.300	-2.971e-8
-0.299	-2.974e-8
-0.298	-2.978e-8
-0.297	-2.981e-8
-0.296	-2.984e-8
-0.295	-2.988e-8
-0.294	-2.991e-8
-0.293	-2.994e-8
-0.292	-2.997e-8
-0.291	-3.000e-8
-0.290	-3.004e-8
-0.289	-3.006e-8
-0.288	-3.010e-8
-0.287	-3.013e-8
-0.286	-3.016e-8
-0.285	-3.019e-8
-0.284	-3.022e-8
-0.283	-3.024e-8
-0.282	-3.027e-8
-0.281	-3.030e-8
-0.280	-3.033e-8
-0.279	-3.035e-8
-0.278	-3.038e-8
-0.277	-3.041e-8
-0.276	-3.044e-8
-0.275	-3.046e-8
-0.274	-3.049e-8
-0.273	-3.051e-8
-0.272	-3.054e-8
-0.271	-3.056e-8
-0.270	-3.059e-8
-0.269	-3.061e-8
-0.268	-3.064e-8
-0.267	-3.066e-8
-0.266	-3.068e-8
-0.265	-3.070e-8
-0.264	-3.072e-8
-0.263	-3.075e-8
-0.262	-3.077e-8
-0.261	-3.079e-8
-0.260	-3.081e-8
-0.259	-3.083e-8
-0.258	-3.085e-8
-0.257	-3.087e-8
-0.256	-3.089e-8
-0.255	-3.091e-8
-0.254	-3.092e-8
-0.253	-3.094e-8
-0.252	-3.096e-8
-0.251	-3.098e-8
-0.250	-3.100e-8
-0.249	-3.102e-8
-0.248	-3.104e-8
-0.247	-3.105e-8
-0.246	-3.107e-8
-0.245	-3.109e-8
-0.244	-3.111e-8
-0.243	-3.113e-8
-0.242	-3.114e-8
-0.241	-3.116e-8
-0.240	-3.118e-8
-0.239	-3.120e-8
-0.238	-3.121e-8
-0.237	-3.123e-8
-0.236	-3.124e-8
-0.235	-3.126e-8
-0.234	-3.127e-8
-0.233	-3.129e-8
-0.232	-3.130e-8
-0.231	-3.132e-8
-0.230	-3.133e-8
-0.229	-3.134e-8
-0.228	-3.136e-8
-0.227	-3.137e-8
-0.226	-3.138e-8
-0.225	-3.139e-8
-0.224	-3.140e-8
-0.223	-3.141e-8
-0.222	-3.142e-8
-0.221	-3.143e-8
-0.220	-3.145e-8
-0.219	-3.145e-8
-0.218	-3.146e-8
-0.217	-3.147e-8
-0.216	-3.148e-8
-0.215	-3.149e-8
-0.214	-3.150e-8
-0.213	-3.151e-8
-0.212	-3.152e-8
-0.211	-3.153e-8
-0.210	-3.154e-8
-0.209	-3.155e-8
-0.208	-3.156e-8
-0.207	-3.157e-8
-0.206	-3.158e-8
-0.205	-3.159e-8
-0.204	-3.160e-8
-0.203	-3.162e-8
-0.202	-3.163e-8
-0.201	-3.164e-8
-0.200	-3.166e-8
-0.199	-3.167e-8
-0.198	-3.168e-8
-0.197	-3.169e-8
-0.196	-3.171e-8
-0.195	-3.172e-8
-0.194	-3.173e-8
-0.193	-3.175e-8
-0.192	-3.176e-8
-0.191	-3.177e-8
-0.190	-3.178e-8
-0.189	-3.180e-8
-0.188	-3.181e-8
-0.187	-3.182e-8
-0.186	-3.183e-8
-0.185	-3.184e-8
-0.184	-3.185e-8
-0.183	-3.187e-8
-0.182	-3.188e-8
-0.181	-3.189e-8
-0.180	-3.190e-8
-0.179	-3.190e-8
-0.178	-3.192e-8
-0.177	-3.192e-8
-0.176	-3.193e-8
-0.175	-3.194e-8
-0.174	-3.195e-8
-0.173	-3.196e-8
-0.172	-3.197e-8
-0.171	-3.198e-8
-0.170	-3.199e-8
-0.169	-3.199e-8
-0.168	-3.200e-8
-0.167	-3.201e-8
-0.166	-3.202e-8
-0.165	-3.203e-8
-0.164	-3.204e-8
-0.163	-3.205e-8
-0.162	-3.205e-8
-0.161	-3.206e-8
-0.160	-3.207e-8
-0.159	-3.208e-8
-0.158	-3.209e-8
-0.157	-3.210e-8
-0.156	-3.211e-8
-0.155	-3.212e-8
-0.154	-3.213e-8
-0.153	-3.214e-8
-0.152	-3.215e-8
-0.151	-3.216e-8
-0.150	-3.217e-8
-0.149	-3.217e-8
-0.148	-3.219e-8
-0.147	-3.219e-8
-0.146	-3.220e-8
-0.145	-3.221e-8
-0.144	-3.222e-8
-0.143	-3.223e-8
-0.142	-3.224e-8
-0.141	-3.225e-8
-0.140	-3.226e-8
-0.139	-3.226e-8
-0.138	-3.227e-8
-0.137	-3.228e-8
-0.136	-3.229e-8
-0.135	-3.230e-8
-0.134	-3.230e-8
-0.133	-3.231e-8
-0.132	-3.232e-8
-0.131	-3.233e-8
-0.130	-3.234e-8
-0.129	-3.235e-8
-0.128	-3.236e-8
-0.127	-3.237e-8
-0.126	-3.238e-8
-0.125	-3.239e-8
-0.124	-3.239e-8
-0.123	-3.240e-8
-0.122	-3.241e-8
-0.121	-3.242e-8
-0.120	-3.243e-8
-0.119	-3.244e-8
-0.118	-3.245e-8
-0.117	-3.246e-8
-0.116	-3.247e-8
-0.115	-3.248e-8
-0.114	-3.249e-8
-0.113	-3.251e-8
-0.112	-3.252e-8
-0.111	-3.253e-8
-0.110	-3.254e-8
-0.109	-3.255e-8
-0.108	-3.257e-8
-0.107	-3.258e-8
-0.106	-3.259e-8
-0.105	-3.260e-8
-0.104	-3.261e-8
-0.103	-3.263e-8
-0.102	-3.264e-8
-0.101	-3.265e-8
-0.100	-3.266e-8
-0.099	-3.268e-8
-0.098	-3.269e-8
-0.097	-3.270e-8
-0.096	-3.271e-8
-0.095	-3.272e-8
-0.094	-3.274e-8
-0.093	-3.275e-8
-0.092	-3.276e-8
-0.091	-3.277e-8
-0.090	-3.279e-8
-0.089	-3.280e-8
-0.088	-3.281e-8
-0.087	-3.282e-8
-0.086	-3.284e-8
-0.085	-3.285e-8
-0.084	-3.286e-8
-0.083	-3.288e-8
-0.082	-3.289e-8
-0.081	-3.290e-8
-0.080	-3.292e-8
-0.079	-3.293e-8
-0.078	-3.294e-8
-0.077	-3.295e-8
-0.076	-3.297e-8
-0.075	-3.298e-8
-0.074	-3.299e-8
-0.073	-3.301e-8
-0.072	-3.302e-8
-0.071	-3.303e-8
-0.070	-3.305e-8
-0.069	-3.306e-8
-0.068	-3.308e-8
-0.067	-3.309e-8
-0.066	-3.310e-8
-0.065	-3.312e-8
-0.064	-3.313e-8
-0.063	-3.315e-8
-0.062	-3.316e-8
-0.061	-3.318e-8
-0.060	-3.320e-8
-0.059	-3.321e-8
-0.058	-3.323e-8
-0.057	-3.324e-8
-0.056	-3.326e-8
-0.055	-3.328e-8
-0.054	-3.329e-8
-0.053	-3.331e-8
-0.052	-3.333e-8
-0.051	-3.335e-8
-0.050	-3.337e-8
-0.049	-3.338e-8
-0.048	-3.341e-8
-0.047	-3.343e-8
-0.046	-3.345e-8
-0.045	-3.347e-8
-0.044	-3.349e-8
-0.043	-3.351e-8
-0.042	-3.353e-8
-0.041	-3.356e-8
-0.040	-3.358e-8
-0.039	-3.360e-8
-0.038	-3.363e-8
-0.037	-3.365e-8
-0.036	-3.367e-8
-0.035	-3.370e-8
-0.034	-3.372e-8
-0.033	-3.375e-8
-0.032	-3.377e-8
-0.031	-3.379e-8
-0.030	-3.382e-8
-0.029	-3.384e-8
-0.028	-3.387e-8
-0.027	-3.389e-8
-0.026	-3.391e-8
-0.025	-3.394e-8
-0.024	-3.396e-8
-0.023	-3.399e-8
-0.022	-3.401e-8
-0.021	-3.403e-8
-0.020	-3.406e-8
-0.019	-3.408e-8
-0.018	-3.411e-8
-0.017	-3.413e-8
-0.016	-3.416e-8
-0.015	-3.418e-8
-0.014	-3.421e-8
-0.013	-3.423e-8
-0.012	-3.426e-8
-0.011	-3.428e-8
-0.010	-3.431e-8
-0.009	-3.433e-8
-0.008	-3.436e-8
-0.007	-3.439e-8
-0.006	-3.441e-8
-0.005	-3.444e-8
-0.004	-3.447e-8
-0.003	-3.450e-8
-0.002	-3.452e-8
-0.001	-3.455e-8
-0.000	-3.458e-8
0.001	-3.461e-8
0.002	-3.464e-8
0.003	-3.467e-8
0.004	-3.470e-8
0.005	-3.473e-8
0.006	-3.477e-8
0.007	-3.480e-8
0.008	-3.483e-8
0.009	-3.486e-8
0.010	-3.490e-8
0.011	-3.493e-8
0.012	-3.497e-8
0.013	-3.500e-8
0.014	-3.504e-8
0.015	-3.507e-8
0.016	-3.511e-8
0.017	-3.515e-8
0.018	-3.518e-8
0.019	-3.522e-8
0.020	-3.525e-8
0.021	-3.529e-8
0.022	-3.533e-8
0.023	-3.536e-8
0.024	-3.540e-8
0.025	-3.544e-8
0.026	-3.548e-8
0.027	-3.552e-8
0.028	-3.556e-8
0.029	-3.560e-8
0.030	-3.564e-8
0.031	-3.568e-8
0.032	-3.572e-8
0.033	-3.577e-8
0.034	-3.581e-8
0.035	-3.585e-8
0.036	-3.589e-8
0.037	-3.594e-8
0.038	-3.598e-8
0.039	-3.603e-8
0.040	-3.607e-8
0.041	-3.611e-8
0.042	-3.616e-8
0.043	-3.621e-8
0.044	-3.625e-8
0.045	-3.630e-8
0.046	-3.635e-8
0.047	-3.640e-8
0.048	-3.644e-8
0.049	-3.649e-8
0.050	-3.654e-8
0.051	-3.659e-8
0.052	-3.664e-8
0.053	-3.669e-8
0.054	-3.675e-8
0.055	-3.680e-8
0.056	-3.685e-8
0.057	-3.690e-8
0.058	-3.696e-8
0.059	-3.701e-8
0.060	-3.706e-8
0.061	-3.712e-8
0.062	-3.717e-8
0.063	-3.722e-8
0.064	-3.728e-8
0.065	-3.733e-8
0.066	-3.739e-8
0.067	-3.745e-8
0.068	-3.750e-8
0.069	-3.756e-8
0.070	-3.762e-8
0.071	-3.767e-8
0.072	-3.773e-8
0.073	-3.779e-8
0.074	-3.785e-8
0.075	-3.791e-8
0.076	-3.797e-8
0.077	-3.804e-8
0.078	-3.810e-8
0.079	-3.816e-8
0.080	-3.822e-8
0.081	-3.829e-8
0.082	-3.835e-8
0.083	-3.842e-8
0.084	-3.848e-8
0.085	-3.855e-8
0.086	-3.862e-8
0.087	-3.869e-8
0.088	-3.875e-8
0.089	-3.882e-8
0.090	-3.889e-8
0.091	-3.896e-8
0.092	-3.904e-8
0.093	-3.911e-8
0.094	-3.918e-8
0.095	-3.925e-8
0.096	-3.933e-8
0.097	-3.940e-8
0.098	-3.948e-8
0.099	-3.955e-8
0.100	-3.963e-8
0.101	-3.971e-8
0.102	-3.979e-8
0.103	-3.986e-8
0.104	-3.994e-8
0.105	-4.002e-8
0.106	-4.010e-8
0.107	-4.018e-8
0.108	-4.026e-8
0.109	-4.034e-8
0.110	-4.042e-8
0.111	-4.050e-8
0.112	-4.058e-8
0.113	-4.067e-8
0.114	-4.075e-8
0.115	-4.084e-8
0.116	-4.092e-8
0.117	-4.101e-8
0.118	-4.110e-8
0.119	-4.119e-8
0.120	-4.128e-8
0.121	-4.137e-8
0.122	-4.146e-8
0.123	-4.155e-8
0.124	-4.165e-8
0.125	-4.174e-8
0.126	-4.184e-8
0.127	-4.193e-8
0.128	-4.203e-8
0.129	-4.213e-8
0.130	-4.223e-8
0.131	-4.233e-8
0.132	-4.244e-8
0.133	-4.254e-8
0.134	-4.264e-8
0.135	-4.275e-8
0.136	-4.285e-8
0.137	-4.296e-8
0.138	-4.307e-8
0.139	-4.318e-8
0.140	-4.329e-8
0.141	-4.340e-8
0.142	-4.352e-8
0.143	-4.363e-8
0.144	-4.375e-8
0.145	-4.386e-8
0.146	-4.398e-8
0.147	-4.410e-8
0.148	-4.422e-8
0.149	-4.435e-8
0.150	-4.447e-8
0.151	-4.459e-8
0.152	-4.471e-8
0.153	-4.484e-8
0.154	-4.497e-8
0.155	-4.510e-8
0.156	-4.524e-8
0.157	-4.538e-8
0.158	-4.552e-8
0.159	-4.566e-8
0.160	-4.581e-8
0.161	-4.595e-8
0.162	-4.610e-8
0.163	-4.626e-8
0.164	-4.641e-8
0.165	-4.657e-8
0.166	-4.672e-8
0.167	-4.688e-8
0.168	-4.704e-8
0.169	-4.720e-8
0.170	-4.736e-8
0.171	-4.752e-8
0.172	-4.768e-8
0.173	-4.784e-8
0.174	-4.800e-8
0.175	-4.816e-8
0.176	-4.831e-8
0.177	-4.846e-8
0.178	-4.861e-8
0.179	-4.876e-8
0.180	-4.890e-8
0.181	-4.905e-8
0.182	-4.919e-8
0.183	-4.934e-8
0.184	-4.948e-8
0.185	-4.962e-8
0.186	-4.977e-8
0.187	-4.991e-8
0.188	-5.005e-8
0.189	-5.019e-8
0.190	-5.033e-8
0.191	-5.047e-8
0.192	-5.061e-8
0.193	-5.075e-8
0.194	-5.089e-8
0.195	-5.102e-8
0.196	-5.116e-8
0.197	-5.130e-8
0.198	-5.143e-8
0.199	-5.156e-8
0.200	-6.580e-9
0.199	-5.535e-9
0.198	-4.512e-9
0.197	-3.513e-9
0.196	-2.537e-9
0.195	-1.584e-9
0.194	-6.541e-10
0.193	2.527e-10
0.192	1.136e-9
0.191	1.997e-9
0.190	2.834e-9
0.189	3.648e-9
0.188	4.439e-9
0.187	5.207e-9
0.186	5.952e-9
0.185	6.674e-9
0.184	7.372e-9
0.183	8.048e-9
0.182	8.700e-9
0.181	9.329e-9
0.180	9.936e-9
0.179	1.052e-8
0.178	1.108e-8
0.177	1.161e-8
0.176	1.213e-8
0.175	1.257e-8
0.174	1.298e-8
0.173	1.337e-8
0.172	1.374e-8
0.171	1.409e-8
0.170	1.442e-8
0.169	1.474e-8
0.168	1.503e-8
0.167	1.532e-8
0.166	1.558e-8
0.165	1.584e-8
0.164	1.608e-8
0.163	1.631e-8
0.162	1.653e-8
0.161	1.675e-8
0.160	1.696e-8
0.159	1.716e-8
0.158	1.736e-8
0.157	1.756e-8
0.156	1.775e-8
0.155	1.794e-8
0.154	1.813e-8
0.153	1.832e-8
0.152	1.851e-8
0.151	1.870e-8
0.150	1.889e-8
0.149	1.907e-8
0.148	1.924e-8
0.147	1.941e-8
0.146	1.957e-8
0.145	1.973e-8
0.144	1.989e-8
0.143	2.004e-8
0.142	2.019e-8
0.141	2.034e-8
0.140	2.048e-8
0.139	2.062e-8
0.138	2.075e-8
0.137	2.089e-8
0.136	2.102e-8
0.135	2.115e-8
0.134	2.127e-8
0.133	2.139e-8
0.132	2.152e-8
0.131	2.163e-8
0.130	2.175e-8
0.129	2.186e-8
0.128	2.197e-8
0.127	2.208e-8
0.126	2.219e-8
0.125	2.230e-8
0.124	2.240e-8
0.123	2.250e-8
0.122	2.260e-8
0.121	2.270e-8
0.120	2.279e-8
0.119	2.289e-8
0.118	2.298e-8
0.117	2.307e-8
0.116	2.316e-8
0.115	2.325e-8
0.114	2.333e-8
0.113	2.342e-8
0.112	2.350e-8
0.111	2.358e-8
0.110	2.366e-8
0.109	2.374e-8
0.108	2.382e-8
0.107	2.389e-8
0.106	2.397e-8
0.105	2.404e-8
0.104	2.411e-8
0.103	2.418e-8
0.102	2.426e-8
0.101	2.432e-8
0.100	2.439e-8
0.099	2.446e-8
0.098	2.452e-8
0.097	2.458e-8
0.096	2.464e-8
0.095	2.471e-8
0.094	2.477e-8
0.093	2.482e-8
0.092	2.488e-8
0.091	2.494e-8
0.090	2.500e-8
0.089	2.505e-8
0.088	2.511e-8
0.087	2.516e-8
0.086	2.522e-8
0.085	2.527e-8
0.084	2.532e-8
0.083	2.537e-8
0.082	2.543e-8
0.081	2.548e-8
0.080	2.553e-8
0.079	2.558e-8
0.078	2.563e-8
0.077	2.568e-8
0.076	2.572e-8
0.075	2.577e-8
0.074	2.582e-8
0.073	2.586e-8
0.072	2.591e-8
0.071	2.596e-8
0.070	2.600e-8
0.069	2.605e-8
0.068	2.609e-8
0.067	2.613e-8
0.066	2.617e-8
0.065	2.622e-8
0.064	2.626e-8
0.063	2.630e-8
0.062	2.634e-8
0.061	2.638e-8
0.060	2.642e-8
0.059	2.646e-8
0.058	2.650e-8
0.057	2.654e-8
0.056	2.658e-8
0.055	2.662e-8
0.054	2.666e-8
0.053	2.669e-8
0.052	2.673e-8
0.051	2.677e-8
0.050	2.680e-8
0.049	2.684e-8
0.048	2.687e-8
0.047	2.691e-8
0.046	2.695e-8
0.045	2.698e-8
0.044	2.702e-8
0.043	2.705e-8
0.042	2.709e-8
0.041	2.712e-8
0.040	2.715e-8
0.039	2.719e-8
0.038	2.722e-8
0.037	2.726e-8
0.036	2.729e-8
0.035	2.732e-8
0.034	2.735e-8
0.033	2.739e-8
0.032	2.742e-8
0.031	2.745e-8
0.030	2.748e-8
0.029	2.751e-8
0.028	2.754e-8
0.027	2.758e-8
0.026	2.760e-8
0.025	2.763e-8
0.024	2.766e-8
0.023	2.769e-8
0.022	2.772e-8
0.021	2.774e-8
0.020	2.777e-8
0.019	2.780e-8
0.018	2.782e-8
0.017	2.785e-8
0.016	2.787e-8
0.015	2.790e-8
0.014	2.792e-8
0.013	2.794e-8
0.012	2.797e-8
0.011	2.799e-8
0.010	2.802e-8
0.009	2.804e-8
0.008	2.806e-8
0.007	2.809e-8
0.006	2.811e-8
0.005	2.813e-8
0.004	2.815e-8
0.003	2.817e-8
0.002	2.820e-8
0.001	2.822e-8
0.000	2.824e-8
-0.001	2.827e-8
-0.002	2.829e-8
-0.003	2.831e-8
-0.004	2.834e-8
-0.005	2.836e-8
-0.006	2.839e-8
-0.007	2.841e-8
-0.008	2.843e-8
-0.009	2.846e-8
-0.010	2.848e-8
-0.011	2.851e-8
-0.012	2.853e-8
-0.013	2.856e-8
-0.014	2.858e-8
-0.015	2.860e-8
-0.016	2.863e-8
-0.017	2.865e-8
-0.018	2.868e-8
-0.019	2.870e-8
-0.020	2.872e-8
-0.021	2.875e-8
-0.022	2.877e-8
-0.023	2.879e-8
-0.024	2.881e-8
-0.025	2.883e-8
-0.026	2.886e-8
-0.027	2.888e-8
-0.028	2.890e-8
-0.029	2.892e-8
-0.030	2.894e-8
-0.031	2.896e-8
-0.032	2.898e-8
-0.033	2.900e-8
-0.034	2.902e-8
-0.035	2.904e-8
-0.036	2.906e-8
-0.037	2.907e-8
-0.038	2.909e-8
-0.039	2.911e-8
-0.040	2.913e-8
-0.041	2.915e-8
-0.042	2.917e-8
-0.043	2.919e-8
-0.044	2.920e-8
-0.045	2.922e-8
-0.046	2.924e-8
-0.047	2.926e-8
-0.048	2.928e-8
-0.049	2.930e-8
-0.050	2.932e-8
-0.051	2.934e-8
-0.052	2.936e-8
-0.053	2.938e-8
-0.054	2.940e-8
-0.055	2.942e-8
-0.056	2.944e-8
-0.057	2.945e-8
-0.058	2.948e-8
-0.059	2.949e-8
-0.060	2.951e-8
-0.061	2.953e-8
-0.062	2.955e-8
-0.063	2.957e-8
-0.064	2.959e-8
-0.065	2.961e-8
-0.066	2.963e-8
-0.067	2.964e-8
-0.068	2.966e-8
-0.069	2.968e-8
-0.070	2.970e-8
-0.071	2.972e-8
-0.072	2.974e-8
-0.073	2.976e-8
-0.074	2.977e-8
-0.075	2.979e-8
-0.076	2.981e-8
-0.077	2.983e-8
-0.078	2.985e-8
-0.079	2.986e-8
-0.080	2.988e-8
-0.081	2.990e-8
-0.082	2.991e-8
-0.083	2.993e-8
-0.084	2.995e-8
-0.085	2.997e-8
-0.086	2.998e-8
-0.087	3.000e-8
-0.088	3.002e-8
-0.089	3.003e-8
-0.090	3.005e-8
-0.091	3.007e-8
-0.092	3.008e-8
-0.093	3.010e-8
-0.094	3.011e-8
-0.095	3.013e-8
-0.096	3.015e-8
-0.097	3.016e-8
-0.098	3.018e-8
-0.099	3.020e-8
-0.100	3.021e-8
-0.101	3.023e-8
-0.102	3.025e-8
-0.103	3.026e-8
-0.104	3.028e-8
-0.105	3.029e-8
-0.106	3.031e-8
-0.107	3.033e-8
-0.108	3.034e-8
-0.109	3.036e-8
-0.110	3.038e-8
-0.111	3.039e-8
-0.112	3.041e-8
-0.113	3.043e-8
-0.114	3.045e-8
-0.115	3.046e-8
-0.116	3.048e-8
-0.117	3.050e-8
-0.118	3.052e-8
-0.119	3.054e-8
-0.120	3.055e-8
-0.121	3.057e-8
-0.122	3.059e-8
-0.123	3.061e-8
-0.124	3.063e-8
-0.125	3.064e-8
-0.126	3.066e-8
-0.127	3.068e-8
-0.128	3.070e-8
-0.129	3.072e-8
-0.130	3.074e-8
-0.131	3.076e-8
-0.132	3.078e-8
-0.133	3.080e-8
-0.134	3.082e-8
-0.135	3.084e-8
-0.136	3.085e-8
-0.137	3.087e-8
-0.138	3.089e-8
-0.139	3.091e-8
-0.140	3.093e-8
-0.141	3.095e-8
-0.142	3.097e-8
-0.143	3.099e-8
-0.144	3.101e-8
-0.145	3.103e-8
-0.146	3.105e-8
-0.147	3.107e-8
-0.148	3.109e-8
-0.149	3.111e-8
-0.150	3.113e-8
-0.151	3.115e-8
-0.152	3.116e-8
-0.153	3.119e-8
-0.154	3.120e-8
-0.155	3.123e-8
-0.156	3.124e-8
-0.157	3.126e-8
-0.158	3.128e-8
-0.159	3.130e-8
-0.160	3.133e-8
-0.161	3.135e-8
-0.162	3.137e-8
-0.163	3.139e-8
-0.164	3.141e-8
-0.165	3.144e-8
-0.166	3.146e-8
-0.167	3.149e-8
-0.168	3.151e-8
-0.169	3.153e-8
-0.170	3.156e-8
-0.171	3.158e-8
-0.172	3.161e-8
-0.173	3.164e-8
-0.174	3.166e-8
-0.175	3.169e-8
-0.176	3.171e-8
-0.177	3.174e-8
-0.178	3.177e-8
-0.179	3.180e-8
-0.180	3.182e-8
-0.181	3.185e-8
-0.182	3.188e-8
-0.183	3.190e-8
-0.184	3.193e-8
-0.185	3.196e-8
-0.186	3.199e-8
-0.187	3.201e-8
-0.188	3.204e-8
-0.189	3.207e-8
-0.190	3.210e-8
-0.191	3.213e-8
-0.192	3.216e-8
-0.193	3.219e-8
-0.194	3.222e-8
-0.195	3.225e-8
-0.196	3.227e-8
-0.197	3.230e-8
-0.198	3.233e-8
-0.199	3.236e-8
-0.200	3.239e-8
-0.201	3.243e-8
-0.202	3.246e-8
-0.203	3.249e-8
-0.204	3.252e-8
-0.205	3.256e-8
-0.206	3.259e-8
-0.207	3.263e-8
-0.208	3.266e-8
-0.209	3.270e-8
-0.210	3.274e-8
-0.211	3.278e-8
-0.212	3.281e-8
-0.213	3.286e-8
-0.214	3.289e-8
-0.215	3.294e-8
-0.216	3.298e-8
-0.217	3.302e-8
-0.218	3.306e-8
-0.219	3.310e-8
-0.220	3.314e-8
-0.221	3.319e-8
-0.222	3.323e-8
-0.223	3.327e-8
-0.224	3.331e-8
-0.225	3.336e-8
-0.226	3.340e-8
-0.227	3.345e-8
-0.228	3.349e-8
-0.229	3.354e-8
-0.230	3.358e-8
-0.231	3.363e-8
-0.232	3.367e-8
-0.233	3.372e-8
-0.234	3.376e-8
-0.235	3.381e-8
-0.236	3.385e-8
-0.237	3.389e-8
-0.238	3.394e-8
-0.239	3.399e-8
-0.240	3.403e-8
-0.241	3.408e-8
-0.242	3.412e-8
-0.243	3.417e-8
-0.244	3.421e-8
-0.245	3.426e-8
-0.246	3.431e-8
-0.247	3.435e-8
-0.248	3.440e-8
-0.249	3.445e-8
-0.250	3.450e-8
-0.251	3.454e-8
-0.252	3.459e-8
-0.253	3.464e-8
-0.254	3.469e-8
-0.255	3.474e-8
-0.256	3.479e-8
-0.257	3.484e-8
-0.258	3.489e-8
-0.259	3.494e-8
-0.260	3.499e-8
-0.261	3.504e-8
-0.262	3.509e-8
-0.263	3.515e-8
-0.264	3.520e-8
-0.265	3.525e-8
-0.266	3.530e-8
-0.267	3.536e-8
-0.268	3.541e-8
-0.269	3.546e-8
-0.270	3.552e-8
-0.271	3.557e-8
-0.272	3.563e-8
-0.273	3.568e-8
-0.274	3.574e-8
-0.275	3.579e-8
-0.276	3.585e-8
-0.277	3.590e-8
-0.278	3.596e-8
-0.279	3.601e-8
-0.280	3.607e-8
-0.281	3.613e-8
-0.282	3.618e-8
-0.283	3.624e-8
-0.284	3.629e-8
-0.285	3.635e-8
-0.286	3.640e-8
-0.287	3.646e-8
-0.288	3.652e-8
-0.289	3.657e-8
-0.290	3.663e-8
-0.291	3.669e-8
-0.292	3.674e-8
-0.293	3.680e-8
-0.294	3.685e-8
-0.295	3.691e-8
-0.296	3.696e-8
-0.297	3.702e-8
-0.298	3.708e-8
-0.299	3.713e-8
-0.300	3.718e-8
-0.301	3.724e-8
-0.302	3.729e-8
-0.303	3.735e-8
-0.304	3.740e-8
-0.305	3.746e-8
-0.306	3.752e-8
-0.307	3.757e-8
-0.308	3.763e-8
-0.309	3.768e-8
-0.310	3.774e-8
-0.311	3.779e-8
-0.312	3.784e-8
-0.313	3.790e-8
-0.314	3.796e-8
-0.315	3.801e-8
-0.316	3.807e-8
-0.317	3.812e-8
-0.318	3.818e-8
-0.319	3.824e-8
-0.320	3.829e-8
-0.321	3.835e-8
-0.322	3.841e-8
-0.323	3.847e-8
-0.324	3.852e-8
-0.325	3.858e-8
-0.326	3.864e-8
-0.327	3.869e-8
-0.328	3.875e-8
-0.329	3.881e-8
-0.330	3.887e-8
-0.331	3.893e-8
-0.332	3.899e-8
-0.333	3.905e-8
-0.334	3.911e-8
-0.335	3.917e-8
-0.336	3.923e-8
-0.337	3.929e-8
-0.338	3.935e-8
-0.339	3.941e-8
-0.340	3.947e-8
-0.341	3.954e-8
-0.342	3.960e-8
-0.343	3.966e-8
-0.344	3.972e-8
-0.345	3.978e-8
-0.346	3.985e-8
-0.347	3.991e-8
-0.348	3.997e-8
-0.349	4.004e-8
-0.350	4.010e-8
-0.351	4.017e-8
-0.352	4.023e-8
-0.353	4.030e-8
-0.354	4.036e-8
-0.355	4.043e-8
-0.356	4.050e-8
-0.357	4.056e-8
-0.358	4.063e-8
-0.359	4.070e-8
-0.360	4.077e-8
-0.361	4.084e-8
-0.362	4.090e-8
-0.363	4.097e-8
-0.364	4.104e-8
-0.365	4.111e-8
-0.366	4.118e-8
-0.367	4.125e-8
-0.368	4.132e-8
-0.369	4.139e-8
-0.370	4.146e-8
-0.371	4.153e-8
-0.372	4.160e-8
-0.373	4.168e-8
-0.374	4.175e-8
-0.375	4.182e-8
-0.376	4.190e-8
-0.377	4.197e-8
-0.378	4.204e-8
-0.379	4.212e-8
-0.380	4.219e-8
-0.381	4.227e-8
-0.382	4.234e-8
-0.383	4.242e-8
-0.384	4.250e-8
-0.385	4.258e-8
-0.386	4.266e-8
-0.387	4.274e-8
-0.388	4.282e-8
-0.389	4.290e-8
-0.390	4.298e-8
-0.391	4.306e-8
-0.392	4.314e-8
-0.393	4.323e-8
-0.394	4.331e-8
-0.395	4.340e-8
-0.396	4.348e-8
-0.397	4.357e-8
-0.398	4.366e-8
-0.399	4.375e-8
-0.400	4.384e-8
-0.401	4.393e-8
-0.402	4.402e-8
-0.403	4.411e-8
-0.404	4.420e-8
-0.405	4.429e-8
-0.406	4.439e-8
-0.407	4.448e-8
-0.408	4.457e-8
-0.409	4.467e-8
-0.410	4.476e-8
-0.411	4.486e-8
-0.412	4.496e-8
-0.413	4.506e-8
-0.414	4.515e-8
-0.415	4.525e-8
-0.416	4.535e-8
-0.417	4.545e-8
-0.418	4.555e-8
-0.419	4.565e-8
-0.420	4.576e-8
-0.421	4.586e-8
-0.422	4.597e-8
-0.423	4.608e-8
-0.424	4.618e-8
-0.425	4.629e-8
-0.426	4.640e-8
-0.427	4.651e-8
-0.428	4.663e-8
-0.429	4.674e-8
-0.430	4.685e-8
-0.431	4.697e-8
-0.432	4.708e-8
-0.433	4.721e-8
-0.434	4.732e-8
-0.435	4.745e-8
-0.436	4.757e-8
-0.437	4.769e-8
-0.438	4.782e-8
-0.439	4.794e-8
-0.440	4.807e-8
-0.441	4.820e-8
-0.442	4.833e-8
-0.443	4.847e-8
-0.444	4.860e-8
-0.445	4.874e-8
-0.446	4.887e-8
-0.447	4.901e-8
-0.448	4.915e-8
-0.449	4.930e-8
-0.450	4.944e-8
-0.451	4.958e-8
-0.452	4.973e-8
-0.453	4.987e-8
-0.454	5.002e-8
-0.455	5.018e-8
-0.456	5.034e-8
-0.457	5.050e-8
-0.458	5.066e-8
-0.459	5.083e-8
-0.460	5.100e-8
-0.461	5.117e-8
-0.462	5.134e-8
-0.463	5.152e-8
-0.464	5.170e-8
-0.465	5.188e-8
-0.466	5.207e-8
-0.467	5.225e-8
-0.468	5.244e-8
-0.469	5.263e-8
-0.470	5.282e-8
-0.471	5.301e-8
-0.472	5.320e-8
-0.473	5.339e-8
-0.474	5.358e-8
-0.475	5.377e-8
-0.476	5.396e-8
-0.477	5.414e-8
-0.478	5.432e-8
-0.479	5.450e-8
-0.480	5.469e-8
-0.481	5.487e-8
-0.482	5.505e-8
-0.483	5.523e-8
-0.484	5.542e-8
-0.485	5.560e-8
-0.486	5.578e-8
-0.487	5.597e-8
-0.488	5.615e-8
-0.489	5.633e-8
-0.490	5.652e-8
-0.491	5.670e-8
-0.492	5.688e-8
-0.493	5.707e-8
-0.494	5.725e-8
-0.495	5.743e-8
-0.496	5.762e-8
-0.497	5.780e-8
-0.498	5.798e-8
-0.499	5.817e-8
-0.500	1.308e-8
-0.499	1.199e-8
-0.498	1.092e-8
-0.497	9.866e-9
-0.496	8.840e-9
-0.495	7.836e-9
-0.494	6.856e-9
-0.493	5.898e-9
-0.492	4.963e-9
-0.491	4.051e-9
-0.490	3.162e-9
-0.489	2.296e-9
-0.488	1.452e-9
-0.487	6.316e-10
-0.486	-1.661e-10
-0.485	-9.409e-10
-0.484	-1.693e-9
-0.483	-2.422e-9
-0.482	-3.128e-9
-0.481	-3.812e-9
-0.480	-4.472e-9
-0.479	-5.110e-9
-0.478	-5.725e-9
-0.477	-6.317e-9
-0.476	-6.886e-9
-0.475	-7.378e-9
-0.474	-7.849e-9
-0.473	-8.297e-9
-0.472	-8.724e-9
-0.471	-9.131e-9
-0.470	-9.519e-9
-0.469	-9.890e-9
-0.468	-1.025e-8
-0.467	-1.058e-8
-0.466	-1.091e-8
-0.465	-1.122e-8
-0.464	-1.153e-8
-0.463	-1.182e-8
-0.462	-1.210e-8
-0.461	-1.238e-8
-0.460	-1.265e-8
-0.459	-1.291e-8
-0.458	-1.317e-8
-0.457	-1.342e-8
-0.456	-1.368e-8
-0.455	-1.393e-8
-0.454	-1.418e-8
-0.453	-1.443e-8
-0.452	-1.468e-8
-0.451	-1.493e-8
-0.450	-1.517e-8
-0.449	-1.541e-8
-0.448	-1.564e-8
-0.447	-1.587e-8
-0.446	-1.609e-8
-0.445	-1.631e-8
-0.444	-1.652e-8
-0.443	-1.673e-8
-0.442	-1.694e-8
-0.441	-1.714e-8
-0.440	-1.734e-8
-0.439	-1.753e-8
-0.438	-1.773e-8
-0.437	-1.791e-8
-0.436	-1.810e-8
-0.435	-1.828e-8
-0.434	-1.846e-8
-0.433	-1.864e-8
-0.432	-1.881e-8
-0.431	-1.898e-8
-0.430	-1.915e-8
-0.429	-1.932e-8
-0.428	-1.948e-8
-0.427	-1.964e-8
-0.426	-1.980e-8
-0.425	-1.995e-8
[truncated: 2,024 more rows]
