# Supplementary material for: Functional and structural similarity of human DNA primase [4Fe4S] cluster domain constructs
Source: PLoS One. 2018 Dec 18;13(12):e0209345. doi: 10.1371/journal.pone.0209345 (PMC6298731; doi:10.1371/journal.pone.0209345)
Supplement: S7 Dataset — (ZIP) [file pone.0209345.s013.zip › S7_dataset/CV unaltered 6.csv]

July 19	2017 18:43:28
Cyclic Voltammetry
File: d:\07-19-17\40um p58c\cv unaltered 7.csv
Data Source: Experiment
Instrument Model: CHI760B
Data Proc: Smoothing
Header:
Note:
Init E (V) = 0
High E (V) = 0.2
Low E (V) = -0.5
Init P/N = N
Scan Rate (V/s) = 0.1
Segment = 6
Sample Interval (V) = 0.001
Quiet Time (sec) = 2
Sensitivity (A/V) = 1e-7
Segment 1:
Segment 2:
Segment 3:
Segment 4:
Segment 5:
Segment 6:
Potential/V	Current/A
0.000	2.186e-8
-0.001	2.231e-8
-0.002	2.274e-8
-0.003	2.317e-8
-0.004	2.358e-8
-0.005	2.399e-8
-0.006	2.438e-8
-0.007	2.477e-8
-0.008	2.514e-8
-0.009	2.551e-8
-0.010	2.586e-8
-0.011	2.621e-8
-0.012	2.654e-8
-0.013	2.687e-8
-0.014	2.718e-8
-0.015	2.749e-8
-0.016	2.778e-8
-0.017	2.807e-8
-0.018	2.834e-8
-0.019	2.861e-8
-0.020	2.886e-8
-0.021	2.911e-8
-0.022	2.934e-8
-0.023	2.957e-8
-0.024	2.978e-8
-0.025	2.996e-8
-0.026	3.013e-8
-0.027	3.028e-8
-0.028	3.043e-8
-0.029	3.057e-8
-0.030	3.070e-8
-0.031	3.083e-8
-0.032	3.094e-8
-0.033	3.106e-8
-0.034	3.117e-8
-0.035	3.127e-8
-0.036	3.137e-8
-0.037	3.147e-8
-0.038	3.156e-8
-0.039	3.166e-8
-0.040	3.175e-8
-0.041	3.184e-8
-0.042	3.193e-8
-0.043	3.203e-8
-0.044	3.212e-8
-0.045	3.221e-8
-0.046	3.231e-8
-0.047	3.241e-8
-0.048	3.252e-8
-0.049	3.262e-8
-0.050	3.272e-8
-0.051	3.282e-8
-0.052	3.292e-8
-0.053	3.301e-8
-0.054	3.311e-8
-0.055	3.320e-8
-0.056	3.329e-8
-0.057	3.339e-8
-0.058	3.348e-8
-0.059	3.357e-8
-0.060	3.366e-8
-0.061	3.375e-8
-0.062	3.384e-8
-0.063	3.393e-8
-0.064	3.401e-8
-0.065	3.410e-8
-0.066	3.419e-8
-0.067	3.428e-8
-0.068	3.436e-8
-0.069	3.445e-8
-0.070	3.453e-8
-0.071	3.462e-8
-0.072	3.470e-8
-0.073	3.479e-8
-0.074	3.487e-8
-0.075	3.495e-8
-0.076	3.504e-8
-0.077	3.512e-8
-0.078	3.520e-8
-0.079	3.528e-8
-0.080	3.536e-8
-0.081	3.545e-8
-0.082	3.553e-8
-0.083	3.561e-8
-0.084	3.569e-8
-0.085	3.577e-8
-0.086	3.585e-8
-0.087	3.593e-8
-0.088	3.601e-8
-0.089	3.609e-8
-0.090	3.617e-8
-0.091	3.625e-8
-0.092	3.633e-8
-0.093	3.641e-8
-0.094	3.649e-8
-0.095	3.656e-8
-0.096	3.664e-8
-0.097	3.672e-8
-0.098	3.680e-8
-0.099	3.688e-8
-0.100	3.696e-8
-0.101	3.704e-8
-0.102	3.711e-8
-0.103	3.719e-8
-0.104	3.726e-8
-0.105	3.734e-8
-0.106	3.741e-8
-0.107	3.749e-8
-0.108	3.756e-8
-0.109	3.764e-8
-0.110	3.771e-8
-0.111	3.778e-8
-0.112	3.786e-8
-0.113	3.793e-8
-0.114	3.800e-8
-0.115	3.808e-8
-0.116	3.815e-8
-0.117	3.822e-8
-0.118	3.830e-8
-0.119	3.837e-8
-0.120	3.844e-8
-0.121	3.852e-8
-0.122	3.859e-8
-0.123	3.866e-8
-0.124	3.873e-8
-0.125	3.880e-8
-0.126	3.888e-8
-0.127	3.895e-8
-0.128	3.902e-8
-0.129	3.910e-8
-0.130	3.917e-8
-0.131	3.924e-8
-0.132	3.931e-8
-0.133	3.939e-8
-0.134	3.946e-8
-0.135	3.953e-8
-0.136	3.961e-8
-0.137	3.968e-8
-0.138	3.976e-8
-0.139	3.983e-8
-0.140	3.990e-8
-0.141	3.998e-8
-0.142	4.005e-8
-0.143	4.013e-8
-0.144	4.020e-8
-0.145	4.028e-8
-0.146	4.035e-8
-0.147	4.042e-8
-0.148	4.050e-8
-0.149	4.057e-8
-0.150	4.065e-8
-0.151	4.072e-8
-0.152	4.080e-8
-0.153	4.087e-8
-0.154	4.095e-8
-0.155	4.103e-8
-0.156	4.110e-8
-0.157	4.118e-8
-0.158	4.125e-8
-0.159	4.133e-8
-0.160	4.141e-8
-0.161	4.149e-8
-0.162	4.157e-8
-0.163	4.165e-8
-0.164	4.172e-8
-0.165	4.180e-8
-0.166	4.188e-8
-0.167	4.196e-8
-0.168	4.204e-8
-0.169	4.212e-8
-0.170	4.220e-8
-0.171	4.228e-8
-0.172	4.236e-8
-0.173	4.244e-8
-0.174	4.252e-8
-0.175	4.260e-8
-0.176	4.268e-8
-0.177	4.276e-8
-0.178	4.285e-8
-0.179	4.293e-8
-0.180	4.300e-8
-0.181	4.309e-8
-0.182	4.316e-8
-0.183	4.324e-8
-0.184	4.332e-8
-0.185	4.340e-8
-0.186	4.348e-8
-0.187	4.356e-8
-0.188	4.364e-8
-0.189	4.372e-8
-0.190	4.380e-8
-0.191	4.389e-8
-0.192	4.397e-8
-0.193	4.405e-8
-0.194	4.413e-8
-0.195	4.421e-8
-0.196	4.430e-8
-0.197	4.438e-8
-0.198	4.447e-8
-0.199	4.455e-8
-0.200	4.463e-8
-0.201	4.472e-8
-0.202	4.481e-8
-0.203	4.490e-8
-0.204	4.498e-8
-0.205	4.507e-8
-0.206	4.517e-8
-0.207	4.526e-8
-0.208	4.535e-8
-0.209	4.544e-8
-0.210	4.554e-8
-0.211	4.563e-8
-0.212	4.573e-8
-0.213	4.582e-8
-0.214	4.592e-8
-0.215	4.602e-8
-0.216	4.612e-8
-0.217	4.621e-8
-0.218	4.631e-8
-0.219	4.641e-8
-0.220	4.651e-8
-0.221	4.661e-8
-0.222	4.670e-8
-0.223	4.680e-8
-0.224	4.690e-8
-0.225	4.700e-8
-0.226	4.710e-8
-0.227	4.720e-8
-0.228	4.730e-8
-0.229	4.740e-8
-0.230	4.749e-8
-0.231	4.759e-8
-0.232	4.769e-8
-0.233	4.779e-8
-0.234	4.789e-8
-0.235	4.799e-8
-0.236	4.809e-8
-0.237	4.819e-8
-0.238	4.829e-8
-0.239	4.838e-8
-0.240	4.848e-8
-0.241	4.858e-8
-0.242	4.868e-8
-0.243	4.878e-8
-0.244	4.888e-8
-0.245	4.898e-8
-0.246	4.908e-8
-0.247	4.918e-8
-0.248	4.928e-8
-0.249	4.938e-8
-0.250	4.949e-8
-0.251	4.959e-8
-0.252	4.969e-8
-0.253	4.980e-8
-0.254	4.990e-8
-0.255	5.001e-8
-0.256	5.011e-8
-0.257	5.022e-8
-0.258	5.033e-8
-0.259	5.043e-8
-0.260	5.054e-8
-0.261	5.065e-8
-0.262	5.076e-8
-0.263	5.087e-8
-0.264	5.098e-8
-0.265	5.109e-8
-0.266	5.120e-8
-0.267	5.131e-8
-0.268	5.143e-8
-0.269	5.154e-8
-0.270	5.165e-8
-0.271	5.177e-8
-0.272	5.188e-8
-0.273	5.199e-8
-0.274	5.211e-8
-0.275	5.222e-8
-0.276	5.234e-8
-0.277	5.245e-8
-0.278	5.257e-8
-0.279	5.268e-8
-0.280	5.280e-8
-0.281	5.292e-8
-0.282	5.303e-8
-0.283	5.315e-8
-0.284	5.326e-8
-0.285	5.338e-8
-0.286	5.350e-8
-0.287	5.361e-8
-0.288	5.373e-8
-0.289	5.385e-8
-0.290	5.396e-8
-0.291	5.408e-8
-0.292	5.420e-8
-0.293	5.432e-8
-0.294	5.443e-8
-0.295	5.455e-8
-0.296	5.467e-8
-0.297	5.478e-8
-0.298	5.490e-8
-0.299	5.502e-8
-0.300	5.513e-8
-0.301	5.525e-8
-0.302	5.537e-8
-0.303	5.549e-8
-0.304	5.560e-8
-0.305	5.572e-8
-0.306	5.584e-8
-0.307	5.596e-8
-0.308	5.608e-8
-0.309	5.619e-8
-0.310	5.631e-8
-0.311	5.643e-8
-0.312	5.655e-8
-0.313	5.667e-8
-0.314	5.678e-8
-0.315	5.690e-8
-0.316	5.702e-8
-0.317	5.713e-8
-0.318	5.725e-8
-0.319	5.737e-8
-0.320	5.749e-8
-0.321	5.761e-8
-0.322	5.773e-8
-0.323	5.785e-8
-0.324	5.797e-8
-0.325	5.809e-8
-0.326	5.821e-8
-0.327	5.833e-8
-0.328	5.845e-8
-0.329	5.857e-8
-0.330	5.869e-8
-0.331	5.881e-8
-0.332	5.893e-8
-0.333	5.905e-8
-0.334	5.918e-8
-0.335	5.930e-8
-0.336	5.942e-8
-0.337	5.954e-8
-0.338	5.967e-8
-0.339	5.979e-8
-0.340	5.991e-8
-0.341	6.003e-8
-0.342	6.016e-8
-0.343	6.028e-8
-0.344	6.040e-8
-0.345	6.053e-8
-0.346	6.065e-8
-0.347	6.077e-8
-0.348	6.090e-8
-0.349	6.102e-8
-0.350	6.115e-8
-0.351	6.127e-8
-0.352	6.140e-8
-0.353	6.152e-8
-0.354	6.165e-8
-0.355	6.177e-8
-0.356	6.190e-8
-0.357	6.202e-8
-0.358	6.215e-8
-0.359	6.228e-8
-0.360	6.240e-8
-0.361	6.253e-8
-0.362	6.266e-8
-0.363	6.279e-8
-0.364	6.292e-8
-0.365	6.305e-8
-0.366	6.318e-8
-0.367	6.331e-8
-0.368	6.344e-8
-0.369	6.358e-8
-0.370	6.371e-8
-0.371	6.385e-8
-0.372	6.398e-8
-0.373	6.412e-8
-0.374	6.425e-8
-0.375	6.439e-8
-0.376	6.453e-8
-0.377	6.467e-8
-0.378	6.481e-8
-0.379	6.495e-8
-0.380	6.509e-8
-0.381	6.523e-8
-0.382	6.537e-8
-0.383	6.552e-8
-0.384	6.566e-8
-0.385	6.580e-8
-0.386	6.595e-8
-0.387	6.609e-8
-0.388	6.624e-8
-0.389	6.638e-8
-0.390	6.653e-8
-0.391	6.667e-8
-0.392	6.682e-8
-0.393	6.697e-8
-0.394	6.711e-8
-0.395	6.726e-8
-0.396	6.741e-8
-0.397	6.755e-8
-0.398	6.770e-8
-0.399	6.785e-8
-0.400	6.800e-8
-0.401	6.815e-8
-0.402	6.830e-8
-0.403	6.845e-8
-0.404	6.860e-8
-0.405	6.875e-8
-0.406	6.890e-8
-0.407	6.906e-8
-0.408	6.921e-8
-0.409	6.937e-8
-0.410	6.952e-8
-0.411	6.968e-8
-0.412	6.983e-8
-0.413	6.999e-8
-0.414	7.014e-8
-0.415	7.030e-8
-0.416	7.046e-8
-0.417	7.062e-8
-0.418	7.078e-8
-0.419	7.094e-8
-0.420	7.111e-8
-0.421	7.127e-8
-0.422	7.144e-8
-0.423	7.161e-8
-0.424	7.177e-8
-0.425	7.194e-8
-0.426	7.211e-8
-0.427	7.228e-8
-0.428	7.246e-8
-0.429	7.263e-8
-0.430	7.281e-8
-0.431	7.299e-8
-0.432	7.316e-8
-0.433	7.334e-8
-0.434	7.353e-8
-0.435	7.371e-8
-0.436	7.389e-8
-0.437	7.408e-8
-0.438	7.427e-8
-0.439	7.446e-8
-0.440	7.465e-8
-0.441	7.484e-8
-0.442	7.503e-8
-0.443	7.522e-8
-0.444	7.542e-8
-0.445	7.561e-8
-0.446	7.581e-8
-0.447	7.601e-8
-0.448	7.621e-8
-0.449	7.641e-8
-0.450	7.662e-8
-0.451	7.682e-8
-0.452	7.703e-8
-0.453	7.723e-8
-0.454	7.744e-8
-0.455	7.765e-8
-0.456	7.786e-8
-0.457	7.807e-8
-0.458	7.829e-8
-0.459	7.850e-8
-0.460	7.872e-8
-0.461	7.894e-8
-0.462	7.916e-8
-0.463	7.938e-8
-0.464	7.961e-8
-0.465	7.984e-8
-0.466	8.007e-8
-0.467	8.030e-8
-0.468	8.053e-8
-0.469	8.077e-8
-0.470	8.101e-8
-0.471	8.125e-8
-0.472	8.149e-8
-0.473	8.174e-8
-0.474	8.199e-8
-0.475	8.224e-8
-0.476	8.250e-8
-0.477	8.276e-8
-0.478	8.302e-8
-0.479	8.329e-8
-0.480	8.356e-8
-0.481	8.383e-8
-0.482	8.410e-8
-0.483	8.437e-8
-0.484	8.465e-8
-0.485	8.493e-8
-0.486	8.522e-8
-0.487	8.551e-8
-0.488	8.579e-8
-0.489	8.609e-8
-0.490	8.638e-8
-0.491	8.668e-8
-0.492	8.698e-8
-0.493	8.728e-8
-0.494	8.759e-8
-0.495	8.789e-8
-0.496	8.820e-8
-0.497	8.852e-8
-0.498	8.883e-8
-0.499	8.179e-8
-0.500	3.429e-8
-0.499	3.263e-8
-0.498	3.101e-8
-0.497	2.943e-8
-0.496	2.788e-8
-0.495	2.636e-8
-0.494	2.488e-8
-0.493	2.344e-8
-0.492	2.203e-8
-0.491	2.065e-8
-0.490	1.931e-8
-0.489	1.801e-8
-0.488	1.674e-8
-0.487	1.551e-8
-0.486	1.431e-8
-0.485	1.314e-8
-0.484	1.201e-8
-0.483	1.092e-8
-0.482	9.862e-9
-0.481	8.839e-9
-0.480	7.850e-9
-0.479	6.897e-9
-0.478	5.979e-9
-0.477	5.095e-9
-0.476	4.247e-9
-0.475	3.521e-9
-0.474	2.830e-9
-0.473	2.172e-9
-0.472	1.547e-9
-0.471	9.520e-10
-0.470	3.853e-10
-0.469	-1.551e-10
-0.468	-6.720e-10
-0.467	-1.165e-9
-0.466	-1.639e-9
-0.465	-2.094e-9
-0.464	-2.533e-9
-0.463	-2.958e-9
-0.462	-3.369e-9
-0.461	-3.771e-9
-0.460	-4.163e-9
-0.459	-4.548e-9
-0.458	-4.929e-9
-0.457	-5.306e-9
-0.456	-5.680e-9
-0.455	-6.053e-9
-0.454	-6.428e-9
-0.453	-6.804e-9
-0.452	-7.184e-9
-0.451	-7.568e-9
-0.450	-7.938e-9
-0.449	-8.297e-9
-0.448	-8.651e-9
-0.447	-8.996e-9
-0.446	-9.337e-9
-0.445	-9.671e-9
-0.444	-1.000e-8
-0.443	-1.033e-8
-0.442	-1.064e-8
-0.441	-1.096e-8
-0.440	-1.127e-8
-0.439	-1.158e-8
-0.438	-1.188e-8
-0.437	-1.218e-8
-0.436	-1.247e-8
-0.435	-1.276e-8
-0.434	-1.305e-8
-0.433	-1.333e-8
-0.432	-1.361e-8
-0.431	-1.388e-8
-0.430	-1.416e-8
-0.429	-1.442e-8
-0.428	-1.469e-8
-0.427	-1.495e-8
-0.426	-1.521e-8
-0.425	-1.547e-8
-0.424	-1.572e-8
-0.423	-1.597e-8
-0.422	-1.621e-8
-0.421	-1.646e-8
-0.420	-1.670e-8
-0.419	-1.693e-8
-0.418	-1.717e-8
-0.417	-1.740e-8
-0.416	-1.763e-8
-0.415	-1.786e-8
-0.414	-1.808e-8
-0.413	-1.830e-8
-0.412	-1.852e-8
-0.411	-1.873e-8
-0.410	-1.895e-8
-0.409	-1.915e-8
-0.408	-1.936e-8
-0.407	-1.957e-8
-0.406	-1.977e-8
-0.405	-1.997e-8
-0.404	-2.017e-8
-0.403	-2.036e-8
-0.402	-2.055e-8
-0.401	-2.074e-8
-0.400	-2.093e-8
-0.399	-2.112e-8
-0.398	-2.131e-8
-0.397	-2.149e-8
-0.396	-2.167e-8
-0.395	-2.185e-8
-0.394	-2.203e-8
-0.393	-2.220e-8
-0.392	-2.238e-8
-0.391	-2.255e-8
-0.390	-2.272e-8
-0.389	-2.289e-8
-0.388	-2.306e-8
-0.387	-2.323e-8
-0.386	-2.340e-8
-0.385	-2.356e-8
-0.384	-2.372e-8
-0.383	-2.389e-8
-0.382	-2.405e-8
-0.381	-2.421e-8
-0.380	-2.437e-8
-0.379	-2.452e-8
-0.378	-2.468e-8
-0.377	-2.483e-8
-0.376	-2.499e-8
-0.375	-2.514e-8
-0.374	-2.529e-8
-0.373	-2.544e-8
-0.372	-2.559e-8
-0.371	-2.574e-8
-0.370	-2.589e-8
-0.369	-2.603e-8
-0.368	-2.618e-8
-0.367	-2.632e-8
-0.366	-2.646e-8
-0.365	-2.660e-8
-0.364	-2.674e-8
-0.363	-2.688e-8
-0.362	-2.701e-8
-0.361	-2.715e-8
-0.360	-2.728e-8
-0.359	-2.742e-8
-0.358	-2.755e-8
-0.357	-2.768e-8
-0.356	-2.781e-8
-0.355	-2.794e-8
-0.354	-2.807e-8
-0.353	-2.820e-8
-0.352	-2.832e-8
-0.351	-2.845e-8
-0.350	-2.857e-8
-0.349	-2.869e-8
-0.348	-2.881e-8
-0.347	-2.893e-8
-0.346	-2.905e-8
-0.345	-2.917e-8
-0.344	-2.929e-8
-0.343	-2.940e-8
-0.342	-2.952e-8
-0.341	-2.963e-8
-0.340	-2.975e-8
-0.339	-2.986e-8
-0.338	-2.998e-8
-0.337	-3.009e-8
-0.336	-3.020e-8
-0.335	-3.031e-8
-0.334	-3.042e-8
-0.333	-3.054e-8
-0.332	-3.064e-8
-0.331	-3.075e-8
-0.330	-3.086e-8
-0.329	-3.097e-8
-0.328	-3.107e-8
-0.327	-3.118e-8
-0.326	-3.128e-8
-0.325	-3.138e-8
-0.324	-3.149e-8
-0.323	-3.159e-8
-0.322	-3.169e-8
-0.321	-3.179e-8
-0.320	-3.189e-8
-0.319	-3.199e-8
-0.318	-3.209e-8
-0.317	-3.219e-8
-0.316	-3.228e-8
-0.315	-3.238e-8
-0.314	-3.248e-8
-0.313	-3.257e-8
-0.312	-3.267e-8
-0.311	-3.276e-8
-0.310	-3.285e-8
-0.309	-3.294e-8
-0.308	-3.304e-8
-0.307	-3.313e-8
-0.306	-3.322e-8
-0.305	-3.331e-8
-0.304	-3.339e-8
-0.303	-3.348e-8
-0.302	-3.357e-8
-0.301	-3.366e-8
-0.300	-3.375e-8
-0.299	-3.383e-8
-0.298	-3.392e-8
-0.297	-3.400e-8
-0.296	-3.409e-8
-0.295	-3.417e-8
-0.294	-3.426e-8
-0.293	-3.434e-8
-0.292	-3.442e-8
-0.291	-3.451e-8
-0.290	-3.459e-8
-0.289	-3.467e-8
-0.288	-3.475e-8
-0.287	-3.483e-8
-0.286	-3.491e-8
-0.285	-3.499e-8
-0.284	-3.507e-8
-0.283	-3.515e-8
-0.282	-3.522e-8
-0.281	-3.530e-8
-0.280	-3.538e-8
-0.279	-3.545e-8
-0.278	-3.553e-8
-0.277	-3.560e-8
-0.276	-3.567e-8
-0.275	-3.575e-8
-0.274	-3.582e-8
-0.273	-3.589e-8
-0.272	-3.596e-8
-0.271	-3.603e-8
-0.270	-3.610e-8
-0.269	-3.617e-8
-0.268	-3.624e-8
-0.267	-3.631e-8
-0.266	-3.638e-8
-0.265	-3.644e-8
-0.264	-3.651e-8
-0.263	-3.658e-8
-0.262	-3.665e-8
-0.261	-3.671e-8
-0.260	-3.678e-8
-0.259	-3.684e-8
-0.258	-3.691e-8
-0.257	-3.698e-8
-0.256	-3.704e-8
-0.255	-3.711e-8
-0.254	-3.717e-8
-0.253	-3.724e-8
-0.252	-3.730e-8
-0.251	-3.736e-8
-0.250	-3.743e-8
-0.249	-3.749e-8
-0.248	-3.756e-8
-0.247	-3.762e-8
-0.246	-3.768e-8
-0.245	-3.775e-8
-0.244	-3.781e-8
-0.243	-3.787e-8
-0.242	-3.793e-8
-0.241	-3.799e-8
-0.240	-3.806e-8
-0.239	-3.812e-8
-0.238	-3.818e-8
-0.237	-3.824e-8
-0.236	-3.830e-8
-0.235	-3.835e-8
-0.234	-3.841e-8
-0.233	-3.847e-8
-0.232	-3.853e-8
-0.231	-3.859e-8
-0.230	-3.864e-8
-0.229	-3.870e-8
-0.228	-3.876e-8
-0.227	-3.881e-8
-0.226	-3.887e-8
-0.225	-3.892e-8
-0.224	-3.897e-8
-0.223	-3.903e-8
-0.222	-3.908e-8
-0.221	-3.913e-8
-0.220	-3.918e-8
-0.219	-3.924e-8
-0.218	-3.929e-8
-0.217	-3.934e-8
-0.216	-3.939e-8
-0.215	-3.944e-8
-0.214	-3.949e-8
-0.213	-3.955e-8
-0.212	-3.960e-8
-0.211	-3.965e-8
-0.210	-3.970e-8
-0.209	-3.975e-8
-0.208	-3.980e-8
-0.207	-3.985e-8
-0.206	-3.990e-8
-0.205	-3.995e-8
-0.204	-4.001e-8
-0.203	-4.006e-8
-0.202	-4.011e-8
-0.201	-4.016e-8
-0.200	-4.021e-8
-0.199	-4.026e-8
-0.198	-4.032e-8
-0.197	-4.037e-8
-0.196	-4.042e-8
-0.195	-4.047e-8
-0.194	-4.053e-8
-0.193	-4.058e-8
-0.192	-4.063e-8
-0.191	-4.068e-8
-0.190	-4.073e-8
-0.189	-4.079e-8
-0.188	-4.084e-8
-0.187	-4.089e-8
-0.186	-4.094e-8
-0.185	-4.099e-8
-0.184	-4.104e-8
-0.183	-4.109e-8
-0.182	-4.114e-8
-0.181	-4.120e-8
-0.180	-4.125e-8
-0.179	-4.130e-8
-0.178	-4.135e-8
-0.177	-4.140e-8
-0.176	-4.145e-8
-0.175	-4.150e-8
-0.174	-4.155e-8
-0.173	-4.160e-8
-0.172	-4.165e-8
-0.171	-4.170e-8
-0.170	-4.174e-8
-0.169	-4.179e-8
-0.168	-4.184e-8
-0.167	-4.189e-8
-0.166	-4.194e-8
-0.165	-4.199e-8
-0.164	-4.203e-8
-0.163	-4.208e-8
-0.162	-4.213e-8
-0.161	-4.218e-8
-0.160	-4.222e-8
-0.159	-4.227e-8
-0.158	-4.232e-8
-0.157	-4.237e-8
-0.156	-4.241e-8
-0.155	-4.246e-8
-0.154	-4.251e-8
-0.153	-4.255e-8
-0.152	-4.260e-8
-0.151	-4.265e-8
-0.150	-4.269e-8
-0.149	-4.274e-8
-0.148	-4.279e-8
-0.147	-4.283e-8
-0.146	-4.288e-8
-0.145	-4.292e-8
-0.144	-4.297e-8
-0.143	-4.301e-8
-0.142	-4.306e-8
-0.141	-4.310e-8
-0.140	-4.315e-8
-0.139	-4.319e-8
-0.138	-4.324e-8
-0.137	-4.328e-8
-0.136	-4.333e-8
-0.135	-4.337e-8
-0.134	-4.342e-8
-0.133	-4.347e-8
-0.132	-4.351e-8
-0.131	-4.356e-8
-0.130	-4.360e-8
-0.129	-4.365e-8
-0.128	-4.370e-8
-0.127	-4.374e-8
-0.126	-4.379e-8
-0.125	-4.384e-8
-0.124	-4.388e-8
-0.123	-4.393e-8
-0.122	-4.398e-8
-0.121	-4.403e-8
-0.120	-4.407e-8
-0.119	-4.412e-8
-0.118	-4.417e-8
-0.117	-4.421e-8
-0.116	-4.426e-8
-0.115	-4.431e-8
-0.114	-4.436e-8
-0.113	-4.440e-8
-0.112	-4.445e-8
-0.111	-4.450e-8
-0.110	-4.454e-8
-0.109	-4.459e-8
-0.108	-4.464e-8
-0.107	-4.469e-8
-0.106	-4.474e-8
-0.105	-4.478e-8
-0.104	-4.483e-8
-0.103	-4.488e-8
-0.102	-4.493e-8
-0.101	-4.497e-8
-0.100	-4.502e-8
-0.099	-4.507e-8
-0.098	-4.511e-8
-0.097	-4.516e-8
-0.096	-4.521e-8
-0.095	-4.525e-8
-0.094	-4.530e-8
-0.093	-4.535e-8
-0.092	-4.540e-8
-0.091	-4.544e-8
-0.090	-4.549e-8
-0.089	-4.554e-8
-0.088	-4.558e-8
-0.087	-4.563e-8
-0.086	-4.568e-8
-0.085	-4.573e-8
-0.084	-4.578e-8
-0.083	-4.582e-8
-0.082	-4.587e-8
-0.081	-4.592e-8
-0.080	-4.597e-8
-0.079	-4.601e-8
-0.078	-4.606e-8
-0.077	-4.611e-8
-0.076	-4.616e-8
-0.075	-4.620e-8
-0.074	-4.625e-8
-0.073	-4.630e-8
-0.072	-4.635e-8
-0.071	-4.639e-8
-0.070	-4.644e-8
-0.069	-4.649e-8
-0.068	-4.654e-8
-0.067	-4.658e-8
-0.066	-4.663e-8
-0.065	-4.668e-8
-0.064	-4.673e-8
-0.063	-4.678e-8
-0.062	-4.683e-8
-0.061	-4.688e-8
-0.060	-4.693e-8
-0.059	-4.698e-8
-0.058	-4.703e-8
-0.057	-4.708e-8
-0.056	-4.713e-8
-0.055	-4.718e-8
-0.054	-4.723e-8
-0.053	-4.728e-8
-0.052	-4.733e-8
-0.051	-4.738e-8
-0.050	-4.744e-8
-0.049	-4.749e-8
-0.048	-4.754e-8
-0.047	-4.760e-8
-0.046	-4.765e-8
-0.045	-4.770e-8
-0.044	-4.776e-8
-0.043	-4.781e-8
-0.042	-4.786e-8
-0.041	-4.792e-8
-0.040	-4.797e-8
-0.039	-4.803e-8
-0.038	-4.808e-8
-0.037	-4.813e-8
-0.036	-4.819e-8
-0.035	-4.824e-8
-0.034	-4.830e-8
-0.033	-4.835e-8
-0.032	-4.840e-8
-0.031	-4.846e-8
-0.030	-4.851e-8
-0.029	-4.857e-8
-0.028	-4.862e-8
-0.027	-4.868e-8
-0.026	-4.873e-8
-0.025	-4.879e-8
-0.024	-4.884e-8
-0.023	-4.890e-8
-0.022	-4.895e-8
-0.021	-4.901e-8
-0.020	-4.906e-8
-0.019	-4.912e-8
-0.018	-4.918e-8
-0.017	-4.923e-8
-0.016	-4.929e-8
-0.015	-4.935e-8
-0.014	-4.941e-8
-0.013	-4.946e-8
-0.012	-4.952e-8
-0.011	-4.958e-8
-0.010	-4.964e-8
-0.009	-4.970e-8
-0.008	-4.976e-8
-0.007	-4.982e-8
-0.006	-4.988e-8
-0.005	-4.994e-8
-0.004	-5.000e-8
-0.003	-5.006e-8
-0.002	-5.012e-8
-0.001	-5.018e-8
-0.000	-5.024e-8
0.001	-5.031e-8
0.002	-5.037e-8
0.003	-5.043e-8
0.004	-5.049e-8
0.005	-5.055e-8
0.006	-5.062e-8
0.007	-5.068e-8
0.008	-5.074e-8
0.009	-5.081e-8
0.010	-5.087e-8
0.011	-5.093e-8
0.012	-5.100e-8
0.013	-5.106e-8
0.014	-5.113e-8
0.015	-5.119e-8
0.016	-5.126e-8
0.017	-5.133e-8
0.018	-5.139e-8
0.019	-5.146e-8
0.020	-5.152e-8
0.021	-5.159e-8
0.022	-5.166e-8
0.023	-5.173e-8
0.024	-5.180e-8
0.025	-5.186e-8
0.026	-5.193e-8
0.027	-5.200e-8
0.028	-5.207e-8
0.029	-5.214e-8
0.030	-5.221e-8
0.031	-5.228e-8
0.032	-5.236e-8
0.033	-5.243e-8
0.034	-5.250e-8
0.035	-5.257e-8
0.036	-5.265e-8
0.037	-5.272e-8
0.038	-5.279e-8
0.039	-5.287e-8
0.040	-5.294e-8
0.041	-5.302e-8
0.042	-5.310e-8
0.043	-5.317e-8
0.044	-5.325e-8
0.045	-5.333e-8
0.046	-5.341e-8
0.047	-5.348e-8
0.048	-5.356e-8
0.049	-5.364e-8
0.050	-5.372e-8
0.051	-5.381e-8
0.052	-5.389e-8
0.053	-5.397e-8
0.054	-5.405e-8
0.055	-5.414e-8
0.056	-5.422e-8
0.057	-5.431e-8
0.058	-5.439e-8
0.059	-5.448e-8
0.060	-5.456e-8
0.061	-5.465e-8
0.062	-5.474e-8
0.063	-5.482e-8
0.064	-5.491e-8
0.065	-5.500e-8
0.066	-5.509e-8
0.067	-5.518e-8
0.068	-5.526e-8
0.069	-5.535e-8
0.070	-5.544e-8
0.071	-5.553e-8
0.072	-5.562e-8
0.073	-5.571e-8
0.074	-5.581e-8
0.075	-5.590e-8
0.076	-5.599e-8
0.077	-5.608e-8
0.078	-5.617e-8
0.079	-5.627e-8
0.080	-5.636e-8
0.081	-5.645e-8
0.082	-5.655e-8
0.083	-5.664e-8
0.084	-5.674e-8
0.085	-5.683e-8
0.086	-5.693e-8
0.087	-5.702e-8
0.088	-5.712e-8
0.089	-5.722e-8
0.090	-5.732e-8
0.091	-5.741e-8
0.092	-5.751e-8
0.093	-5.761e-8
0.094	-5.771e-8
0.095	-5.781e-8
0.096	-5.791e-8
0.097	-5.802e-8
0.098	-5.812e-8
0.099	-5.822e-8
0.100	-5.833e-8
0.101	-5.843e-8
0.102	-5.854e-8
0.103	-5.864e-8
0.104	-5.875e-8
0.105	-5.885e-8
0.106	-5.896e-8
0.107	-5.906e-8
0.108	-5.917e-8
0.109	-5.928e-8
0.110	-5.938e-8
0.111	-5.949e-8
0.112	-5.960e-8
0.113	-5.971e-8
0.114	-5.982e-8
0.115	-5.993e-8
0.116	-6.005e-8
0.117	-6.016e-8
0.118	-6.027e-8
0.119	-6.039e-8
0.120	-6.050e-8
0.121	-6.062e-8
0.122	-6.074e-8
0.123	-6.085e-8
0.124	-6.097e-8
0.125	-6.109e-8
0.126	-6.121e-8
0.127	-6.133e-8
0.128	-6.145e-8
0.129	-6.157e-8
0.130	-6.169e-8
0.131	-6.181e-8
0.132	-6.194e-8
0.133	-6.206e-8
0.134	-6.219e-8
0.135	-6.231e-8
0.136	-6.244e-8
0.137	-6.256e-8
0.138	-6.269e-8
0.139	-6.282e-8
0.140	-6.295e-8
0.141	-6.308e-8
0.142	-6.321e-8
0.143	-6.334e-8
0.144	-6.348e-8
0.145	-6.361e-8
0.146	-6.374e-8
0.147	-6.388e-8
0.148	-6.401e-8
0.149	-6.415e-8
0.150	-6.429e-8
0.151	-6.442e-8
0.152	-6.456e-8
0.153	-6.470e-8
0.154	-6.484e-8
0.155	-6.498e-8
0.156	-6.513e-8
0.157	-6.528e-8
0.158	-6.543e-8
0.159	-6.558e-8
0.160	-6.573e-8
0.161	-6.589e-8
0.162	-6.605e-8
0.163	-6.621e-8
0.164	-6.637e-8
0.165	-6.653e-8
0.166	-6.669e-8
0.167	-6.685e-8
0.168	-6.702e-8
0.169	-6.718e-8
0.170	-6.734e-8
0.171	-6.750e-8
0.172	-6.767e-8
0.173	-6.783e-8
0.174	-6.799e-8
0.175	-6.815e-8
0.176	-6.829e-8
0.177	-6.844e-8
0.178	-6.858e-8
0.179	-6.873e-8
0.180	-6.887e-8
0.181	-6.901e-8
0.182	-6.915e-8
0.183	-6.928e-8
0.184	-6.942e-8
0.185	-6.956e-8
0.186	-6.969e-8
0.187	-6.982e-8
0.188	-6.996e-8
0.189	-7.009e-8
0.190	-7.022e-8
0.191	-7.034e-8
0.192	-7.047e-8
0.193	-7.059e-8
0.194	-7.072e-8
0.195	-7.084e-8
0.196	-7.096e-8
0.197	-7.108e-8
0.198	-7.120e-8
0.199	-7.132e-8
0.200	-1.885e-8
0.199	-1.754e-8
0.198	-1.626e-8
0.197	-1.501e-8
0.196	-1.379e-8
0.195	-1.260e-8
0.194	-1.143e-8
0.193	-1.030e-8
0.192	-9.191e-9
0.191	-8.112e-9
0.190	-7.061e-9
0.189	-6.039e-9
0.188	-5.045e-9
0.187	-4.080e-9
0.186	-3.143e-9
0.185	-2.234e-9
0.184	-1.354e-9
0.183	-5.027e-10
0.182	3.204e-10
0.181	1.115e-9
0.180	1.881e-9
0.179	2.619e-9
0.178	3.329e-9
0.177	4.010e-9
0.176	4.662e-9
0.175	5.214e-9
0.174	5.736e-9
0.173	6.231e-9
0.172	6.700e-9
0.171	7.145e-9
0.170	7.568e-9
0.169	7.969e-9
0.168	8.351e-9
0.167	8.716e-9
0.166	9.064e-9
0.165	9.399e-9
0.164	9.720e-9
0.163	1.003e-8
0.162	1.033e-8
0.161	1.062e-8
0.160	1.091e-8
0.159	1.119e-8
0.158	1.147e-8
0.157	1.175e-8
0.156	1.202e-8
0.155	1.230e-8
0.154	1.258e-8
0.153	1.286e-8
0.152	1.315e-8
0.151	1.344e-8
0.150	1.371e-8
0.149	1.399e-8
0.148	1.425e-8
0.147	1.451e-8
0.146	1.477e-8
0.145	1.502e-8
0.144	1.527e-8
0.143	1.552e-8
0.142	1.576e-8
0.141	1.600e-8
0.140	1.623e-8
0.139	1.646e-8
0.138	1.669e-8
0.137	1.691e-8
0.136	1.713e-8
0.135	1.735e-8
0.134	1.756e-8
0.133	1.778e-8
0.132	1.798e-8
0.131	1.819e-8
0.130	1.840e-8
0.129	1.860e-8
0.128	1.879e-8
0.127	1.899e-8
0.126	1.919e-8
0.125	1.938e-8
0.124	1.957e-8
0.123	1.976e-8
0.122	1.994e-8
0.121	2.012e-8
0.120	2.031e-8
0.119	2.048e-8
0.118	2.066e-8
0.117	2.084e-8
0.116	2.101e-8
0.115	2.118e-8
0.114	2.135e-8
0.113	2.152e-8
0.112	2.168e-8
0.111	2.184e-8
0.110	2.201e-8
0.109	2.217e-8
0.108	2.233e-8
0.107	2.248e-8
0.106	2.264e-8
0.105	2.279e-8
0.104	2.295e-8
0.103	2.310e-8
0.102	2.324e-8
0.101	2.339e-8
0.100	2.354e-8
0.099	2.368e-8
0.098	2.382e-8
0.097	2.396e-8
0.096	2.410e-8
0.095	2.424e-8
0.094	2.437e-8
0.093	2.450e-8
0.092	2.464e-8
0.091	2.477e-8
0.090	2.490e-8
0.089	2.503e-8
0.088	2.516e-8
0.087	2.528e-8
0.086	2.541e-8
0.085	2.554e-8
0.084	2.566e-8
0.083	2.578e-8
0.082	2.590e-8
0.081	2.602e-8
0.080	2.615e-8
0.079	2.626e-8
0.078	2.638e-8
0.077	2.650e-8
0.076	2.662e-8
0.075	2.674e-8
0.074	2.685e-8
0.073	2.697e-8
0.072	2.708e-8
0.071	2.719e-8
0.070	2.731e-8
0.069	2.742e-8
0.068	2.753e-8
0.067	2.764e-8
0.066	2.775e-8
0.065	2.786e-8
0.064	2.797e-8
0.063	2.808e-8
0.062	2.818e-8
0.061	2.829e-8
0.060	2.840e-8
0.059	2.850e-8
0.058	2.861e-8
0.057	2.872e-8
0.056	2.882e-8
0.055	2.892e-8
0.054	2.902e-8
0.053	2.913e-8
0.052	2.923e-8
0.051	2.933e-8
0.050	2.943e-8
0.049	2.953e-8
0.048	2.963e-8
0.047	2.973e-8
0.046	2.982e-8
0.045	2.992e-8
0.044	3.002e-8
0.043	3.011e-8
0.042	3.021e-8
0.041	3.030e-8
0.040	3.039e-8
0.039	3.049e-8
0.038	3.058e-8
0.037	3.067e-8
0.036	3.076e-8
0.035	3.085e-8
0.034	3.094e-8
0.033	3.103e-8
0.032	3.112e-8
0.031	3.120e-8
0.030	3.129e-8
0.029	3.138e-8
0.028	3.146e-8
0.027	3.155e-8
0.026	3.163e-8
0.025	3.171e-8
0.024	3.179e-8
0.023	3.187e-8
0.022	3.195e-8
0.021	3.203e-8
0.020	3.211e-8
0.019	3.219e-8
0.018	3.227e-8
0.017	3.235e-8
0.016	3.243e-8
0.015	3.251e-8
0.014	3.258e-8
0.013	3.266e-8
0.012	3.274e-8
0.011	3.281e-8
0.010	3.289e-8
0.009	3.297e-8
0.008	3.305e-8
0.007	3.312e-8
0.006	3.320e-8
0.005	3.327e-8
0.004	3.335e-8
0.003	3.343e-8
0.002	3.350e-8
0.001	3.358e-8
0.000	3.365e-8
-0.001	3.373e-8
-0.002	3.380e-8
-0.003	3.388e-8
-0.004	3.396e-8
-0.005	3.403e-8
-0.006	3.411e-8
-0.007	3.419e-8
-0.008	3.426e-8
-0.009	3.434e-8
-0.010	3.442e-8
-0.011	3.449e-8
-0.012	3.457e-8
-0.013	3.464e-8
-0.014	3.472e-8
-0.015	3.479e-8
-0.016	3.487e-8
-0.017	3.494e-8
-0.018	3.501e-8
-0.019	3.509e-8
-0.020	3.516e-8
-0.021	3.523e-8
-0.022	3.530e-8
-0.023	3.537e-8
-0.024	3.544e-8
-0.025	3.551e-8
-0.026	3.558e-8
-0.027	3.565e-8
-0.028	3.572e-8
-0.029	3.579e-8
-0.030	3.586e-8
-0.031	3.592e-8
-0.032	3.599e-8
-0.033	3.606e-8
-0.034	3.612e-8
-0.035	3.619e-8
-0.036	3.626e-8
-0.037	3.633e-8
-0.038	3.639e-8
-0.039	3.646e-8
-0.040	3.653e-8
-0.041	3.659e-8
-0.042	3.666e-8
-0.043	3.673e-8
-0.044	3.680e-8
-0.045	3.686e-8
-0.046	3.693e-8
-0.047	3.700e-8
-0.048	3.707e-8
-0.049	3.714e-8
-0.050	3.721e-8
-0.051	3.727e-8
-0.052	3.734e-8
-0.053	3.741e-8
-0.054	3.748e-8
-0.055	3.755e-8
-0.056	3.761e-8
-0.057	3.768e-8
-0.058	3.775e-8
-0.059	3.782e-8
-0.060	3.788e-8
-0.061	3.795e-8
-0.062	3.802e-8
-0.063	3.808e-8
-0.064	3.814e-8
-0.065	3.821e-8
-0.066	3.827e-8
-0.067	3.834e-8
-0.068	3.840e-8
-0.069	3.846e-8
-0.070	3.852e-8
-0.071	3.858e-8
-0.072	3.865e-8
-0.073	3.871e-8
-0.074	3.877e-8
-0.075	3.883e-8
-0.076	3.889e-8
-0.077	3.895e-8
-0.078	3.901e-8
-0.079	3.907e-8
-0.080	3.913e-8
-0.081	3.919e-8
-0.082	3.925e-8
-0.083	3.931e-8
-0.084	3.937e-8
-0.085	3.944e-8
-0.086	3.950e-8
-0.087	3.956e-8
-0.088	3.962e-8
-0.089	3.968e-8
-0.090	3.974e-8
-0.091	3.980e-8
-0.092	3.987e-8
-0.093	3.993e-8
-0.094	3.999e-8
-0.095	4.005e-8
-0.096	4.012e-8
-0.097	4.018e-8
-0.098	4.024e-8
-0.099	4.030e-8
-0.100	4.037e-8
-0.101	4.043e-8
-0.102	4.049e-8
-0.103	4.055e-8
-0.104	4.061e-8
-0.105	4.068e-8
-0.106	4.074e-8
-0.107	4.080e-8
-0.108	4.086e-8
-0.109	4.092e-8
-0.110	4.098e-8
-0.111	4.104e-8
-0.112	4.111e-8
-0.113	4.117e-8
-0.114	4.123e-8
-0.115	4.129e-8
-0.116	4.135e-8
-0.117	4.142e-8
-0.118	4.148e-8
-0.119	4.154e-8
-0.120	4.160e-8
-0.121	4.166e-8
-0.122	4.173e-8
-0.123	4.179e-8
-0.124	4.185e-8
-0.125	4.192e-8
-0.126	4.198e-8
-0.127	4.204e-8
-0.128	4.211e-8
-0.129	4.217e-8
-0.130	4.223e-8
-0.131	4.230e-8
-0.132	4.236e-8
-0.133	4.243e-8
-0.134	4.249e-8
-0.135	4.255e-8
-0.136	4.262e-8
-0.137	4.268e-8
-0.138	4.274e-8
-0.139	4.281e-8
-0.140	4.287e-8
-0.141	4.294e-8
-0.142	4.300e-8
-0.143	4.307e-8
-0.144	4.313e-8
-0.145	4.320e-8
-0.146	4.326e-8
-0.147	4.333e-8
-0.148	4.339e-8
-0.149	4.346e-8
-0.150	4.352e-8
-0.151	4.359e-8
-0.152	4.366e-8
-0.153	4.372e-8
-0.154	4.379e-8
-0.155	4.385e-8
-0.156	4.392e-8
-0.157	4.399e-8
-0.158	4.405e-8
-0.159	4.412e-8
-0.160	4.419e-8
-0.161	4.426e-8
-0.162	4.432e-8
-0.163	4.439e-8
-0.164	4.446e-8
-0.165	4.453e-8
-0.166	4.460e-8
-0.167	4.467e-8
-0.168	4.474e-8
-0.169	4.481e-8
-0.170	4.488e-8
-0.171	4.495e-8
-0.172	4.503e-8
-0.173	4.510e-8
-0.174	4.517e-8
-0.175	4.524e-8
-0.176	4.531e-8
-0.177	4.538e-8
-0.178	4.545e-8
-0.179	4.552e-8
-0.180	4.560e-8
-0.181	4.567e-8
-0.182	4.574e-8
-0.183	4.581e-8
-0.184	4.589e-8
-0.185	4.596e-8
-0.186	4.603e-8
-0.187	4.610e-8
-0.188	4.618e-8
-0.189	4.625e-8
-0.190	4.632e-8
-0.191	4.639e-8
-0.192	4.647e-8
-0.193	4.654e-8
-0.194	4.662e-8
-0.195	4.669e-8
-0.196	4.676e-8
-0.197	4.684e-8
-0.198	4.691e-8
-0.199	4.699e-8
-0.200	4.706e-8
-0.201	4.713e-8
-0.202	4.721e-8
-0.203	4.729e-8
-0.204	4.736e-8
-0.205	4.744e-8
-0.206	4.752e-8
-0.207	4.761e-8
-0.208	4.769e-8
-0.209	4.777e-8
-0.210	4.785e-8
-0.211	4.794e-8
-0.212	4.802e-8
-0.213	4.811e-8
-0.214	4.819e-8
-0.215	4.828e-8
-0.216	4.836e-8
-0.217	4.845e-8
-0.218	4.854e-8
-0.219	4.863e-8
-0.220	4.872e-8
-0.221	4.881e-8
-0.222	4.890e-8
-0.223	4.899e-8
-0.224	4.908e-8
-0.225	4.917e-8
-0.226	4.926e-8
-0.227	4.935e-8
-0.228	4.944e-8
-0.229	4.953e-8
-0.230	4.963e-8
-0.231	4.972e-8
-0.232	4.981e-8
-0.233	4.990e-8
-0.234	4.999e-8
-0.235	5.008e-8
-0.236	5.017e-8
-0.237	5.027e-8
-0.238	5.035e-8
-0.239	5.045e-8
-0.240	5.054e-8
-0.241	5.063e-8
-0.242	5.072e-8
-0.243	5.081e-8
-0.244	5.090e-8
-0.245	5.099e-8
-0.246	5.108e-8
-0.247	5.117e-8
-0.248	5.126e-8
-0.249	5.135e-8
-0.250	5.144e-8
-0.251	5.153e-8
-0.252	5.163e-8
-0.253	5.172e-8
-0.254	5.181e-8
-0.255	5.191e-8
-0.256	5.200e-8
-0.257	5.209e-8
-0.258	5.218e-8
-0.259	5.228e-8
-0.260	5.237e-8
-0.261	5.247e-8
-0.262	5.256e-8
-0.263	5.266e-8
-0.264	5.275e-8
-0.265	5.285e-8
-0.266	5.294e-8
-0.267	5.304e-8
-0.268	5.313e-8
-0.269	5.323e-8
-0.270	5.332e-8
-0.271	5.342e-8
-0.272	5.352e-8
-0.273	5.361e-8
-0.274	5.371e-8
-0.275	5.380e-8
-0.276	5.390e-8
-0.277	5.400e-8
-0.278	5.409e-8
-0.279	5.419e-8
-0.280	5.429e-8
-0.281	5.438e-8
-0.282	5.448e-8
-0.283	5.458e-8
-0.284	5.467e-8
-0.285	5.477e-8
-0.286	5.487e-8
-0.287	5.496e-8
-0.288	5.506e-8
-0.289	5.516e-8
-0.290	5.526e-8
-0.291	5.535e-8
-0.292	5.545e-8
-0.293	5.555e-8
-0.294	5.565e-8
-0.295	5.575e-8
-0.296	5.584e-8
-0.297	5.594e-8
-0.298	5.604e-8
-0.299	5.614e-8
-0.300	5.624e-8
-0.301	5.634e-8
-0.302	5.644e-8
-0.303	5.654e-8
-0.304	5.664e-8
-0.305	5.674e-8
-0.306	5.683e-8
-0.307	5.693e-8
-0.308	5.703e-8
-0.309	5.713e-8
-0.310	5.723e-8
-0.311	5.733e-8
-0.312	5.742e-8
-0.313	5.752e-8
-0.314	5.762e-8
-0.315	5.772e-8
-0.316	5.781e-8
-0.317	5.791e-8
-0.318	5.801e-8
-0.319	5.811e-8
-0.320	5.821e-8
-0.321	5.830e-8
-0.322	5.840e-8
-0.323	5.850e-8
-0.324	5.860e-8
-0.325	5.870e-8
-0.326	5.880e-8
-0.327	5.890e-8
-0.328	5.900e-8
-0.329	5.910e-8
-0.330	5.920e-8
-0.331	5.930e-8
-0.332	5.940e-8
-0.333	5.950e-8
-0.334	5.960e-8
-0.335	5.970e-8
-0.336	5.979e-8
-0.337	5.990e-8
-0.338	6.000e-8
-0.339	6.010e-8
-0.340	6.020e-8
-0.341	6.030e-8
-0.342	6.040e-8
-0.343	6.050e-8
-0.344	6.060e-8
-0.345	6.070e-8
-0.346	6.080e-8
-0.347	6.090e-8
-0.348	6.100e-8
-0.349	6.110e-8
-0.350	6.121e-8
-0.351	6.130e-8
-0.352	6.141e-8
-0.353	6.151e-8
-0.354	6.161e-8
-0.355	6.171e-8
-0.356	6.181e-8
-0.357	6.191e-8
-0.358	6.201e-8
-0.359	6.211e-8
-0.360	6.221e-8
-0.361	6.231e-8
-0.362	6.241e-8
-0.363	6.251e-8
-0.364	6.262e-8
-0.365	6.272e-8
-0.366	6.282e-8
-0.367	6.292e-8
-0.368	6.303e-8
-0.369	6.313e-8
-0.370	6.323e-8
-0.371	6.334e-8
-0.372	6.344e-8
-0.373	6.355e-8
-0.374	6.365e-8
-0.375	6.376e-8
-0.376	6.387e-8
-0.377	6.398e-8
-0.378	6.408e-8
-0.379	6.419e-8
-0.380	6.430e-8
-0.381	6.442e-8
-0.382	6.453e-8
-0.383	6.464e-8
-0.384	6.476e-8
-0.385	6.488e-8
-0.386	6.499e-8
-0.387	6.511e-8
-0.388	6.523e-8
-0.389	6.535e-8
-0.390	6.547e-8
-0.391	6.559e-8
-0.392	6.571e-8
-0.393	6.584e-8
-0.394	6.596e-8
-0.395	6.609e-8
-0.396	6.621e-8
-0.397	6.634e-8
-0.398	6.647e-8
-0.399	6.660e-8
-0.400	6.673e-8
-0.401	6.687e-8
-0.402	6.700e-8
-0.403	6.714e-8
-0.404	6.727e-8
-0.405	6.741e-8
-0.406	6.754e-8
-0.407	6.768e-8
-0.408	6.782e-8
-0.409	6.796e-8
-0.410	6.810e-8
-0.411	6.824e-8
-0.412	6.838e-8
-0.413	6.852e-8
-0.414	6.866e-8
-0.415	6.880e-8
-0.416	6.894e-8
-0.417	6.908e-8
-0.418	6.922e-8
-0.419	6.936e-8
-0.420	6.951e-8
-0.421	6.965e-8
-0.422	6.980e-8
-0.423	6.995e-8
-0.424	7.009e-8
-0.425	7.024e-8
-0.426	7.039e-8
-0.427	7.054e-8
-0.428	7.069e-8
-0.429	7.084e-8
-0.430	7.099e-8
-0.431	7.115e-8
-0.432	7.130e-8
-0.433	7.146e-8
-0.434	7.161e-8
-0.435	7.177e-8
-0.436	7.193e-8
-0.437	7.209e-8
-0.438	7.225e-8
-0.439	7.242e-8
-0.440	7.258e-8
-0.441	7.275e-8
-0.442	7.292e-8
-0.443	7.309e-8
-0.444	7.326e-8
-0.445	7.344e-8
-0.446	7.362e-8
-0.447	7.380e-8
-0.448	7.398e-8
-0.449	7.417e-8
-0.450	7.435e-8
-0.451	7.454e-8
-0.452	7.472e-8
-0.453	7.491e-8
-0.454	7.511e-8
-0.455	7.531e-8
-0.456	7.551e-8
-0.457	7.571e-8
-0.458	7.592e-8
-0.459	7.613e-8
-0.460	7.635e-8
-0.461	7.656e-8
-0.462	7.679e-8
-0.463	7.701e-8
-0.464	7.724e-8
-0.465	7.747e-8
-0.466	7.770e-8
-0.467	7.793e-8
-0.468	7.816e-8
-0.469	7.840e-8
-0.470	7.864e-8
-0.471	7.888e-8
-0.472	7.912e-8
-0.473	7.936e-8
-0.474	7.960e-8
-0.475	7.984e-8
-0.476	8.008e-8
-0.477	8.031e-8
-0.478	8.054e-8
-0.479	8.078e-8
-0.480	8.101e-8
-0.481	8.124e-8
-0.482	8.148e-8
-0.483	8.171e-8
-0.484	8.195e-8
-0.485	8.218e-8
-0.486	8.242e-8
-0.487	8.265e-8
-0.488	8.289e-8
-0.489	8.313e-8
-0.490	8.336e-8
-0.491	8.360e-8
-0.492	8.384e-8
-0.493	8.408e-8
-0.494	8.431e-8
-0.495	8.455e-8
-0.496	8.479e-8
-0.497	8.503e-8
-0.498	8.527e-8
-0.499	8.551e-8
-0.500	3.189e-8
-0.499	3.031e-8
-0.498	2.877e-8
-0.497	2.725e-8
-0.496	2.578e-8
-0.495	2.433e-8
-0.494	2.292e-8
-0.493	2.154e-8
-0.492	2.020e-8
-0.491	1.888e-8
-0.490	1.761e-8
-0.489	1.636e-8
-0.488	1.515e-8
-0.487	1.397e-8
-0.486	1.283e-8
-0.485	1.172e-8
-0.484	1.064e-8
-0.483	9.596e-9
-0.482	8.585e-9
-0.481	7.608e-9
-0.480	6.664e-9
-0.479	5.754e-9
-0.478	4.877e-9
-0.477	4.034e-9
-0.476	3.223e-9
-0.475	2.530e-9
-0.474	1.870e-9
-0.473	1.243e-9
-0.472	6.450e-10
-0.471	7.740e-11
-0.470	-4.647e-10
-0.469	-9.811e-10
-0.468	-1.474e-9
-0.467	-1.947e-9
-0.466	-2.400e-9
-0.465	-2.837e-9
-0.464	-3.257e-9
-0.463	-3.664e-9
-0.462	-4.061e-9
-0.461	-4.446e-9
-0.460	-4.824e-9
-0.459	-5.195e-9
-0.458	-5.562e-9
-0.457	-5.927e-9
-0.456	-6.288e-9
-0.455	-6.650e-9
-0.454	-7.013e-9
-0.453	-7.378e-9
-0.452	-7.747e-9
-0.451	-8.119e-9
-0.450	-8.480e-9
-0.449	-8.832e-9
-0.448	-9.175e-9
-0.447	-9.515e-9
-0.446	-9.847e-9
-0.445	-1.017e-8
-0.444	-1.050e-8
-0.443	-1.081e-8
-0.442	-1.113e-8
-0.441	-1.143e-8
-0.440	-1.174e-8
-0.439	-1.203e-8
-0.438	-1.233e-8
-0.437	-1.262e-8
-0.436	-1.290e-8
-0.435	-1.318e-8
-0.434	-1.346e-8
-0.433	-1.374e-8
-0.432	-1.401e-8
-0.431	-1.427e-8
-0.430	-1.453e-8
-0.429	-1.479e-8
-0.428	-1.505e-8
-0.427	-1.530e-8
-0.426	-1.555e-8
-0.425	-1.580e-8
[truncated: 2,024 more rows]
