# Supplementary material for: Functional and structural similarity of human DNA primase [4Fe4S] cluster domain constructs
Source: PLoS One. 2018 Dec 18;13(12):e0209345. doi: 10.1371/journal.pone.0209345 (PMC6298731; doi:10.1371/journal.pone.0209345)
Supplement: S7 Dataset — (ZIP) [file pone.0209345.s013.zip › S7_dataset/CV unaltered 7.csv]

July 19	2017 18:44:14
Cyclic Voltammetry
File: d:\07-19-17\40um p58c\cv unaltered 8.csv
Data Source: Experiment
Instrument Model: CHI760B
Data Proc: Smoothing
Header:
Note:
Init E (V) = 0
High E (V) = 0.2
Low E (V) = -0.5
Init P/N = N
Scan Rate (V/s) = 0.1
Segment = 6
Sample Interval (V) = 0.001
Quiet Time (sec) = 2
Sensitivity (A/V) = 1e-7
Segment 1:
Segment 2:
Segment 3:
Segment 4:
Segment 5:
Segment 6:
Potential/V	Current/A
0.000	2.876e-8
-0.001	2.914e-8
-0.002	2.950e-8
-0.003	2.986e-8
-0.004	3.020e-8
-0.005	3.054e-8
-0.006	3.086e-8
-0.007	3.117e-8
-0.008	3.147e-8
-0.009	3.177e-8
-0.010	3.205e-8
-0.011	3.232e-8
-0.012	3.258e-8
-0.013	3.283e-8
-0.014	3.307e-8
-0.015	3.330e-8
-0.016	3.352e-8
-0.017	3.373e-8
-0.018	3.393e-8
-0.019	3.412e-8
-0.020	3.430e-8
-0.021	3.447e-8
-0.022	3.462e-8
-0.023	3.477e-8
-0.024	3.491e-8
-0.025	3.499e-8
-0.026	3.507e-8
-0.027	3.514e-8
-0.028	3.520e-8
-0.029	3.525e-8
-0.030	3.530e-8
-0.031	3.534e-8
-0.032	3.537e-8
-0.033	3.540e-8
-0.034	3.542e-8
-0.035	3.544e-8
-0.036	3.546e-8
-0.037	3.548e-8
-0.038	3.549e-8
-0.039	3.551e-8
-0.040	3.553e-8
-0.041	3.554e-8
-0.042	3.556e-8
-0.043	3.558e-8
-0.044	3.561e-8
-0.045	3.563e-8
-0.046	3.566e-8
-0.047	3.570e-8
-0.048	3.574e-8
-0.049	3.578e-8
-0.050	3.582e-8
-0.051	3.585e-8
-0.052	3.589e-8
-0.053	3.592e-8
-0.054	3.596e-8
-0.055	3.599e-8
-0.056	3.603e-8
-0.057	3.606e-8
-0.058	3.609e-8
-0.059	3.612e-8
-0.060	3.615e-8
-0.061	3.618e-8
-0.062	3.622e-8
-0.063	3.625e-8
-0.064	3.628e-8
-0.065	3.631e-8
-0.066	3.634e-8
-0.067	3.637e-8
-0.068	3.640e-8
-0.069	3.643e-8
-0.070	3.646e-8
-0.071	3.649e-8
-0.072	3.652e-8
-0.073	3.655e-8
-0.074	3.658e-8
-0.075	3.661e-8
-0.076	3.664e-8
-0.077	3.667e-8
-0.078	3.670e-8
-0.079	3.673e-8
-0.080	3.676e-8
-0.081	3.679e-8
-0.082	3.682e-8
-0.083	3.685e-8
-0.084	3.688e-8
-0.085	3.691e-8
-0.086	3.694e-8
-0.087	3.698e-8
-0.088	3.700e-8
-0.089	3.704e-8
-0.090	3.707e-8
-0.091	3.710e-8
-0.092	3.713e-8
-0.093	3.716e-8
-0.094	3.719e-8
-0.095	3.722e-8
-0.096	3.725e-8
-0.097	3.729e-8
-0.098	3.732e-8
-0.099	3.735e-8
-0.100	3.738e-8
-0.101	3.742e-8
-0.102	3.745e-8
-0.103	3.748e-8
-0.104	3.752e-8
-0.105	3.755e-8
-0.106	3.758e-8
-0.107	3.761e-8
-0.108	3.764e-8
-0.109	3.768e-8
-0.110	3.771e-8
-0.111	3.774e-8
-0.112	3.777e-8
-0.113	3.781e-8
-0.114	3.784e-8
-0.115	3.787e-8
-0.116	3.791e-8
-0.117	3.794e-8
-0.118	3.797e-8
-0.119	3.801e-8
-0.120	3.804e-8
-0.121	3.808e-8
-0.122	3.811e-8
-0.123	3.815e-8
-0.124	3.818e-8
-0.125	3.822e-8
-0.126	3.825e-8
-0.127	3.829e-8
-0.128	3.832e-8
-0.129	3.836e-8
-0.130	3.840e-8
-0.131	3.844e-8
-0.132	3.847e-8
-0.133	3.851e-8
-0.134	3.855e-8
-0.135	3.859e-8
-0.136	3.863e-8
-0.137	3.867e-8
-0.138	3.871e-8
-0.139	3.875e-8
-0.140	3.879e-8
-0.141	3.883e-8
-0.142	3.887e-8
-0.143	3.891e-8
-0.144	3.896e-8
-0.145	3.900e-8
-0.146	3.905e-8
-0.147	3.909e-8
-0.148	3.914e-8
-0.149	3.919e-8
-0.150	3.923e-8
-0.151	3.928e-8
-0.152	3.933e-8
-0.153	3.938e-8
-0.154	3.943e-8
-0.155	3.948e-8
-0.156	3.953e-8
-0.157	3.958e-8
-0.158	3.963e-8
-0.159	3.968e-8
-0.160	3.973e-8
-0.161	3.979e-8
-0.162	3.984e-8
-0.163	3.989e-8
-0.164	3.995e-8
-0.165	4.001e-8
-0.166	4.006e-8
-0.167	4.012e-8
-0.168	4.017e-8
-0.169	4.023e-8
-0.170	4.029e-8
-0.171	4.035e-8
-0.172	4.040e-8
-0.173	4.046e-8
-0.174	4.052e-8
-0.175	4.058e-8
-0.176	4.064e-8
-0.177	4.070e-8
-0.178	4.076e-8
-0.179	4.082e-8
-0.180	4.088e-8
-0.181	4.094e-8
-0.182	4.100e-8
-0.183	4.106e-8
-0.184	4.112e-8
-0.185	4.118e-8
-0.186	4.124e-8
-0.187	4.131e-8
-0.188	4.137e-8
-0.189	4.144e-8
-0.190	4.150e-8
-0.191	4.157e-8
-0.192	4.164e-8
-0.193	4.171e-8
-0.194	4.178e-8
-0.195	4.185e-8
-0.196	4.192e-8
-0.197	4.199e-8
-0.198	4.207e-8
-0.199	4.214e-8
-0.200	4.222e-8
-0.201	4.229e-8
-0.202	4.237e-8
-0.203	4.245e-8
-0.204	4.253e-8
-0.205	4.262e-8
-0.206	4.270e-8
-0.207	4.279e-8
-0.208	4.288e-8
-0.209	4.297e-8
-0.210	4.306e-8
-0.211	4.315e-8
-0.212	4.325e-8
-0.213	4.334e-8
-0.214	4.344e-8
-0.215	4.353e-8
-0.216	4.363e-8
-0.217	4.373e-8
-0.218	4.382e-8
-0.219	4.392e-8
-0.220	4.402e-8
-0.221	4.412e-8
-0.222	4.422e-8
-0.223	4.432e-8
-0.224	4.443e-8
-0.225	4.453e-8
-0.226	4.463e-8
-0.227	4.474e-8
-0.228	4.484e-8
-0.229	4.495e-8
-0.230	4.505e-8
-0.231	4.516e-8
-0.232	4.527e-8
-0.233	4.537e-8
-0.234	4.548e-8
-0.235	4.559e-8
-0.236	4.570e-8
-0.237	4.581e-8
-0.238	4.592e-8
-0.239	4.603e-8
-0.240	4.614e-8
-0.241	4.625e-8
-0.242	4.636e-8
-0.243	4.647e-8
-0.244	4.658e-8
-0.245	4.669e-8
-0.246	4.681e-8
-0.247	4.692e-8
-0.248	4.703e-8
-0.249	4.715e-8
-0.250	4.726e-8
-0.251	4.738e-8
-0.252	4.750e-8
-0.253	4.761e-8
-0.254	4.773e-8
-0.255	4.785e-8
-0.256	4.797e-8
-0.257	4.809e-8
-0.258	4.821e-8
-0.259	4.833e-8
-0.260	4.844e-8
-0.261	4.856e-8
-0.262	4.868e-8
-0.263	4.880e-8
-0.264	4.892e-8
-0.265	4.904e-8
-0.266	4.915e-8
-0.267	4.927e-8
-0.268	4.939e-8
-0.269	4.951e-8
-0.270	4.963e-8
-0.271	4.975e-8
-0.272	4.987e-8
-0.273	4.999e-8
-0.274	5.011e-8
-0.275	5.023e-8
-0.276	5.035e-8
-0.277	5.047e-8
-0.278	5.059e-8
-0.279	5.071e-8
-0.280	5.083e-8
-0.281	5.095e-8
-0.282	5.107e-8
-0.283	5.119e-8
-0.284	5.131e-8
-0.285	5.143e-8
-0.286	5.156e-8
-0.287	5.168e-8
-0.288	5.180e-8
-0.289	5.192e-8
-0.290	5.204e-8
-0.291	5.216e-8
-0.292	5.228e-8
-0.293	5.240e-8
-0.294	5.252e-8
-0.295	5.264e-8
-0.296	5.276e-8
-0.297	5.288e-8
-0.298	5.300e-8
-0.299	5.312e-8
-0.300	5.324e-8
-0.301	5.335e-8
-0.302	5.347e-8
-0.303	5.359e-8
-0.304	5.371e-8
-0.305	5.383e-8
-0.306	5.395e-8
-0.307	5.406e-8
-0.308	5.418e-8
-0.309	5.429e-8
-0.310	5.441e-8
-0.311	5.452e-8
-0.312	5.464e-8
-0.313	5.475e-8
-0.314	5.487e-8
-0.315	5.498e-8
-0.316	5.510e-8
-0.317	5.521e-8
-0.318	5.532e-8
-0.319	5.544e-8
-0.320	5.556e-8
-0.321	5.567e-8
-0.322	5.579e-8
-0.323	5.591e-8
-0.324	5.603e-8
-0.325	5.615e-8
-0.326	5.627e-8
-0.327	5.639e-8
-0.328	5.650e-8
-0.329	5.663e-8
-0.330	5.675e-8
-0.331	5.687e-8
-0.332	5.699e-8
-0.333	5.711e-8
-0.334	5.724e-8
-0.335	5.736e-8
-0.336	5.748e-8
-0.337	5.761e-8
-0.338	5.773e-8
-0.339	5.786e-8
-0.340	5.799e-8
-0.341	5.811e-8
-0.342	5.824e-8
-0.343	5.837e-8
-0.344	5.849e-8
-0.345	5.862e-8
-0.346	5.875e-8
-0.347	5.888e-8
-0.348	5.901e-8
-0.349	5.914e-8
-0.350	5.927e-8
-0.351	5.940e-8
-0.352	5.953e-8
-0.353	5.966e-8
-0.354	5.979e-8
-0.355	5.992e-8
-0.356	6.005e-8
-0.357	6.018e-8
-0.358	6.032e-8
-0.359	6.045e-8
-0.360	6.058e-8
-0.361	6.072e-8
-0.362	6.086e-8
-0.363	6.099e-8
-0.364	6.113e-8
-0.365	6.127e-8
-0.366	6.141e-8
-0.367	6.155e-8
-0.368	6.169e-8
-0.369	6.183e-8
-0.370	6.197e-8
-0.371	6.212e-8
-0.372	6.226e-8
-0.373	6.241e-8
-0.374	6.255e-8
-0.375	6.270e-8
-0.376	6.285e-8
-0.377	6.300e-8
-0.378	6.315e-8
-0.379	6.330e-8
-0.380	6.345e-8
-0.381	6.360e-8
-0.382	6.376e-8
-0.383	6.391e-8
-0.384	6.407e-8
-0.385	6.423e-8
-0.386	6.438e-8
-0.387	6.454e-8
-0.388	6.470e-8
-0.389	6.486e-8
-0.390	6.501e-8
-0.391	6.517e-8
-0.392	6.534e-8
-0.393	6.550e-8
-0.394	6.566e-8
-0.395	6.582e-8
-0.396	6.599e-8
-0.397	6.616e-8
-0.398	6.632e-8
-0.399	6.649e-8
-0.400	6.666e-8
-0.401	6.683e-8
-0.402	6.700e-8
-0.403	6.717e-8
-0.404	6.734e-8
-0.405	6.751e-8
-0.406	6.769e-8
-0.407	6.786e-8
-0.408	6.804e-8
-0.409	6.822e-8
-0.410	6.839e-8
-0.411	6.857e-8
-0.412	6.875e-8
-0.413	6.893e-8
-0.414	6.911e-8
-0.415	6.929e-8
-0.416	6.948e-8
-0.417	6.966e-8
-0.418	6.985e-8
-0.419	7.004e-8
-0.420	7.022e-8
-0.421	7.041e-8
-0.422	7.061e-8
-0.423	7.080e-8
-0.424	7.099e-8
-0.425	7.118e-8
-0.426	7.138e-8
-0.427	7.158e-8
-0.428	7.178e-8
-0.429	7.198e-8
-0.430	7.218e-8
-0.431	7.238e-8
-0.432	7.258e-8
-0.433	7.279e-8
-0.434	7.300e-8
-0.435	7.320e-8
-0.436	7.342e-8
-0.437	7.363e-8
-0.438	7.384e-8
-0.439	7.406e-8
-0.440	7.427e-8
-0.441	7.449e-8
-0.442	7.471e-8
-0.443	7.493e-8
-0.444	7.516e-8
-0.445	7.538e-8
-0.446	7.561e-8
-0.447	7.584e-8
-0.448	7.607e-8
-0.449	7.630e-8
-0.450	7.654e-8
-0.451	7.677e-8
-0.452	7.701e-8
-0.453	7.725e-8
-0.454	7.749e-8
-0.455	7.773e-8
-0.456	7.798e-8
-0.457	7.823e-8
-0.458	7.848e-8
-0.459	7.873e-8
-0.460	7.899e-8
-0.461	7.925e-8
-0.462	7.951e-8
-0.463	7.977e-8
-0.464	8.004e-8
-0.465	8.031e-8
-0.466	8.058e-8
-0.467	8.085e-8
-0.468	8.112e-8
-0.469	8.140e-8
-0.470	8.168e-8
-0.471	8.197e-8
-0.472	8.225e-8
-0.473	8.254e-8
-0.474	8.283e-8
-0.475	8.312e-8
-0.476	8.342e-8
-0.477	8.372e-8
-0.478	8.401e-8
-0.479	8.432e-8
-0.480	8.462e-8
-0.481	8.493e-8
-0.482	8.524e-8
-0.483	8.555e-8
-0.484	8.586e-8
-0.485	8.618e-8
-0.486	8.650e-8
-0.487	8.682e-8
-0.488	8.714e-8
-0.489	8.747e-8
-0.490	8.779e-8
-0.491	8.812e-8
-0.492	8.846e-8
-0.493	8.879e-8
-0.494	8.913e-8
-0.495	8.947e-8
-0.496	8.981e-8
-0.497	9.016e-8
-0.498	9.050e-8
-0.499	8.361e-8
-0.500	2.686e-8
-0.499	2.498e-8
-0.498	2.315e-8
-0.497	2.136e-8
-0.496	1.961e-8
-0.495	1.790e-8
-0.494	1.624e-8
-0.493	1.461e-8
-0.492	1.303e-8
-0.491	1.149e-8
-0.490	9.992e-9
-0.489	8.535e-9
-0.488	7.119e-9
-0.487	5.745e-9
-0.486	4.413e-9
-0.485	3.122e-9
-0.484	1.873e-9
-0.483	6.663e-10
-0.482	-4.993e-10
-0.481	-1.623e-9
-0.480	-2.705e-9
-0.479	-3.746e-9
-0.478	-4.745e-9
-0.477	-5.702e-9
-0.476	-6.617e-9
-0.475	-7.387e-9
-0.474	-8.113e-9
-0.473	-8.800e-9
-0.472	-9.449e-9
-0.471	-1.006e-8
-0.470	-1.064e-8
-0.469	-1.119e-8
-0.468	-1.171e-8
-0.467	-1.221e-8
-0.466	-1.268e-8
-0.465	-1.313e-8
-0.464	-1.356e-8
-0.463	-1.397e-8
-0.462	-1.437e-8
-0.461	-1.476e-8
-0.460	-1.514e-8
-0.459	-1.550e-8
-0.458	-1.587e-8
-0.457	-1.623e-8
-0.456	-1.659e-8
-0.455	-1.695e-8
-0.454	-1.731e-8
-0.453	-1.767e-8
-0.452	-1.804e-8
-0.451	-1.841e-8
-0.450	-1.877e-8
-0.449	-1.911e-8
-0.448	-1.945e-8
-0.447	-1.978e-8
-0.446	-2.010e-8
-0.445	-2.042e-8
-0.444	-2.073e-8
-0.443	-2.103e-8
-0.442	-2.134e-8
-0.441	-2.163e-8
-0.440	-2.192e-8
-0.439	-2.220e-8
-0.438	-2.248e-8
-0.437	-2.275e-8
-0.436	-2.302e-8
-0.435	-2.329e-8
-0.434	-2.355e-8
-0.433	-2.381e-8
-0.432	-2.406e-8
-0.431	-2.431e-8
-0.430	-2.456e-8
-0.429	-2.480e-8
-0.428	-2.504e-8
-0.427	-2.528e-8
-0.426	-2.551e-8
-0.425	-2.574e-8
-0.424	-2.597e-8
-0.423	-2.620e-8
-0.422	-2.642e-8
-0.421	-2.664e-8
-0.420	-2.685e-8
-0.419	-2.706e-8
-0.418	-2.727e-8
-0.417	-2.748e-8
-0.416	-2.768e-8
-0.415	-2.789e-8
-0.414	-2.809e-8
-0.413	-2.828e-8
-0.412	-2.848e-8
-0.411	-2.867e-8
-0.410	-2.885e-8
-0.409	-2.904e-8
-0.408	-2.922e-8
-0.407	-2.939e-8
-0.406	-2.957e-8
-0.405	-2.974e-8
-0.404	-2.991e-8
-0.403	-3.008e-8
-0.402	-3.024e-8
-0.401	-3.040e-8
-0.400	-3.056e-8
-0.399	-3.072e-8
-0.398	-3.088e-8
-0.397	-3.103e-8
-0.396	-3.118e-8
-0.395	-3.133e-8
-0.394	-3.148e-8
-0.393	-3.162e-8
-0.392	-3.177e-8
-0.391	-3.191e-8
-0.390	-3.205e-8
-0.389	-3.219e-8
-0.388	-3.233e-8
-0.387	-3.247e-8
-0.386	-3.261e-8
-0.385	-3.275e-8
-0.384	-3.288e-8
-0.383	-3.301e-8
-0.382	-3.315e-8
-0.381	-3.328e-8
-0.380	-3.341e-8
-0.379	-3.354e-8
-0.378	-3.366e-8
-0.377	-3.379e-8
-0.376	-3.392e-8
-0.375	-3.404e-8
-0.374	-3.417e-8
-0.373	-3.429e-8
-0.372	-3.441e-8
-0.371	-3.453e-8
-0.370	-3.465e-8
-0.369	-3.477e-8
-0.368	-3.489e-8
-0.367	-3.500e-8
-0.366	-3.512e-8
-0.365	-3.523e-8
-0.364	-3.534e-8
-0.363	-3.545e-8
-0.362	-3.556e-8
-0.361	-3.566e-8
-0.360	-3.577e-8
-0.359	-3.587e-8
-0.358	-3.597e-8
-0.357	-3.607e-8
-0.356	-3.617e-8
-0.355	-3.627e-8
-0.354	-3.637e-8
-0.353	-3.647e-8
-0.352	-3.656e-8
-0.351	-3.665e-8
-0.350	-3.675e-8
-0.349	-3.683e-8
-0.348	-3.692e-8
-0.347	-3.701e-8
-0.346	-3.710e-8
-0.345	-3.719e-8
-0.344	-3.727e-8
-0.343	-3.735e-8
-0.342	-3.744e-8
-0.341	-3.752e-8
-0.340	-3.760e-8
-0.339	-3.768e-8
-0.338	-3.776e-8
-0.337	-3.784e-8
-0.336	-3.792e-8
-0.335	-3.800e-8
-0.334	-3.808e-8
-0.333	-3.815e-8
-0.332	-3.823e-8
-0.331	-3.830e-8
-0.330	-3.838e-8
-0.329	-3.845e-8
-0.328	-3.852e-8
-0.327	-3.859e-8
-0.326	-3.866e-8
-0.325	-3.873e-8
-0.324	-3.880e-8
-0.323	-3.887e-8
-0.322	-3.894e-8
-0.321	-3.901e-8
-0.320	-3.907e-8
-0.319	-3.914e-8
-0.318	-3.920e-8
-0.317	-3.926e-8
-0.316	-3.933e-8
-0.315	-3.939e-8
-0.314	-3.945e-8
-0.313	-3.951e-8
-0.312	-3.957e-8
-0.311	-3.963e-8
-0.310	-3.969e-8
-0.309	-3.975e-8
-0.308	-3.980e-8
-0.307	-3.986e-8
-0.306	-3.991e-8
-0.305	-3.997e-8
-0.304	-4.002e-8
-0.303	-4.007e-8
-0.302	-4.013e-8
-0.301	-4.018e-8
-0.300	-4.023e-8
-0.299	-4.028e-8
-0.298	-4.033e-8
-0.297	-4.038e-8
-0.296	-4.043e-8
-0.295	-4.048e-8
-0.294	-4.052e-8
-0.293	-4.057e-8
-0.292	-4.062e-8
-0.291	-4.067e-8
-0.290	-4.072e-8
-0.289	-4.076e-8
-0.288	-4.081e-8
-0.287	-4.085e-8
-0.286	-4.090e-8
-0.285	-4.094e-8
-0.284	-4.098e-8
-0.283	-4.102e-8
-0.282	-4.107e-8
-0.281	-4.111e-8
-0.280	-4.115e-8
-0.279	-4.119e-8
-0.278	-4.122e-8
-0.277	-4.126e-8
-0.276	-4.130e-8
-0.275	-4.134e-8
-0.274	-4.137e-8
-0.273	-4.141e-8
-0.272	-4.144e-8
-0.271	-4.148e-8
-0.270	-4.151e-8
-0.269	-4.154e-8
-0.268	-4.157e-8
-0.267	-4.161e-8
-0.266	-4.164e-8
-0.265	-4.167e-8
-0.264	-4.170e-8
-0.263	-4.172e-8
-0.262	-4.175e-8
-0.261	-4.178e-8
-0.260	-4.181e-8
-0.259	-4.183e-8
-0.258	-4.186e-8
-0.257	-4.189e-8
-0.256	-4.191e-8
-0.255	-4.194e-8
-0.254	-4.196e-8
-0.253	-4.199e-8
-0.252	-4.202e-8
-0.251	-4.204e-8
-0.250	-4.207e-8
-0.249	-4.209e-8
-0.248	-4.212e-8
-0.247	-4.214e-8
-0.246	-4.217e-8
-0.245	-4.219e-8
-0.244	-4.222e-8
-0.243	-4.224e-8
-0.242	-4.227e-8
-0.241	-4.229e-8
-0.240	-4.232e-8
-0.239	-4.234e-8
-0.238	-4.236e-8
-0.237	-4.239e-8
-0.236	-4.241e-8
-0.235	-4.243e-8
-0.234	-4.245e-8
-0.233	-4.247e-8
-0.232	-4.249e-8
-0.231	-4.251e-8
-0.230	-4.253e-8
-0.229	-4.254e-8
-0.228	-4.256e-8
-0.227	-4.257e-8
-0.226	-4.259e-8
-0.225	-4.260e-8
-0.224	-4.262e-8
-0.223	-4.263e-8
-0.222	-4.264e-8
-0.221	-4.266e-8
-0.220	-4.267e-8
-0.219	-4.268e-8
-0.218	-4.269e-8
-0.217	-4.270e-8
-0.216	-4.271e-8
-0.215	-4.272e-8
-0.214	-4.273e-8
-0.213	-4.274e-8
-0.212	-4.275e-8
-0.211	-4.275e-8
-0.210	-4.276e-8
-0.209	-4.277e-8
-0.208	-4.278e-8
-0.207	-4.279e-8
-0.206	-4.280e-8
-0.205	-4.281e-8
-0.204	-4.283e-8
-0.203	-4.284e-8
-0.202	-4.285e-8
-0.201	-4.287e-8
-0.200	-4.288e-8
-0.199	-4.289e-8
-0.198	-4.291e-8
-0.197	-4.292e-8
-0.196	-4.293e-8
-0.195	-4.295e-8
-0.194	-4.296e-8
-0.193	-4.298e-8
-0.192	-4.299e-8
-0.191	-4.300e-8
-0.190	-4.302e-8
-0.189	-4.303e-8
-0.188	-4.305e-8
-0.187	-4.306e-8
-0.186	-4.307e-8
-0.185	-4.308e-8
-0.184	-4.309e-8
-0.183	-4.310e-8
-0.182	-4.312e-8
-0.181	-4.313e-8
-0.180	-4.314e-8
-0.179	-4.315e-8
-0.178	-4.316e-8
-0.177	-4.317e-8
-0.176	-4.317e-8
-0.175	-4.318e-8
-0.174	-4.319e-8
-0.173	-4.320e-8
-0.172	-4.320e-8
-0.171	-4.321e-8
-0.170	-4.322e-8
-0.169	-4.322e-8
-0.168	-4.323e-8
-0.167	-4.324e-8
-0.166	-4.324e-8
-0.165	-4.325e-8
-0.164	-4.325e-8
-0.163	-4.326e-8
-0.162	-4.327e-8
-0.161	-4.328e-8
-0.160	-4.328e-8
-0.159	-4.329e-8
-0.158	-4.330e-8
-0.157	-4.331e-8
-0.156	-4.331e-8
-0.155	-4.332e-8
-0.154	-4.333e-8
-0.153	-4.334e-8
-0.152	-4.335e-8
-0.151	-4.335e-8
-0.150	-4.336e-8
-0.149	-4.337e-8
-0.148	-4.338e-8
-0.147	-4.338e-8
-0.146	-4.339e-8
-0.145	-4.340e-8
-0.144	-4.340e-8
-0.143	-4.341e-8
-0.142	-4.342e-8
-0.141	-4.342e-8
-0.140	-4.343e-8
-0.139	-4.344e-8
-0.138	-4.344e-8
-0.137	-4.345e-8
-0.136	-4.346e-8
-0.135	-4.346e-8
-0.134	-4.347e-8
-0.133	-4.347e-8
-0.132	-4.348e-8
-0.131	-4.349e-8
-0.130	-4.349e-8
-0.129	-4.350e-8
-0.128	-4.351e-8
-0.127	-4.351e-8
-0.126	-4.352e-8
-0.125	-4.353e-8
-0.124	-4.353e-8
-0.123	-4.354e-8
-0.122	-4.355e-8
-0.121	-4.355e-8
-0.120	-4.356e-8
-0.119	-4.357e-8
-0.118	-4.358e-8
-0.117	-4.358e-8
-0.116	-4.359e-8
-0.115	-4.360e-8
-0.114	-4.360e-8
-0.113	-4.361e-8
-0.112	-4.362e-8
-0.111	-4.362e-8
-0.110	-4.363e-8
-0.109	-4.364e-8
-0.108	-4.364e-8
-0.107	-4.365e-8
-0.106	-4.366e-8
-0.105	-4.366e-8
-0.104	-4.367e-8
-0.103	-4.368e-8
-0.102	-4.368e-8
-0.101	-4.369e-8
-0.100	-4.370e-8
-0.099	-4.370e-8
-0.098	-4.371e-8
-0.097	-4.371e-8
-0.096	-4.372e-8
-0.095	-4.373e-8
-0.094	-4.373e-8
-0.093	-4.374e-8
-0.092	-4.375e-8
-0.091	-4.375e-8
-0.090	-4.376e-8
-0.089	-4.377e-8
-0.088	-4.377e-8
-0.087	-4.378e-8
-0.086	-4.379e-8
-0.085	-4.380e-8
-0.084	-4.381e-8
-0.083	-4.382e-8
-0.082	-4.383e-8
-0.081	-4.383e-8
-0.080	-4.384e-8
-0.079	-4.385e-8
-0.078	-4.386e-8
-0.077	-4.386e-8
-0.076	-4.387e-8
-0.075	-4.388e-8
-0.074	-4.388e-8
-0.073	-4.389e-8
-0.072	-4.390e-8
-0.071	-4.390e-8
-0.070	-4.391e-8
-0.069	-4.392e-8
-0.068	-4.392e-8
-0.067	-4.393e-8
-0.066	-4.394e-8
-0.065	-4.395e-8
-0.064	-4.395e-8
-0.063	-4.396e-8
-0.062	-4.397e-8
-0.061	-4.398e-8
-0.060	-4.399e-8
-0.059	-4.399e-8
-0.058	-4.400e-8
-0.057	-4.401e-8
-0.056	-4.402e-8
-0.055	-4.403e-8
-0.054	-4.404e-8
-0.053	-4.405e-8
-0.052	-4.406e-8
-0.051	-4.407e-8
-0.050	-4.408e-8
-0.049	-4.409e-8
-0.048	-4.410e-8
-0.047	-4.412e-8
-0.046	-4.413e-8
-0.045	-4.414e-8
-0.044	-4.415e-8
-0.043	-4.417e-8
-0.042	-4.418e-8
-0.041	-4.420e-8
-0.040	-4.421e-8
-0.039	-4.423e-8
-0.038	-4.424e-8
-0.037	-4.426e-8
-0.036	-4.427e-8
-0.035	-4.429e-8
-0.034	-4.430e-8
-0.033	-4.432e-8
-0.032	-4.433e-8
-0.031	-4.435e-8
-0.030	-4.436e-8
-0.029	-4.437e-8
-0.028	-4.439e-8
-0.027	-4.441e-8
-0.026	-4.442e-8
-0.025	-4.444e-8
-0.024	-4.445e-8
-0.023	-4.447e-8
-0.022	-4.448e-8
-0.021	-4.450e-8
-0.020	-4.451e-8
-0.019	-4.453e-8
-0.018	-4.454e-8
-0.017	-4.456e-8
-0.016	-4.457e-8
-0.015	-4.459e-8
-0.014	-4.460e-8
-0.013	-4.462e-8
-0.012	-4.464e-8
-0.011	-4.465e-8
-0.010	-4.467e-8
-0.009	-4.468e-8
-0.008	-4.470e-8
-0.007	-4.471e-8
-0.006	-4.473e-8
-0.005	-4.475e-8
-0.004	-4.476e-8
-0.003	-4.478e-8
-0.002	-4.480e-8
-0.001	-4.481e-8
-0.000	-4.483e-8
0.001	-4.485e-8
0.002	-4.487e-8
0.003	-4.489e-8
0.004	-4.490e-8
0.005	-4.492e-8
0.006	-4.494e-8
0.007	-4.496e-8
0.008	-4.498e-8
0.009	-4.500e-8
0.010	-4.502e-8
0.011	-4.504e-8
0.012	-4.507e-8
0.013	-4.509e-8
0.014	-4.511e-8
0.015	-4.513e-8
0.016	-4.515e-8
0.017	-4.518e-8
0.018	-4.520e-8
0.019	-4.522e-8
0.020	-4.525e-8
0.021	-4.527e-8
0.022	-4.530e-8
0.023	-4.532e-8
0.024	-4.535e-8
0.025	-4.537e-8
0.026	-4.539e-8
0.027	-4.542e-8
0.028	-4.545e-8
0.029	-4.547e-8
0.030	-4.550e-8
0.031	-4.552e-8
0.032	-4.555e-8
0.033	-4.557e-8
0.034	-4.560e-8
0.035	-4.563e-8
0.036	-4.565e-8
0.037	-4.568e-8
0.038	-4.571e-8
0.039	-4.574e-8
0.040	-4.577e-8
0.041	-4.579e-8
0.042	-4.582e-8
0.043	-4.585e-8
0.044	-4.588e-8
0.045	-4.591e-8
0.046	-4.594e-8
0.047	-4.597e-8
0.048	-4.600e-8
0.049	-4.603e-8
0.050	-4.606e-8
0.051	-4.610e-8
0.052	-4.613e-8
0.053	-4.616e-8
0.054	-4.620e-8
0.055	-4.623e-8
0.056	-4.626e-8
0.057	-4.630e-8
0.058	-4.634e-8
0.059	-4.637e-8
0.060	-4.641e-8
0.061	-4.644e-8
0.062	-4.648e-8
0.063	-4.651e-8
0.064	-4.655e-8
0.065	-4.659e-8
0.066	-4.662e-8
0.067	-4.666e-8
0.068	-4.670e-8
0.069	-4.674e-8
0.070	-4.678e-8
0.071	-4.681e-8
0.072	-4.685e-8
0.073	-4.689e-8
0.074	-4.693e-8
0.075	-4.697e-8
0.076	-4.702e-8
0.077	-4.706e-8
0.078	-4.710e-8
0.079	-4.714e-8
0.080	-4.719e-8
0.081	-4.724e-8
0.082	-4.728e-8
0.083	-4.733e-8
0.084	-4.738e-8
0.085	-4.742e-8
0.086	-4.747e-8
0.087	-4.752e-8
0.088	-4.757e-8
0.089	-4.762e-8
0.090	-4.767e-8
0.091	-4.772e-8
0.092	-4.777e-8
0.093	-4.782e-8
0.094	-4.787e-8
0.095	-4.792e-8
0.096	-4.798e-8
0.097	-4.803e-8
0.098	-4.809e-8
0.099	-4.814e-8
0.100	-4.820e-8
0.101	-4.825e-8
0.102	-4.831e-8
0.103	-4.836e-8
0.104	-4.842e-8
0.105	-4.848e-8
0.106	-4.853e-8
0.107	-4.859e-8
0.108	-4.864e-8
0.109	-4.870e-8
0.110	-4.876e-8
0.111	-4.882e-8
0.112	-4.888e-8
0.113	-4.894e-8
0.114	-4.900e-8
0.115	-4.906e-8
0.116	-4.912e-8
0.117	-4.919e-8
0.118	-4.925e-8
0.119	-4.931e-8
0.120	-4.938e-8
0.121	-4.944e-8
0.122	-4.951e-8
0.123	-4.958e-8
0.124	-4.964e-8
0.125	-4.972e-8
0.126	-4.978e-8
0.127	-4.986e-8
0.128	-4.993e-8
0.129	-5.000e-8
0.130	-5.007e-8
0.131	-5.015e-8
0.132	-5.022e-8
0.133	-5.030e-8
0.134	-5.038e-8
0.135	-5.045e-8
0.136	-5.053e-8
0.137	-5.061e-8
0.138	-5.069e-8
0.139	-5.077e-8
0.140	-5.085e-8
0.141	-5.094e-8
0.142	-5.102e-8
0.143	-5.111e-8
0.144	-5.120e-8
0.145	-5.129e-8
0.146	-5.137e-8
0.147	-5.146e-8
0.148	-5.156e-8
0.149	-5.165e-8
0.150	-5.174e-8
0.151	-5.183e-8
0.152	-5.192e-8
0.153	-5.202e-8
0.154	-5.212e-8
0.155	-5.222e-8
0.156	-5.233e-8
0.157	-5.244e-8
0.158	-5.255e-8
0.159	-5.266e-8
0.160	-5.278e-8
0.161	-5.290e-8
0.162	-5.303e-8
0.163	-5.315e-8
0.164	-5.328e-8
0.165	-5.341e-8
0.166	-5.354e-8
0.167	-5.367e-8
0.168	-5.380e-8
0.169	-5.393e-8
0.170	-5.407e-8
0.171	-5.420e-8
0.172	-5.433e-8
0.173	-5.446e-8
0.174	-5.459e-8
0.175	-5.472e-8
0.176	-5.484e-8
0.177	-5.495e-8
0.178	-5.506e-8
0.179	-5.517e-8
0.180	-5.528e-8
0.181	-5.538e-8
0.182	-5.549e-8
0.183	-5.559e-8
0.184	-5.569e-8
0.185	-5.579e-8
0.186	-5.589e-8
0.187	-5.599e-8
0.188	-5.609e-8
0.189	-5.618e-8
0.190	-5.628e-8
0.191	-5.637e-8
0.192	-5.646e-8
0.193	-5.655e-8
0.194	-5.664e-8
0.195	-5.673e-8
0.196	-5.681e-8
0.197	-5.690e-8
0.198	-5.698e-8
0.199	-5.706e-8
0.200	3.405e-9
0.199	4.655e-9
0.198	5.874e-9
0.197	7.061e-9
0.196	8.218e-9
0.195	9.343e-9
0.194	1.044e-8
0.193	1.150e-8
0.192	1.253e-8
0.191	1.353e-8
0.190	1.450e-8
0.189	1.544e-8
0.188	1.635e-8
0.187	1.723e-8
0.186	1.807e-8
0.185	1.889e-8
0.184	1.967e-8
0.183	2.043e-8
0.182	2.115e-8
0.181	2.184e-8
0.180	2.250e-8
0.179	2.313e-8
0.178	2.372e-8
0.177	2.429e-8
0.176	2.482e-8
0.175	2.524e-8
0.174	2.562e-8
0.173	2.597e-8
0.172	2.630e-8
0.171	2.660e-8
0.170	2.688e-8
0.169	2.713e-8
0.168	2.737e-8
0.167	2.759e-8
0.166	2.779e-8
0.165	2.798e-8
0.164	2.815e-8
0.163	2.832e-8
0.162	2.848e-8
0.161	2.863e-8
0.160	2.877e-8
0.159	2.892e-8
0.158	2.906e-8
0.157	2.920e-8
0.156	2.935e-8
0.155	2.950e-8
0.154	2.965e-8
0.153	2.981e-8
0.152	2.998e-8
0.151	3.015e-8
0.150	3.031e-8
0.149	3.046e-8
0.148	3.061e-8
0.147	3.075e-8
0.146	3.089e-8
0.145	3.103e-8
0.144	3.116e-8
0.143	3.129e-8
0.142	3.141e-8
0.141	3.153e-8
0.140	3.165e-8
0.139	3.176e-8
0.138	3.187e-8
0.137	3.198e-8
0.136	3.209e-8
0.135	3.219e-8
0.134	3.230e-8
0.133	3.239e-8
0.132	3.249e-8
0.131	3.259e-8
0.130	3.268e-8
0.129	3.277e-8
0.128	3.286e-8
0.127	3.295e-8
0.126	3.303e-8
0.125	3.312e-8
0.124	3.320e-8
0.123	3.328e-8
0.122	3.336e-8
0.121	3.344e-8
0.120	3.351e-8
0.119	3.359e-8
0.118	3.366e-8
0.117	3.374e-8
0.116	3.381e-8
0.115	3.387e-8
0.114	3.394e-8
0.113	3.401e-8
0.112	3.408e-8
0.111	3.414e-8
0.110	3.421e-8
0.109	3.427e-8
0.108	3.433e-8
0.107	3.440e-8
0.106	3.446e-8
0.105	3.452e-8
0.104	3.458e-8
0.103	3.463e-8
0.102	3.469e-8
0.101	3.474e-8
0.100	3.480e-8
0.099	3.485e-8
0.098	3.490e-8
0.097	3.495e-8
0.096	3.500e-8
0.095	3.505e-8
0.094	3.510e-8
0.093	3.514e-8
0.092	3.519e-8
0.091	3.524e-8
0.090	3.528e-8
0.089	3.532e-8
0.088	3.537e-8
0.087	3.541e-8
0.086	3.545e-8
0.085	3.550e-8
0.084	3.554e-8
0.083	3.558e-8
0.082	3.562e-8
0.081	3.566e-8
0.080	3.570e-8
0.079	3.574e-8
0.078	3.578e-8
0.077	3.582e-8
0.076	3.585e-8
0.075	3.589e-8
0.074	3.593e-8
0.073	3.596e-8
0.072	3.600e-8
0.071	3.604e-8
0.070	3.607e-8
0.069	3.611e-8
0.068	3.614e-8
0.067	3.618e-8
0.066	3.621e-8
0.065	3.625e-8
0.064	3.628e-8
0.063	3.632e-8
0.062	3.635e-8
0.061	3.638e-8
0.060	3.641e-8
0.059	3.645e-8
0.058	3.648e-8
0.057	3.651e-8
0.056	3.654e-8
0.055	3.657e-8
0.054	3.660e-8
0.053	3.662e-8
0.052	3.665e-8
0.051	3.668e-8
0.050	3.670e-8
0.049	3.673e-8
0.048	3.676e-8
0.047	3.679e-8
0.046	3.681e-8
0.045	3.684e-8
0.044	3.687e-8
0.043	3.689e-8
0.042	3.692e-8
0.041	3.694e-8
0.040	3.697e-8
0.039	3.699e-8
0.038	3.702e-8
0.037	3.704e-8
0.036	3.707e-8
0.035	3.709e-8
0.034	3.712e-8
0.033	3.714e-8
0.032	3.716e-8
0.031	3.719e-8
0.030	3.721e-8
0.029	3.724e-8
0.028	3.726e-8
0.027	3.728e-8
0.026	3.730e-8
0.025	3.732e-8
0.024	3.735e-8
0.023	3.737e-8
0.022	3.739e-8
0.021	3.741e-8
0.020	3.743e-8
0.019	3.746e-8
0.018	3.748e-8
0.017	3.750e-8
0.016	3.752e-8
0.015	3.754e-8
0.014	3.756e-8
0.013	3.758e-8
0.012	3.760e-8
0.011	3.761e-8
0.010	3.763e-8
0.009	3.765e-8
0.008	3.767e-8
0.007	3.769e-8
0.006	3.770e-8
0.005	3.772e-8
0.004	3.774e-8
0.003	3.776e-8
0.002	3.778e-8
0.001	3.780e-8
0.000	3.782e-8
-0.001	3.784e-8
-0.002	3.786e-8
-0.003	3.788e-8
-0.004	3.790e-8
-0.005	3.792e-8
-0.006	3.794e-8
-0.007	3.797e-8
-0.008	3.799e-8
-0.009	3.801e-8
-0.010	3.803e-8
-0.011	3.805e-8
-0.012	3.807e-8
-0.013	3.810e-8
-0.014	3.812e-8
-0.015	3.814e-8
-0.016	3.816e-8
-0.017	3.818e-8
-0.018	3.820e-8
-0.019	3.823e-8
-0.020	3.825e-8
-0.021	3.827e-8
-0.022	3.829e-8
-0.023	3.831e-8
-0.024	3.833e-8
-0.025	3.835e-8
-0.026	3.837e-8
-0.027	3.839e-8
-0.028	3.841e-8
-0.029	3.843e-8
-0.030	3.845e-8
-0.031	3.847e-8
-0.032	3.849e-8
-0.033	3.851e-8
-0.034	3.852e-8
-0.035	3.854e-8
-0.036	3.856e-8
-0.037	3.857e-8
-0.038	3.859e-8
-0.039	3.861e-8
-0.040	3.862e-8
-0.041	3.864e-8
-0.042	3.866e-8
-0.043	3.868e-8
-0.044	3.869e-8
-0.045	3.871e-8
-0.046	3.873e-8
-0.047	3.875e-8
-0.048	3.877e-8
-0.049	3.878e-8
-0.050	3.880e-8
-0.051	3.882e-8
-0.052	3.884e-8
-0.053	3.886e-8
-0.054	3.888e-8
-0.055	3.890e-8
-0.056	3.892e-8
-0.057	3.894e-8
-0.058	3.896e-8
-0.059	3.898e-8
-0.060	3.899e-8
-0.061	3.902e-8
-0.062	3.904e-8
-0.063	3.906e-8
-0.064	3.908e-8
-0.065	3.910e-8
-0.066	3.912e-8
-0.067	3.914e-8
-0.068	3.916e-8
-0.069	3.919e-8
-0.070	3.921e-8
-0.071	3.923e-8
-0.072	3.925e-8
-0.073	3.928e-8
-0.074	3.930e-8
-0.075	3.932e-8
-0.076	3.935e-8
-0.077	3.937e-8
-0.078	3.939e-8
-0.079	3.941e-8
-0.080	3.943e-8
-0.081	3.946e-8
-0.082	3.948e-8
-0.083	3.950e-8
-0.084	3.953e-8
-0.085	3.955e-8
-0.086	3.958e-8
-0.087	3.960e-8
-0.088	3.962e-8
-0.089	3.965e-8
-0.090	3.967e-8
-0.091	3.969e-8
-0.092	3.972e-8
-0.093	3.974e-8
-0.094	3.977e-8
-0.095	3.979e-8
-0.096	3.981e-8
-0.097	3.984e-8
-0.098	3.986e-8
-0.099	3.988e-8
-0.100	3.991e-8
-0.101	3.993e-8
-0.102	3.996e-8
-0.103	3.998e-8
-0.104	4.000e-8
-0.105	4.002e-8
-0.106	4.004e-8
-0.107	4.007e-8
-0.108	4.009e-8
-0.109	4.011e-8
-0.110	4.013e-8
-0.111	4.016e-8
-0.112	4.018e-8
-0.113	4.020e-8
-0.114	4.022e-8
-0.115	4.025e-8
-0.116	4.027e-8
-0.117	4.029e-8
-0.118	4.032e-8
-0.119	4.034e-8
-0.120	4.036e-8
-0.121	4.039e-8
-0.122	4.041e-8
-0.123	4.044e-8
-0.124	4.046e-8
-0.125	4.048e-8
-0.126	4.051e-8
-0.127	4.053e-8
-0.128	4.056e-8
-0.129	4.059e-8
-0.130	4.061e-8
-0.131	4.064e-8
-0.132	4.067e-8
-0.133	4.070e-8
-0.134	4.072e-8
-0.135	4.075e-8
-0.136	4.078e-8
-0.137	4.081e-8
-0.138	4.084e-8
-0.139	4.087e-8
-0.140	4.090e-8
-0.141	4.093e-8
-0.142	4.096e-8
-0.143	4.099e-8
-0.144	4.102e-8
-0.145	4.105e-8
-0.146	4.108e-8
-0.147	4.111e-8
-0.148	4.115e-8
-0.149	4.118e-8
-0.150	4.121e-8
-0.151	4.124e-8
-0.152	4.127e-8
-0.153	4.130e-8
-0.154	4.134e-8
-0.155	4.137e-8
-0.156	4.140e-8
-0.157	4.143e-8
-0.158	4.147e-8
-0.159	4.150e-8
-0.160	4.154e-8
-0.161	4.158e-8
-0.162	4.161e-8
-0.163	4.165e-8
-0.164	4.169e-8
-0.165	4.173e-8
-0.166	4.177e-8
-0.167	4.181e-8
-0.168	4.185e-8
-0.169	4.189e-8
-0.170	4.193e-8
-0.171	4.197e-8
-0.172	4.201e-8
-0.173	4.205e-8
-0.174	4.210e-8
-0.175	4.214e-8
-0.176	4.218e-8
-0.177	4.222e-8
-0.178	4.226e-8
-0.179	4.231e-8
-0.180	4.235e-8
-0.181	4.239e-8
-0.182	4.243e-8
-0.183	4.248e-8
-0.184	4.252e-8
-0.185	4.256e-8
-0.186	4.261e-8
-0.187	4.265e-8
-0.188	4.269e-8
-0.189	4.274e-8
-0.190	4.278e-8
-0.191	4.283e-8
-0.192	4.287e-8
-0.193	4.291e-8
-0.194	4.296e-8
-0.195	4.300e-8
-0.196	4.305e-8
-0.197	4.309e-8
-0.198	4.313e-8
-0.199	4.318e-8
-0.200	4.323e-8
-0.201	4.328e-8
-0.202	4.332e-8
-0.203	4.337e-8
-0.204	4.342e-8
-0.205	4.347e-8
-0.206	4.353e-8
-0.207	4.358e-8
-0.208	4.364e-8
-0.209	4.369e-8
-0.210	4.375e-8
-0.211	4.381e-8
-0.212	4.387e-8
-0.213	4.393e-8
-0.214	4.399e-8
-0.215	4.406e-8
-0.216	4.412e-8
-0.217	4.418e-8
-0.218	4.425e-8
-0.219	4.431e-8
-0.220	4.437e-8
-0.221	4.444e-8
-0.222	4.451e-8
-0.223	4.457e-8
-0.224	4.464e-8
-0.225	4.471e-8
-0.226	4.478e-8
-0.227	4.485e-8
-0.228	4.492e-8
-0.229	4.499e-8
-0.230	4.505e-8
-0.231	4.513e-8
-0.232	4.520e-8
-0.233	4.527e-8
-0.234	4.534e-8
-0.235	4.541e-8
-0.236	4.548e-8
-0.237	4.555e-8
-0.238	4.563e-8
-0.239	4.570e-8
-0.240	4.577e-8
-0.241	4.584e-8
-0.242	4.592e-8
-0.243	4.599e-8
-0.244	4.606e-8
-0.245	4.614e-8
-0.246	4.622e-8
-0.247	4.629e-8
-0.248	4.637e-8
-0.249	4.645e-8
-0.250	4.653e-8
-0.251	4.661e-8
-0.252	4.669e-8
-0.253	4.677e-8
-0.254	4.685e-8
-0.255	4.694e-8
-0.256	4.702e-8
-0.257	4.711e-8
-0.258	4.719e-8
-0.259	4.728e-8
-0.260	4.737e-8
-0.261	4.746e-8
-0.262	4.754e-8
-0.263	4.763e-8
-0.264	4.772e-8
-0.265	4.781e-8
-0.266	4.790e-8
-0.267	4.799e-8
-0.268	4.808e-8
-0.269	4.818e-8
-0.270	4.827e-8
-0.271	4.836e-8
-0.272	4.845e-8
-0.273	4.855e-8
-0.274	4.864e-8
-0.275	4.873e-8
-0.276	4.883e-8
-0.277	4.892e-8
-0.278	4.902e-8
-0.279	4.911e-8
-0.280	4.920e-8
-0.281	4.930e-8
-0.282	4.939e-8
-0.283	4.949e-8
-0.284	4.958e-8
-0.285	4.968e-8
-0.286	4.977e-8
-0.287	4.987e-8
-0.288	4.996e-8
-0.289	5.006e-8
-0.290	5.015e-8
-0.291	5.025e-8
-0.292	5.034e-8
-0.293	5.044e-8
-0.294	5.053e-8
-0.295	5.063e-8
-0.296	5.073e-8
-0.297	5.082e-8
-0.298	5.092e-8
-0.299	5.101e-8
-0.300	5.111e-8
-0.301	5.121e-8
-0.302	5.130e-8
-0.303	5.140e-8
-0.304	5.150e-8
-0.305	5.159e-8
-0.306	5.169e-8
-0.307	5.179e-8
-0.308	5.188e-8
-0.309	5.198e-8
-0.310	5.207e-8
-0.311	5.217e-8
-0.312	5.226e-8
-0.313	5.236e-8
-0.314	5.245e-8
-0.315	5.255e-8
-0.316	5.265e-8
-0.317	5.274e-8
-0.318	5.284e-8
-0.319	5.293e-8
-0.320	5.303e-8
-0.321	5.312e-8
-0.322	5.322e-8
-0.323	5.331e-8
-0.324	5.341e-8
-0.325	5.350e-8
-0.326	5.360e-8
-0.327	5.370e-8
-0.328	5.379e-8
-0.329	5.389e-8
-0.330	5.398e-8
-0.331	5.408e-8
-0.332	5.417e-8
-0.333	5.427e-8
-0.334	5.436e-8
-0.335	5.446e-8
-0.336	5.456e-8
-0.337	5.465e-8
-0.338	5.475e-8
-0.339	5.484e-8
-0.340	5.494e-8
-0.341	5.503e-8
-0.342	5.513e-8
-0.343	5.523e-8
-0.344	5.532e-8
-0.345	5.542e-8
-0.346	5.552e-8
-0.347	5.561e-8
-0.348	5.571e-8
-0.349	5.581e-8
-0.350	5.591e-8
-0.351	5.601e-8
-0.352	5.611e-8
-0.353	5.621e-8
-0.354	5.630e-8
-0.355	5.640e-8
-0.356	5.651e-8
-0.357	5.660e-8
-0.358	5.671e-8
-0.359	5.681e-8
-0.360	5.691e-8
-0.361	5.702e-8
-0.362	5.712e-8
-0.363	5.722e-8
-0.364	5.733e-8
-0.365	5.743e-8
-0.366	5.754e-8
-0.367	5.764e-8
-0.368	5.775e-8
-0.369	5.786e-8
-0.370	5.797e-8
-0.371	5.808e-8
-0.372	5.819e-8
-0.373	5.830e-8
-0.374	5.841e-8
-0.375	5.852e-8
-0.376	5.864e-8
-0.377	5.875e-8
-0.378	5.886e-8
-0.379	5.898e-8
-0.380	5.909e-8
-0.381	5.921e-8
-0.382	5.933e-8
-0.383	5.945e-8
-0.384	5.956e-8
-0.385	5.968e-8
-0.386	5.980e-8
-0.387	5.992e-8
-0.388	6.005e-8
-0.389	6.017e-8
-0.390	6.029e-8
-0.391	6.042e-8
-0.392	6.054e-8
-0.393	6.067e-8
-0.394	6.080e-8
-0.395	6.092e-8
-0.396	6.105e-8
-0.397	6.118e-8
-0.398	6.131e-8
-0.399	6.144e-8
-0.400	6.157e-8
-0.401	6.171e-8
-0.402	6.184e-8
-0.403	6.198e-8
-0.404	6.211e-8
-0.405	6.225e-8
-0.406	6.239e-8
-0.407	6.253e-8
-0.408	6.267e-8
-0.409	6.281e-8
-0.410	6.295e-8
-0.411	6.309e-8
-0.412	6.324e-8
-0.413	6.338e-8
-0.414	6.353e-8
-0.415	6.367e-8
-0.416	6.382e-8
-0.417	6.397e-8
-0.418	6.413e-8
-0.419	6.428e-8
-0.420	6.443e-8
-0.421	6.459e-8
-0.422	6.474e-8
-0.423	6.491e-8
-0.424	6.506e-8
-0.425	6.523e-8
-0.426	6.539e-8
-0.427	6.556e-8
-0.428	6.572e-8
-0.429	6.589e-8
-0.430	6.606e-8
-0.431	6.623e-8
-0.432	6.641e-8
-0.433	6.658e-8
-0.434	6.676e-8
-0.435	6.694e-8
-0.436	6.712e-8
-0.437	6.730e-8
-0.438	6.748e-8
-0.439	6.767e-8
-0.440	6.786e-8
-0.441	6.805e-8
-0.442	6.823e-8
-0.443	6.843e-8
-0.444	6.862e-8
-0.445	6.882e-8
-0.446	6.902e-8
-0.447	6.922e-8
-0.448	6.943e-8
-0.449	6.963e-8
-0.450	6.984e-8
-0.451	7.005e-8
-0.452	7.025e-8
-0.453	7.047e-8
-0.454	7.068e-8
-0.455	7.090e-8
-0.456	7.113e-8
-0.457	7.136e-8
-0.458	7.159e-8
-0.459	7.183e-8
-0.460	7.206e-8
-0.461	7.231e-8
-0.462	7.255e-8
-0.463	7.280e-8
-0.464	7.306e-8
-0.465	7.331e-8
-0.466	7.357e-8
-0.467	7.383e-8
-0.468	7.409e-8
-0.469	7.435e-8
-0.470	7.461e-8
-0.471	7.488e-8
-0.472	7.515e-8
-0.473	7.541e-8
-0.474	7.568e-8
-0.475	7.595e-8
-0.476	7.621e-8
-0.477	7.646e-8
-0.478	7.672e-8
-0.479	7.697e-8
-0.480	7.723e-8
-0.481	7.749e-8
-0.482	7.775e-8
-0.483	7.800e-8
-0.484	7.826e-8
-0.485	7.852e-8
-0.486	7.878e-8
-0.487	7.903e-8
-0.488	7.929e-8
-0.489	7.955e-8
-0.490	7.981e-8
-0.491	8.007e-8
-0.492	8.032e-8
-0.493	8.058e-8
-0.494	8.084e-8
-0.495	8.110e-8
-0.496	8.136e-8
-0.497	8.162e-8
-0.498	8.188e-8
-0.499	8.214e-8
-0.500	1.988e-8
-0.499	1.817e-8
-0.498	1.651e-8
-0.497	1.488e-8
-0.496	1.329e-8
-0.495	1.174e-8
-0.494	1.023e-8
-0.493	8.753e-9
-0.492	7.319e-9
-0.491	5.923e-9
-0.490	4.566e-9
-0.489	3.248e-9
-0.488	1.968e-9
-0.487	7.279e-10
-0.486	-4.740e-10
-0.485	-1.637e-9
-0.484	-2.761e-9
-0.483	-3.847e-9
-0.482	-4.894e-9
-0.481	-5.902e-9
-0.480	-6.871e-9
-0.479	-7.802e-9
-0.478	-8.694e-9
-0.477	-9.547e-9
-0.476	-1.036e-8
-0.475	-1.103e-8
-0.474	-1.167e-8
-0.473	-1.226e-8
-0.472	-1.283e-8
-0.471	-1.335e-8
-0.470	-1.385e-8
-0.469	-1.432e-8
-0.468	-1.477e-8
-0.467	-1.519e-8
-0.466	-1.559e-8
-0.465	-1.597e-8
-0.464	-1.633e-8
-0.463	-1.669e-8
-0.462	-1.702e-8
-0.461	-1.735e-8
-0.460	-1.767e-8
-0.459	-1.799e-8
-0.458	-1.830e-8
-0.457	-1.861e-8
-0.456	-1.892e-8
-0.455	-1.923e-8
-0.454	-1.954e-8
-0.453	-1.986e-8
-0.452	-2.018e-8
-0.451	-2.051e-8
-0.450	-2.083e-8
-0.449	-2.113e-8
-0.448	-2.143e-8
-0.447	-2.172e-8
-0.446	-2.201e-8
-0.445	-2.229e-8
-0.444	-2.257e-8
-0.443	-2.284e-8
-0.442	-2.311e-8
-0.441	-2.337e-8
-0.440	-2.363e-8
-0.439	-2.389e-8
-0.438	-2.414e-8
-0.437	-2.439e-8
-0.436	-2.463e-8
-0.435	-2.487e-8
-0.434	-2.511e-8
-0.433	-2.534e-8
-0.432	-2.557e-8
-0.431	-2.580e-8
-0.430	-2.602e-8
-0.429	-2.624e-8
-0.428	-2.646e-8
-0.427	-2.667e-8
-0.426	-2.688e-8
-0.425	-2.708e-8
[truncated: 2,024 more rows]
