# Supplementary material for: Functional and structural similarity of human DNA primase [4Fe4S] cluster domain constructs
Source: PLoS One. 2018 Dec 18;13(12):e0209345. doi: 10.1371/journal.pone.0209345 (PMC6298731; doi:10.1371/journal.pone.0209345)
Supplement: S7 Dataset — (ZIP) [file pone.0209345.s013.zip › S7_dataset/CV unaltered 5.csv]

July 19	2017 18:42:41
Cyclic Voltammetry
File: d:\07-19-17\40um p58c\cv unaltered 6.csv
Data Source: Experiment
Instrument Model: CHI760B
Data Proc: Smoothing
Header:
Note:
Init E (V) = 0
High E (V) = 0.2
Low E (V) = -0.5
Init P/N = N
Scan Rate (V/s) = 0.1
Segment = 6
Sample Interval (V) = 0.001
Quiet Time (sec) = 2
Sensitivity (A/V) = 1e-7
Segment 1:
Segment 2:
Segment 3:
Segment 4:
Segment 5:
Segment 6:
Potential/V	Current/A
0.000	1.002e-8
-0.001	1.018e-8
-0.002	1.034e-8
-0.003	1.049e-8
-0.004	1.064e-8
-0.005	1.079e-8
-0.006	1.094e-8
-0.007	1.108e-8
-0.008	1.123e-8
-0.009	1.137e-8
-0.010	1.151e-8
-0.011	1.164e-8
-0.012	1.178e-8
-0.013	1.191e-8
-0.014	1.205e-8
-0.015	1.217e-8
-0.016	1.230e-8
-0.017	1.243e-8
-0.018	1.255e-8
-0.019	1.267e-8
-0.020	1.279e-8
-0.021	1.291e-8
-0.022	1.302e-8
-0.023	1.314e-8
-0.024	1.325e-8
-0.025	1.335e-8
-0.026	1.346e-8
-0.027	1.355e-8
-0.028	1.365e-8
-0.029	1.375e-8
-0.030	1.384e-8
-0.031	1.394e-8
-0.032	1.403e-8
-0.033	1.412e-8
-0.034	1.421e-8
-0.035	1.430e-8
-0.036	1.439e-8
-0.037	1.448e-8
-0.038	1.456e-8
-0.039	1.465e-8
-0.040	1.474e-8
-0.041	1.482e-8
-0.042	1.491e-8
-0.043	1.499e-8
-0.044	1.508e-8
-0.045	1.517e-8
-0.046	1.525e-8
-0.047	1.534e-8
-0.048	1.543e-8
-0.049	1.551e-8
-0.050	1.560e-8
-0.051	1.568e-8
-0.052	1.577e-8
-0.053	1.585e-8
-0.054	1.593e-8
-0.055	1.602e-8
-0.056	1.610e-8
-0.057	1.618e-8
-0.058	1.626e-8
-0.059	1.634e-8
-0.060	1.642e-8
-0.061	1.651e-8
-0.062	1.659e-8
-0.063	1.667e-8
-0.064	1.675e-8
-0.065	1.683e-8
-0.066	1.691e-8
-0.067	1.698e-8
-0.068	1.706e-8
-0.069	1.714e-8
-0.070	1.722e-8
-0.071	1.730e-8
-0.072	1.738e-8
-0.073	1.746e-8
-0.074	1.754e-8
-0.075	1.761e-8
-0.076	1.769e-8
-0.077	1.777e-8
-0.078	1.785e-8
-0.079	1.792e-8
-0.080	1.800e-8
-0.081	1.808e-8
-0.082	1.815e-8
-0.083	1.823e-8
-0.084	1.831e-8
-0.085	1.838e-8
-0.086	1.846e-8
-0.087	1.853e-8
-0.088	1.861e-8
-0.089	1.869e-8
-0.090	1.876e-8
-0.091	1.884e-8
-0.092	1.891e-8
-0.093	1.899e-8
-0.094	1.906e-8
-0.095	1.913e-8
-0.096	1.921e-8
-0.097	1.928e-8
-0.098	1.936e-8
-0.099	1.943e-8
-0.100	1.950e-8
-0.101	1.958e-8
-0.102	1.965e-8
-0.103	1.972e-8
-0.104	1.979e-8
-0.105	1.987e-8
-0.106	1.994e-8
-0.107	2.001e-8
-0.108	2.008e-8
-0.109	2.015e-8
-0.110	2.022e-8
-0.111	2.029e-8
-0.112	2.036e-8
-0.113	2.043e-8
-0.114	2.051e-8
-0.115	2.057e-8
-0.116	2.065e-8
-0.117	2.071e-8
-0.118	2.078e-8
-0.119	2.085e-8
-0.120	2.092e-8
-0.121	2.099e-8
-0.122	2.106e-8
-0.123	2.113e-8
-0.124	2.120e-8
-0.125	2.127e-8
-0.126	2.134e-8
-0.127	2.141e-8
-0.128	2.147e-8
-0.129	2.154e-8
-0.130	2.161e-8
-0.131	2.168e-8
-0.132	2.174e-8
-0.133	2.181e-8
-0.134	2.188e-8
-0.135	2.195e-8
-0.136	2.202e-8
-0.137	2.208e-8
-0.138	2.215e-8
-0.139	2.222e-8
-0.140	2.228e-8
-0.141	2.235e-8
-0.142	2.242e-8
-0.143	2.249e-8
-0.144	2.256e-8
-0.145	2.262e-8
-0.146	2.269e-8
-0.147	2.276e-8
-0.148	2.282e-8
-0.149	2.289e-8
-0.150	2.296e-8
-0.151	2.303e-8
-0.152	2.309e-8
-0.153	2.316e-8
-0.154	2.323e-8
-0.155	2.329e-8
-0.156	2.336e-8
-0.157	2.343e-8
-0.158	2.349e-8
-0.159	2.356e-8
-0.160	2.363e-8
-0.161	2.370e-8
-0.162	2.376e-8
-0.163	2.383e-8
-0.164	2.390e-8
-0.165	2.397e-8
-0.166	2.403e-8
-0.167	2.410e-8
-0.168	2.417e-8
-0.169	2.424e-8
-0.170	2.430e-8
-0.171	2.437e-8
-0.172	2.444e-8
-0.173	2.450e-8
-0.174	2.457e-8
-0.175	2.464e-8
-0.176	2.470e-8
-0.177	2.477e-8
-0.178	2.484e-8
-0.179	2.490e-8
-0.180	2.497e-8
-0.181	2.504e-8
-0.182	2.510e-8
-0.183	2.517e-8
-0.184	2.523e-8
-0.185	2.530e-8
-0.186	2.537e-8
-0.187	2.543e-8
-0.188	2.550e-8
-0.189	2.557e-8
-0.190	2.563e-8
-0.191	2.570e-8
-0.192	2.577e-8
-0.193	2.583e-8
-0.194	2.590e-8
-0.195	2.597e-8
-0.196	2.604e-8
-0.197	2.611e-8
-0.198	2.617e-8
-0.199	2.624e-8
-0.200	2.631e-8
-0.201	2.638e-8
-0.202	2.645e-8
-0.203	2.652e-8
-0.204	2.659e-8
-0.205	2.666e-8
-0.206	2.674e-8
-0.207	2.681e-8
-0.208	2.688e-8
-0.209	2.696e-8
-0.210	2.703e-8
-0.211	2.710e-8
-0.212	2.717e-8
-0.213	2.725e-8
-0.214	2.732e-8
-0.215	2.739e-8
-0.216	2.747e-8
-0.217	2.754e-8
-0.218	2.761e-8
-0.219	2.769e-8
-0.220	2.776e-8
-0.221	2.783e-8
-0.222	2.790e-8
-0.223	2.797e-8
-0.224	2.804e-8
-0.225	2.811e-8
-0.226	2.818e-8
-0.227	2.825e-8
-0.228	2.832e-8
-0.229	2.840e-8
-0.230	2.847e-8
-0.231	2.854e-8
-0.232	2.861e-8
-0.233	2.868e-8
-0.234	2.875e-8
-0.235	2.881e-8
-0.236	2.888e-8
-0.237	2.895e-8
-0.238	2.902e-8
-0.239	2.909e-8
-0.240	2.916e-8
-0.241	2.923e-8
-0.242	2.930e-8
-0.243	2.937e-8
-0.244	2.944e-8
-0.245	2.950e-8
-0.246	2.957e-8
-0.247	2.964e-8
-0.248	2.971e-8
-0.249	2.978e-8
-0.250	2.985e-8
-0.251	2.992e-8
-0.252	2.999e-8
-0.253	3.006e-8
-0.254	3.013e-8
-0.255	3.020e-8
-0.256	3.026e-8
-0.257	3.033e-8
-0.258	3.040e-8
-0.259	3.047e-8
-0.260	3.053e-8
-0.261	3.060e-8
-0.262	3.067e-8
-0.263	3.074e-8
-0.264	3.080e-8
-0.265	3.087e-8
-0.266	3.093e-8
-0.267	3.100e-8
-0.268	3.106e-8
-0.269	3.113e-8
-0.270	3.119e-8
-0.271	3.126e-8
-0.272	3.133e-8
-0.273	3.139e-8
-0.274	3.146e-8
-0.275	3.153e-8
-0.276	3.160e-8
-0.277	3.166e-8
-0.278	3.173e-8
-0.279	3.180e-8
-0.280	3.186e-8
-0.281	3.193e-8
-0.282	3.200e-8
-0.283	3.207e-8
-0.284	3.214e-8
-0.285	3.220e-8
-0.286	3.227e-8
-0.287	3.234e-8
-0.288	3.241e-8
-0.289	3.248e-8
-0.290	3.255e-8
-0.291	3.262e-8
-0.292	3.269e-8
-0.293	3.276e-8
-0.294	3.283e-8
-0.295	3.290e-8
-0.296	3.297e-8
-0.297	3.304e-8
-0.298	3.311e-8
-0.299	3.318e-8
-0.300	3.325e-8
-0.301	3.332e-8
-0.302	3.339e-8
-0.303	3.346e-8
-0.304	3.353e-8
-0.305	3.359e-8
-0.306	3.366e-8
-0.307	3.373e-8
-0.308	3.380e-8
-0.309	3.387e-8
-0.310	3.394e-8
-0.311	3.401e-8
-0.312	3.407e-8
-0.313	3.414e-8
-0.314	3.421e-8
-0.315	3.428e-8
-0.316	3.435e-8
-0.317	3.442e-8
-0.318	3.449e-8
-0.319	3.456e-8
-0.320	3.463e-8
-0.321	3.470e-8
-0.322	3.477e-8
-0.323	3.485e-8
-0.324	3.492e-8
-0.325	3.499e-8
-0.326	3.506e-8
-0.327	3.514e-8
-0.328	3.521e-8
-0.329	3.529e-8
-0.330	3.536e-8
-0.331	3.544e-8
-0.332	3.551e-8
-0.333	3.559e-8
-0.334	3.567e-8
-0.335	3.574e-8
-0.336	3.582e-8
-0.337	3.590e-8
-0.338	3.598e-8
-0.339	3.606e-8
-0.340	3.613e-8
-0.341	3.621e-8
-0.342	3.629e-8
-0.343	3.637e-8
-0.344	3.645e-8
-0.345	3.653e-8
-0.346	3.661e-8
-0.347	3.669e-8
-0.348	3.677e-8
-0.349	3.685e-8
-0.350	3.693e-8
-0.351	3.701e-8
-0.352	3.709e-8
-0.353	3.717e-8
-0.354	3.725e-8
-0.355	3.733e-8
-0.356	3.741e-8
-0.357	3.749e-8
-0.358	3.757e-8
-0.359	3.765e-8
-0.360	3.772e-8
-0.361	3.781e-8
-0.362	3.789e-8
-0.363	3.797e-8
-0.364	3.805e-8
-0.365	3.813e-8
-0.366	3.821e-8
-0.367	3.829e-8
-0.368	3.837e-8
-0.369	3.845e-8
-0.370	3.853e-8
-0.371	3.861e-8
-0.372	3.869e-8
-0.373	3.877e-8
-0.374	3.886e-8
-0.375	3.894e-8
-0.376	3.902e-8
-0.377	3.910e-8
-0.378	3.918e-8
-0.379	3.927e-8
-0.380	3.935e-8
-0.381	3.943e-8
-0.382	3.952e-8
-0.383	3.960e-8
-0.384	3.969e-8
-0.385	3.977e-8
-0.386	3.986e-8
-0.387	3.994e-8
-0.388	4.003e-8
-0.389	4.011e-8
-0.390	4.020e-8
-0.391	4.029e-8
-0.392	4.037e-8
-0.393	4.046e-8
-0.394	4.055e-8
-0.395	4.064e-8
-0.396	4.073e-8
-0.397	4.082e-8
-0.398	4.091e-8
-0.399	4.100e-8
-0.400	4.109e-8
-0.401	4.118e-8
-0.402	4.127e-8
-0.403	4.136e-8
-0.404	4.146e-8
-0.405	4.155e-8
-0.406	4.164e-8
-0.407	4.174e-8
-0.408	4.183e-8
-0.409	4.193e-8
-0.410	4.202e-8
-0.411	4.212e-8
-0.412	4.221e-8
-0.413	4.231e-8
-0.414	4.241e-8
-0.415	4.251e-8
-0.416	4.261e-8
-0.417	4.271e-8
-0.418	4.281e-8
-0.419	4.291e-8
-0.420	4.302e-8
-0.421	4.312e-8
-0.422	4.322e-8
-0.423	4.333e-8
-0.424	4.343e-8
-0.425	4.354e-8
-0.426	4.365e-8
-0.427	4.376e-8
-0.428	4.386e-8
-0.429	4.397e-8
-0.430	4.408e-8
-0.431	4.420e-8
-0.432	4.431e-8
-0.433	4.442e-8
-0.434	4.453e-8
-0.435	4.465e-8
-0.436	4.476e-8
-0.437	4.488e-8
-0.438	4.499e-8
-0.439	4.511e-8
-0.440	4.523e-8
-0.441	4.535e-8
-0.442	4.546e-8
-0.443	4.558e-8
-0.444	4.570e-8
-0.445	4.582e-8
-0.446	4.595e-8
-0.447	4.607e-8
-0.448	4.619e-8
-0.449	4.632e-8
-0.450	4.645e-8
-0.451	4.657e-8
-0.452	4.670e-8
-0.453	4.683e-8
-0.454	4.696e-8
-0.455	4.709e-8
-0.456	4.723e-8
-0.457	4.736e-8
-0.458	4.750e-8
-0.459	4.764e-8
-0.460	4.778e-8
-0.461	4.792e-8
-0.462	4.806e-8
-0.463	4.821e-8
-0.464	4.835e-8
-0.465	4.850e-8
-0.466	4.866e-8
-0.467	4.881e-8
-0.468	4.896e-8
-0.469	4.912e-8
-0.470	4.928e-8
-0.471	4.944e-8
-0.472	4.960e-8
-0.473	4.977e-8
-0.474	4.994e-8
-0.475	5.010e-8
-0.476	5.028e-8
-0.477	5.045e-8
-0.478	5.062e-8
-0.479	5.080e-8
-0.480	5.098e-8
-0.481	5.116e-8
-0.482	5.134e-8
-0.483	5.153e-8
-0.484	5.171e-8
-0.485	5.190e-8
-0.486	5.209e-8
-0.487	5.228e-8
-0.488	5.248e-8
-0.489	5.267e-8
-0.490	5.287e-8
-0.491	5.307e-8
-0.492	5.327e-8
-0.493	5.347e-8
-0.494	5.368e-8
-0.495	5.389e-8
-0.496	5.410e-8
-0.497	5.431e-8
-0.498	5.452e-8
-0.499	5.009e-8
-0.500	2.781e-8
-0.499	2.732e-8
-0.498	2.684e-8
-0.497	2.636e-8
-0.496	2.589e-8
-0.495	2.543e-8
-0.494	2.498e-8
-0.493	2.453e-8
-0.492	2.409e-8
-0.491	2.366e-8
-0.490	2.323e-8
-0.489	2.282e-8
-0.488	2.240e-8
-0.487	2.200e-8
-0.486	2.160e-8
-0.485	2.121e-8
-0.484	2.083e-8
-0.483	2.046e-8
-0.482	2.009e-8
-0.481	1.973e-8
-0.480	1.937e-8
-0.479	1.903e-8
-0.478	1.869e-8
-0.477	1.835e-8
-0.476	1.803e-8
-0.475	1.772e-8
-0.474	1.743e-8
-0.473	1.714e-8
-0.472	1.685e-8
-0.471	1.658e-8
-0.470	1.631e-8
-0.469	1.604e-8
-0.468	1.578e-8
-0.467	1.553e-8
-0.466	1.528e-8
-0.465	1.503e-8
-0.464	1.479e-8
-0.463	1.455e-8
-0.462	1.431e-8
-0.461	1.408e-8
-0.460	1.385e-8
-0.459	1.363e-8
-0.458	1.340e-8
-0.457	1.318e-8
-0.456	1.296e-8
-0.455	1.274e-8
-0.454	1.252e-8
-0.453	1.230e-8
-0.452	1.208e-8
-0.451	1.186e-8
-0.450	1.165e-8
-0.449	1.144e-8
-0.448	1.123e-8
-0.447	1.103e-8
-0.446	1.082e-8
-0.445	1.062e-8
-0.444	1.042e-8
-0.443	1.022e-8
-0.442	1.003e-8
-0.441	9.832e-9
-0.440	9.639e-9
-0.439	9.450e-9
-0.438	9.260e-9
-0.437	9.073e-9
-0.436	8.888e-9
-0.435	8.704e-9
-0.434	8.523e-9
-0.433	8.342e-9
-0.432	8.164e-9
-0.431	7.986e-9
-0.430	7.810e-9
-0.429	7.637e-9
-0.428	7.462e-9
-0.427	7.292e-9
-0.426	7.121e-9
-0.425	6.952e-9
-0.424	6.785e-9
-0.423	6.617e-9
-0.422	6.452e-9
-0.421	6.288e-9
-0.420	6.123e-9
-0.419	5.962e-9
-0.418	5.800e-9
-0.417	5.640e-9
-0.416	5.481e-9
-0.415	5.323e-9
-0.414	5.167e-9
-0.413	5.011e-9
-0.412	4.856e-9
-0.411	4.703e-9
-0.410	4.550e-9
-0.409	4.401e-9
-0.408	4.251e-9
-0.407	4.103e-9
-0.406	3.956e-9
-0.405	3.809e-9
-0.404	3.665e-9
-0.403	3.521e-9
-0.402	3.379e-9
-0.401	3.238e-9
-0.400	3.097e-9
-0.399	2.960e-9
-0.398	2.821e-9
-0.397	2.684e-9
-0.396	2.548e-9
-0.395	2.413e-9
-0.394	2.280e-9
-0.393	2.146e-9
-0.392	2.014e-9
-0.391	1.883e-9
-0.390	1.752e-9
-0.389	1.624e-9
-0.388	1.495e-9
-0.387	1.367e-9
-0.386	1.239e-9
-0.385	1.112e-9
-0.384	9.860e-10
-0.383	8.591e-10
-0.382	7.335e-10
-0.381	6.088e-10
-0.380	4.827e-10
-0.379	3.595e-10
-0.378	2.343e-10
-0.377	1.108e-10
-0.376	-1.306e-11
-0.375	-1.371e-10
-0.374	-2.598e-10
-0.373	-3.831e-10
-0.372	-5.055e-10
-0.371	-6.274e-10
-0.370	-7.505e-10
-0.369	-8.704e-10
-0.368	-9.923e-10
-0.367	-1.113e-9
-0.366	-1.233e-9
-0.365	-1.353e-9
-0.364	-1.472e-9
-0.363	-1.591e-9
-0.362	-1.709e-9
-0.361	-1.827e-9
-0.360	-1.945e-9
-0.359	-2.060e-9
-0.358	-2.177e-9
-0.357	-2.292e-9
-0.356	-2.408e-9
-0.355	-2.523e-9
-0.354	-2.636e-9
-0.353	-2.750e-9
-0.352	-2.863e-9
-0.351	-2.975e-9
-0.350	-3.088e-9
-0.349	-3.197e-9
-0.348	-3.308e-9
-0.347	-3.417e-9
-0.346	-3.526e-9
-0.345	-3.635e-9
-0.344	-3.742e-9
-0.343	-3.849e-9
-0.342	-3.955e-9
-0.341	-4.061e-9
-0.340	-4.167e-9
-0.339	-4.271e-9
-0.338	-4.376e-9
-0.337	-4.480e-9
-0.336	-4.584e-9
-0.335	-4.688e-9
-0.334	-4.789e-9
-0.333	-4.892e-9
-0.332	-4.994e-9
-0.331	-5.095e-9
-0.330	-5.197e-9
-0.329	-5.296e-9
-0.328	-5.397e-9
-0.327	-5.497e-9
-0.326	-5.596e-9
-0.325	-5.695e-9
-0.324	-5.793e-9
-0.323	-5.892e-9
-0.322	-5.990e-9
-0.321	-6.086e-9
-0.320	-6.185e-9
-0.319	-6.282e-9
-0.318	-6.380e-9
-0.317	-6.476e-9
-0.316	-6.573e-9
-0.315	-6.670e-9
-0.314	-6.765e-9
-0.313	-6.862e-9
-0.312	-6.957e-9
-0.311	-7.052e-9
-0.310	-7.148e-9
-0.309	-7.241e-9
-0.308	-7.337e-9
-0.307	-7.430e-9
-0.306	-7.523e-9
-0.305	-7.616e-9
-0.304	-7.708e-9
-0.303	-7.801e-9
-0.302	-7.893e-9
-0.301	-7.984e-9
-0.300	-8.077e-9
-0.299	-8.167e-9
-0.298	-8.259e-9
-0.297	-8.349e-9
-0.296	-8.439e-9
-0.295	-8.529e-9
-0.294	-8.618e-9
-0.293	-8.707e-9
-0.292	-8.796e-9
-0.291	-8.885e-9
-0.290	-8.975e-9
-0.289	-9.062e-9
-0.288	-9.151e-9
-0.287	-9.238e-9
-0.286	-9.325e-9
-0.285	-9.412e-9
-0.284	-9.498e-9
-0.283	-9.585e-9
-0.282	-9.670e-9
-0.281	-9.756e-9
-0.280	-9.841e-9
-0.279	-9.925e-9
-0.278	-1.001e-8
-0.277	-1.009e-8
-0.276	-1.018e-8
-0.275	-1.026e-8
-0.274	-1.035e-8
-0.273	-1.043e-8
-0.272	-1.051e-8
-0.271	-1.060e-8
-0.270	-1.068e-8
-0.269	-1.076e-8
-0.268	-1.084e-8
-0.267	-1.093e-8
-0.266	-1.101e-8
-0.265	-1.109e-8
-0.264	-1.117e-8
-0.263	-1.125e-8
-0.262	-1.133e-8
-0.261	-1.141e-8
-0.260	-1.149e-8
-0.259	-1.157e-8
-0.258	-1.165e-8
-0.257	-1.173e-8
-0.256	-1.181e-8
-0.255	-1.189e-8
-0.254	-1.197e-8
-0.253	-1.205e-8
-0.252	-1.213e-8
-0.251	-1.221e-8
-0.250	-1.229e-8
-0.249	-1.237e-8
-0.248	-1.245e-8
-0.247	-1.253e-8
-0.246	-1.260e-8
-0.245	-1.268e-8
-0.244	-1.276e-8
-0.243	-1.284e-8
-0.242	-1.292e-8
-0.241	-1.300e-8
-0.240	-1.307e-8
-0.239	-1.315e-8
-0.238	-1.323e-8
-0.237	-1.330e-8
-0.236	-1.338e-8
-0.235	-1.346e-8
-0.234	-1.353e-8
-0.233	-1.361e-8
-0.232	-1.368e-8
-0.231	-1.376e-8
-0.230	-1.383e-8
-0.229	-1.390e-8
-0.228	-1.398e-8
-0.227	-1.405e-8
-0.226	-1.412e-8
-0.225	-1.419e-8
-0.224	-1.426e-8
-0.223	-1.434e-8
-0.222	-1.441e-8
-0.221	-1.448e-8
-0.220	-1.455e-8
-0.219	-1.462e-8
-0.218	-1.469e-8
-0.217	-1.476e-8
-0.216	-1.483e-8
-0.215	-1.490e-8
-0.214	-1.497e-8
-0.213	-1.504e-8
-0.212	-1.511e-8
-0.211	-1.518e-8
-0.210	-1.525e-8
-0.209	-1.531e-8
-0.208	-1.539e-8
-0.207	-1.545e-8
-0.206	-1.552e-8
-0.205	-1.559e-8
-0.204	-1.566e-8
-0.203	-1.573e-8
-0.202	-1.580e-8
-0.201	-1.587e-8
-0.200	-1.595e-8
-0.199	-1.602e-8
-0.198	-1.609e-8
-0.197	-1.616e-8
-0.196	-1.623e-8
-0.195	-1.630e-8
-0.194	-1.637e-8
-0.193	-1.644e-8
-0.192	-1.651e-8
-0.191	-1.658e-8
-0.190	-1.665e-8
-0.189	-1.672e-8
-0.188	-1.679e-8
-0.187	-1.686e-8
-0.186	-1.693e-8
-0.185	-1.700e-8
-0.184	-1.706e-8
-0.183	-1.713e-8
-0.182	-1.720e-8
-0.181	-1.727e-8
-0.180	-1.733e-8
-0.179	-1.740e-8
-0.178	-1.747e-8
-0.177	-1.753e-8
-0.176	-1.760e-8
-0.175	-1.766e-8
-0.174	-1.773e-8
-0.173	-1.779e-8
-0.172	-1.786e-8
-0.171	-1.792e-8
-0.170	-1.799e-8
-0.169	-1.805e-8
-0.168	-1.812e-8
-0.167	-1.818e-8
-0.166	-1.824e-8
-0.165	-1.831e-8
-0.164	-1.837e-8
-0.163	-1.844e-8
-0.162	-1.850e-8
-0.161	-1.856e-8
-0.160	-1.863e-8
-0.159	-1.869e-8
-0.158	-1.876e-8
-0.157	-1.882e-8
-0.156	-1.889e-8
-0.155	-1.895e-8
-0.154	-1.901e-8
-0.153	-1.908e-8
-0.152	-1.914e-8
-0.151	-1.921e-8
-0.150	-1.927e-8
-0.149	-1.933e-8
-0.148	-1.940e-8
-0.147	-1.946e-8
-0.146	-1.952e-8
-0.145	-1.959e-8
-0.144	-1.965e-8
-0.143	-1.972e-8
-0.142	-1.978e-8
-0.141	-1.984e-8
-0.140	-1.990e-8
-0.139	-1.996e-8
-0.138	-2.003e-8
-0.137	-2.009e-8
-0.136	-2.015e-8
-0.135	-2.021e-8
-0.134	-2.028e-8
-0.133	-2.034e-8
-0.132	-2.040e-8
-0.131	-2.046e-8
-0.130	-2.053e-8
-0.129	-2.059e-8
-0.128	-2.065e-8
-0.127	-2.071e-8
-0.126	-2.077e-8
-0.125	-2.084e-8
-0.124	-2.090e-8
-0.123	-2.096e-8
-0.122	-2.102e-8
-0.121	-2.108e-8
-0.120	-2.114e-8
-0.119	-2.121e-8
-0.118	-2.127e-8
-0.117	-2.133e-8
-0.116	-2.139e-8
-0.115	-2.145e-8
-0.114	-2.152e-8
-0.113	-2.158e-8
-0.112	-2.164e-8
-0.111	-2.170e-8
-0.110	-2.176e-8
-0.109	-2.182e-8
-0.108	-2.189e-8
-0.107	-2.195e-8
-0.106	-2.201e-8
-0.105	-2.207e-8
-0.104	-2.213e-8
-0.103	-2.219e-8
-0.102	-2.225e-8
-0.101	-2.231e-8
-0.100	-2.237e-8
-0.099	-2.243e-8
-0.098	-2.249e-8
-0.097	-2.255e-8
-0.096	-2.261e-8
-0.095	-2.267e-8
-0.094	-2.273e-8
-0.093	-2.279e-8
-0.092	-2.285e-8
-0.091	-2.291e-8
-0.090	-2.297e-8
-0.089	-2.302e-8
-0.088	-2.308e-8
-0.087	-2.314e-8
-0.086	-2.320e-8
-0.085	-2.326e-8
-0.084	-2.332e-8
-0.083	-2.338e-8
-0.082	-2.344e-8
-0.081	-2.350e-8
-0.080	-2.356e-8
-0.079	-2.362e-8
-0.078	-2.368e-8
-0.077	-2.373e-8
-0.076	-2.379e-8
-0.075	-2.385e-8
-0.074	-2.391e-8
-0.073	-2.397e-8
-0.072	-2.403e-8
-0.071	-2.409e-8
-0.070	-2.415e-8
-0.069	-2.420e-8
-0.068	-2.426e-8
-0.067	-2.432e-8
-0.066	-2.438e-8
-0.065	-2.444e-8
-0.064	-2.449e-8
-0.063	-2.455e-8
-0.062	-2.461e-8
-0.061	-2.467e-8
-0.060	-2.472e-8
-0.059	-2.478e-8
-0.058	-2.484e-8
-0.057	-2.489e-8
-0.056	-2.495e-8
-0.055	-2.501e-8
-0.054	-2.506e-8
-0.053	-2.512e-8
-0.052	-2.518e-8
-0.051	-2.523e-8
-0.050	-2.529e-8
-0.049	-2.535e-8
-0.048	-2.540e-8
-0.047	-2.546e-8
-0.046	-2.552e-8
-0.045	-2.557e-8
-0.044	-2.563e-8
-0.043	-2.569e-8
-0.042	-2.574e-8
-0.041	-2.580e-8
-0.040	-2.586e-8
-0.039	-2.592e-8
-0.038	-2.598e-8
-0.037	-2.603e-8
-0.036	-2.609e-8
-0.035	-2.615e-8
-0.034	-2.621e-8
-0.033	-2.626e-8
-0.032	-2.632e-8
-0.031	-2.638e-8
-0.030	-2.644e-8
-0.029	-2.650e-8
-0.028	-2.655e-8
-0.027	-2.661e-8
-0.026	-2.667e-8
-0.025	-2.673e-8
-0.024	-2.678e-8
-0.023	-2.684e-8
-0.022	-2.690e-8
-0.021	-2.696e-8
-0.020	-2.701e-8
-0.019	-2.707e-8
-0.018	-2.713e-8
-0.017	-2.718e-8
-0.016	-2.724e-8
-0.015	-2.730e-8
-0.014	-2.736e-8
-0.013	-2.741e-8
-0.012	-2.747e-8
-0.011	-2.753e-8
-0.010	-2.759e-8
-0.009	-2.764e-8
-0.008	-2.770e-8
-0.007	-2.776e-8
-0.006	-2.781e-8
-0.005	-2.787e-8
-0.004	-2.793e-8
-0.003	-2.799e-8
-0.002	-2.804e-8
-0.001	-2.810e-8
-0.000	-2.816e-8
0.001	-2.822e-8
0.002	-2.828e-8
0.003	-2.834e-8
0.004	-2.840e-8
0.005	-2.846e-8
0.006	-2.851e-8
0.007	-2.857e-8
0.008	-2.863e-8
0.009	-2.869e-8
0.010	-2.875e-8
0.011	-2.881e-8
0.012	-2.887e-8
0.013	-2.893e-8
0.014	-2.899e-8
0.015	-2.905e-8
0.016	-2.910e-8
0.017	-2.916e-8
0.018	-2.922e-8
0.019	-2.928e-8
0.020	-2.934e-8
0.021	-2.940e-8
0.022	-2.946e-8
0.023	-2.952e-8
0.024	-2.957e-8
0.025	-2.963e-8
0.026	-2.969e-8
0.027	-2.975e-8
0.028	-2.980e-8
0.029	-2.986e-8
0.030	-2.992e-8
0.031	-2.997e-8
0.032	-3.003e-8
0.033	-3.009e-8
0.034	-3.014e-8
0.035	-3.020e-8
0.036	-3.025e-8
0.037	-3.031e-8
0.038	-3.037e-8
0.039	-3.042e-8
0.040	-3.048e-8
0.041	-3.053e-8
0.042	-3.059e-8
0.043	-3.065e-8
0.044	-3.070e-8
0.045	-3.076e-8
0.046	-3.081e-8
0.047	-3.087e-8
0.048	-3.093e-8
0.049	-3.098e-8
0.050	-3.104e-8
0.051	-3.110e-8
0.052	-3.115e-8
0.053	-3.121e-8
0.054	-3.127e-8
0.055	-3.133e-8
0.056	-3.138e-8
0.057	-3.144e-8
0.058	-3.150e-8
0.059	-3.156e-8
0.060	-3.162e-8
0.061	-3.168e-8
0.062	-3.174e-8
0.063	-3.180e-8
0.064	-3.186e-8
0.065	-3.192e-8
0.066	-3.198e-8
0.067	-3.205e-8
0.068	-3.211e-8
0.069	-3.217e-8
0.070	-3.224e-8
0.071	-3.230e-8
0.072	-3.236e-8
0.073	-3.243e-8
0.074	-3.249e-8
0.075	-3.256e-8
0.076	-3.262e-8
0.077	-3.269e-8
0.078	-3.275e-8
0.079	-3.282e-8
0.080	-3.288e-8
0.081	-3.295e-8
0.082	-3.301e-8
0.083	-3.308e-8
0.084	-3.315e-8
0.085	-3.321e-8
0.086	-3.328e-8
0.087	-3.335e-8
0.088	-3.341e-8
0.089	-3.348e-8
0.090	-3.354e-8
0.091	-3.361e-8
0.092	-3.367e-8
0.093	-3.374e-8
0.094	-3.380e-8
0.095	-3.387e-8
0.096	-3.393e-8
0.097	-3.400e-8
0.098	-3.406e-8
0.099	-3.413e-8
0.100	-3.419e-8
0.101	-3.425e-8
0.102	-3.432e-8
0.103	-3.438e-8
0.104	-3.444e-8
0.105	-3.450e-8
0.106	-3.457e-8
0.107	-3.463e-8
0.108	-3.469e-8
0.109	-3.475e-8
0.110	-3.482e-8
0.111	-3.488e-8
0.112	-3.494e-8
0.113	-3.501e-8
0.114	-3.507e-8
0.115	-3.513e-8
0.116	-3.519e-8
0.117	-3.526e-8
0.118	-3.532e-8
0.119	-3.539e-8
0.120	-3.545e-8
0.121	-3.552e-8
0.122	-3.558e-8
0.123	-3.565e-8
0.124	-3.571e-8
0.125	-3.578e-8
0.126	-3.585e-8
0.127	-3.591e-8
0.128	-3.598e-8
0.129	-3.605e-8
0.130	-3.612e-8
0.131	-3.619e-8
0.132	-3.626e-8
0.133	-3.632e-8
0.134	-3.639e-8
0.135	-3.646e-8
0.136	-3.653e-8
0.137	-3.660e-8
0.138	-3.667e-8
0.139	-3.674e-8
0.140	-3.681e-8
0.141	-3.688e-8
0.142	-3.696e-8
0.143	-3.703e-8
0.144	-3.710e-8
0.145	-3.718e-8
0.146	-3.725e-8
0.147	-3.732e-8
0.148	-3.740e-8
0.149	-3.747e-8
0.150	-3.755e-8
0.151	-3.762e-8
0.152	-3.769e-8
0.153	-3.777e-8
0.154	-3.785e-8
0.155	-3.792e-8
0.156	-3.800e-8
0.157	-3.809e-8
0.158	-3.817e-8
0.159	-3.825e-8
0.160	-3.834e-8
0.161	-3.842e-8
0.162	-3.851e-8
0.163	-3.860e-8
0.164	-3.869e-8
0.165	-3.878e-8
0.166	-3.887e-8
0.167	-3.896e-8
0.168	-3.905e-8
0.169	-3.914e-8
0.170	-3.922e-8
0.171	-3.931e-8
0.172	-3.940e-8
0.173	-3.949e-8
0.174	-3.957e-8
0.175	-3.966e-8
0.176	-3.973e-8
0.177	-3.980e-8
0.178	-3.988e-8
0.179	-3.995e-8
0.180	-4.002e-8
0.181	-4.008e-8
0.182	-4.015e-8
0.183	-4.021e-8
0.184	-4.028e-8
0.185	-4.034e-8
0.186	-4.040e-8
0.187	-4.046e-8
0.188	-4.052e-8
0.189	-4.058e-8
0.190	-4.063e-8
0.191	-4.069e-8
0.192	-4.074e-8
0.193	-4.079e-8
0.194	-4.084e-8
0.195	-4.089e-8
0.196	-4.094e-8
0.197	-4.098e-8
0.198	-4.103e-8
0.199	-4.107e-8
0.200	-1.517e-8
0.199	-1.481e-8
0.198	-1.446e-8
0.197	-1.411e-8
0.196	-1.376e-8
0.195	-1.342e-8
0.194	-1.309e-8
0.193	-1.276e-8
0.192	-1.243e-8
0.191	-1.212e-8
0.190	-1.180e-8
0.189	-1.149e-8
0.188	-1.119e-8
0.187	-1.089e-8
0.186	-1.060e-8
0.185	-1.031e-8
0.184	-1.003e-8
0.183	-9.754e-9
0.182	-9.483e-9
0.181	-9.216e-9
0.180	-8.955e-9
0.179	-8.699e-9
0.178	-8.448e-9
0.177	-8.202e-9
0.176	-7.962e-9
0.175	-7.739e-9
0.174	-7.522e-9
0.173	-7.310e-9
0.172	-7.101e-9
0.171	-6.898e-9
0.170	-6.699e-9
0.169	-6.503e-9
0.168	-6.313e-9
0.167	-6.124e-9
0.166	-5.939e-9
0.165	-5.757e-9
0.164	-5.577e-9
0.163	-5.400e-9
0.162	-5.224e-9
0.161	-5.051e-9
0.160	-4.879e-9
0.159	-4.709e-9
0.158	-4.540e-9
0.157	-4.371e-9
0.156	-4.203e-9
0.155	-4.036e-9
0.154	-3.869e-9
0.153	-3.703e-9
0.152	-3.536e-9
0.151	-3.370e-9
0.150	-3.207e-9
0.149	-3.046e-9
0.148	-2.888e-9
0.147	-2.730e-9
0.146	-2.575e-9
0.145	-2.421e-9
0.144	-2.269e-9
0.143	-2.118e-9
0.142	-1.969e-9
0.141	-1.820e-9
0.140	-1.674e-9
0.139	-1.528e-9
0.138	-1.386e-9
0.137	-1.242e-9
0.136	-1.101e-9
0.135	-9.613e-10
0.134	-8.223e-10
0.133	-6.861e-10
0.132	-5.495e-10
0.131	-4.148e-10
0.130	-2.812e-10
0.129	-1.471e-10
0.128	-1.674e-11
0.127	1.153e-10
0.126	2.444e-10
0.125	3.732e-10
0.124	5.018e-10
0.123	6.278e-10
0.122	7.545e-10
0.121	8.801e-10
0.120	1.004e-9
0.119	1.129e-9
0.118	1.250e-9
0.117	1.373e-9
0.116	1.494e-9
0.115	1.615e-9
0.114	1.736e-9
0.113	1.854e-9
0.112	1.974e-9
0.111	2.092e-9
0.110	2.209e-9
0.109	2.328e-9
0.108	2.443e-9
0.107	2.560e-9
0.106	2.675e-9
0.105	2.790e-9
0.104	2.905e-9
0.103	3.018e-9
0.102	3.132e-9
0.101	3.244e-9
0.100	3.355e-9
0.099	3.468e-9
0.098	3.577e-9
0.097	3.689e-9
0.096	3.798e-9
0.095	3.908e-9
0.094	4.018e-9
0.093	4.126e-9
0.092	4.235e-9
0.091	4.343e-9
0.090	4.450e-9
0.089	4.558e-9
0.088	4.664e-9
0.087	4.771e-9
0.086	4.877e-9
0.085	4.982e-9
0.084	5.088e-9
0.083	5.192e-9
0.082	5.297e-9
0.081	5.400e-9
0.080	5.503e-9
0.079	5.607e-9
0.078	5.708e-9
0.077	5.810e-9
0.076	5.912e-9
0.075	6.013e-9
0.074	6.114e-9
0.073	6.213e-9
0.072	6.314e-9
0.071	6.413e-9
0.070	6.512e-9
0.069	6.612e-9
0.068	6.709e-9
0.067	6.808e-9
0.066	6.905e-9
0.065	7.003e-9
0.064	7.101e-9
0.063	7.197e-9
0.062	7.294e-9
0.061	7.391e-9
0.060	7.487e-9
0.059	7.583e-9
0.058	7.677e-9
0.057	7.774e-9
0.056	7.867e-9
0.055	7.961e-9
0.054	8.055e-9
0.053	8.147e-9
0.052	8.241e-9
0.051	8.334e-9
0.050	8.426e-9
0.049	8.519e-9
0.048	8.609e-9
0.047	8.702e-9
0.046	8.793e-9
0.045	8.883e-9
0.044	8.975e-9
0.043	9.064e-9
0.042	9.155e-9
0.041	9.245e-9
0.040	9.334e-9
0.039	9.424e-9
0.038	9.512e-9
0.037	9.601e-9
0.036	9.689e-9
0.035	9.777e-9
0.034	9.865e-9
0.033	9.951e-9
0.032	1.004e-8
0.031	1.013e-8
0.030	1.021e-8
0.029	1.030e-8
0.028	1.039e-8
0.027	1.047e-8
0.026	1.056e-8
0.025	1.064e-8
0.024	1.073e-8
0.023	1.081e-8
0.022	1.090e-8
0.021	1.098e-8
0.020	1.107e-8
0.019	1.115e-8
0.018	1.124e-8
0.017	1.132e-8
0.016	1.140e-8
0.015	1.149e-8
0.014	1.157e-8
0.013	1.165e-8
0.012	1.174e-8
0.011	1.182e-8
0.010	1.190e-8
0.009	1.198e-8
0.008	1.206e-8
0.007	1.214e-8
0.006	1.222e-8
0.005	1.230e-8
0.004	1.238e-8
0.003	1.246e-8
0.002	1.254e-8
0.001	1.262e-8
0.000	1.270e-8
-0.001	1.278e-8
-0.002	1.286e-8
-0.003	1.294e-8
-0.004	1.301e-8
-0.005	1.309e-8
-0.006	1.317e-8
-0.007	1.325e-8
-0.008	1.333e-8
-0.009	1.340e-8
-0.010	1.348e-8
-0.011	1.356e-8
-0.012	1.364e-8
-0.013	1.372e-8
-0.014	1.379e-8
-0.015	1.387e-8
-0.016	1.395e-8
-0.017	1.402e-8
-0.018	1.410e-8
-0.019	1.418e-8
-0.020	1.426e-8
-0.021	1.433e-8
-0.022	1.441e-8
-0.023	1.449e-8
-0.024	1.456e-8
-0.025	1.464e-8
-0.026	1.472e-8
-0.027	1.479e-8
-0.028	1.487e-8
-0.029	1.494e-8
-0.030	1.502e-8
-0.031	1.509e-8
-0.032	1.517e-8
-0.033	1.524e-8
-0.034	1.532e-8
-0.035	1.539e-8
-0.036	1.547e-8
-0.037	1.554e-8
-0.038	1.561e-8
-0.039	1.569e-8
-0.040	1.576e-8
-0.041	1.583e-8
-0.042	1.591e-8
-0.043	1.598e-8
-0.044	1.605e-8
-0.045	1.613e-8
-0.046	1.620e-8
-0.047	1.627e-8
-0.048	1.634e-8
-0.049	1.641e-8
-0.050	1.649e-8
-0.051	1.656e-8
-0.052	1.663e-8
-0.053	1.670e-8
-0.054	1.677e-8
-0.055	1.685e-8
-0.056	1.692e-8
-0.057	1.699e-8
-0.058	1.706e-8
-0.059	1.713e-8
-0.060	1.720e-8
-0.061	1.727e-8
-0.062	1.734e-8
-0.063	1.741e-8
-0.064	1.748e-8
-0.065	1.755e-8
-0.066	1.763e-8
-0.067	1.769e-8
-0.068	1.777e-8
-0.069	1.783e-8
-0.070	1.790e-8
-0.071	1.798e-8
-0.072	1.804e-8
-0.073	1.811e-8
-0.074	1.818e-8
-0.075	1.825e-8
-0.076	1.832e-8
-0.077	1.839e-8
-0.078	1.846e-8
-0.079	1.853e-8
-0.080	1.860e-8
-0.081	1.867e-8
-0.082	1.874e-8
-0.083	1.881e-8
-0.084	1.888e-8
-0.085	1.895e-8
-0.086	1.902e-8
-0.087	1.908e-8
-0.088	1.915e-8
-0.089	1.922e-8
-0.090	1.929e-8
-0.091	1.936e-8
-0.092	1.942e-8
-0.093	1.949e-8
-0.094	1.956e-8
-0.095	1.963e-8
-0.096	1.970e-8
-0.097	1.976e-8
-0.098	1.983e-8
-0.099	1.990e-8
-0.100	1.997e-8
-0.101	2.003e-8
-0.102	2.010e-8
-0.103	2.017e-8
-0.104	2.023e-8
-0.105	2.030e-8
-0.106	2.037e-8
-0.107	2.043e-8
-0.108	2.050e-8
-0.109	2.056e-8
-0.110	2.063e-8
-0.111	2.070e-8
-0.112	2.076e-8
-0.113	2.083e-8
-0.114	2.089e-8
-0.115	2.096e-8
-0.116	2.103e-8
-0.117	2.109e-8
-0.118	2.116e-8
-0.119	2.122e-8
-0.120	2.129e-8
-0.121	2.135e-8
-0.122	2.142e-8
-0.123	2.149e-8
-0.124	2.155e-8
-0.125	2.162e-8
-0.126	2.168e-8
-0.127	2.175e-8
-0.128	2.181e-8
-0.129	2.188e-8
-0.130	2.194e-8
-0.131	2.201e-8
-0.132	2.207e-8
-0.133	2.214e-8
-0.134	2.220e-8
-0.135	2.227e-8
-0.136	2.233e-8
-0.137	2.240e-8
-0.138	2.246e-8
-0.139	2.253e-8
-0.140	2.259e-8
-0.141	2.266e-8
-0.142	2.272e-8
-0.143	2.278e-8
-0.144	2.285e-8
-0.145	2.291e-8
-0.146	2.297e-8
-0.147	2.304e-8
-0.148	2.310e-8
-0.149	2.316e-8
-0.150	2.323e-8
-0.151	2.329e-8
-0.152	2.335e-8
-0.153	2.342e-8
-0.154	2.348e-8
-0.155	2.354e-8
-0.156	2.361e-8
-0.157	2.367e-8
-0.158	2.373e-8
-0.159	2.379e-8
-0.160	2.386e-8
-0.161	2.392e-8
-0.162	2.398e-8
-0.163	2.405e-8
-0.164	2.411e-8
-0.165	2.417e-8
-0.166	2.424e-8
-0.167	2.430e-8
-0.168	2.437e-8
-0.169	2.443e-8
-0.170	2.449e-8
-0.171	2.456e-8
-0.172	2.462e-8
-0.173	2.469e-8
-0.174	2.475e-8
-0.175	2.481e-8
-0.176	2.487e-8
-0.177	2.494e-8
-0.178	2.500e-8
-0.179	2.506e-8
-0.180	2.513e-8
-0.181	2.519e-8
-0.182	2.525e-8
-0.183	2.532e-8
-0.184	2.538e-8
-0.185	2.544e-8
-0.186	2.550e-8
-0.187	2.556e-8
-0.188	2.563e-8
-0.189	2.569e-8
-0.190	2.575e-8
-0.191	2.582e-8
-0.192	2.588e-8
-0.193	2.594e-8
-0.194	2.600e-8
-0.195	2.607e-8
-0.196	2.613e-8
-0.197	2.620e-8
-0.198	2.626e-8
-0.199	2.632e-8
-0.200	2.639e-8
-0.201	2.646e-8
-0.202	2.652e-8
-0.203	2.659e-8
-0.204	2.665e-8
-0.205	2.672e-8
-0.206	2.679e-8
-0.207	2.686e-8
-0.208	2.692e-8
-0.209	2.699e-8
-0.210	2.706e-8
-0.211	2.713e-8
-0.212	2.720e-8
-0.213	2.727e-8
-0.214	2.734e-8
-0.215	2.741e-8
-0.216	2.748e-8
-0.217	2.755e-8
-0.218	2.762e-8
-0.219	2.769e-8
-0.220	2.775e-8
-0.221	2.782e-8
-0.222	2.789e-8
-0.223	2.796e-8
-0.224	2.803e-8
-0.225	2.810e-8
-0.226	2.817e-8
-0.227	2.823e-8
-0.228	2.830e-8
-0.229	2.837e-8
-0.230	2.844e-8
-0.231	2.851e-8
-0.232	2.857e-8
-0.233	2.864e-8
-0.234	2.871e-8
-0.235	2.877e-8
-0.236	2.884e-8
-0.237	2.890e-8
-0.238	2.897e-8
-0.239	2.904e-8
-0.240	2.910e-8
-0.241	2.917e-8
-0.242	2.923e-8
-0.243	2.930e-8
-0.244	2.936e-8
-0.245	2.943e-8
-0.246	2.949e-8
-0.247	2.956e-8
-0.248	2.962e-8
-0.249	2.969e-8
-0.250	2.975e-8
-0.251	2.982e-8
-0.252	2.988e-8
-0.253	2.995e-8
-0.254	3.001e-8
-0.255	3.008e-8
-0.256	3.014e-8
-0.257	3.020e-8
-0.258	3.027e-8
-0.259	3.033e-8
-0.260	3.040e-8
-0.261	3.046e-8
-0.262	3.053e-8
-0.263	3.059e-8
-0.264	3.065e-8
-0.265	3.072e-8
-0.266	3.078e-8
-0.267	3.085e-8
-0.268	3.091e-8
-0.269	3.098e-8
-0.270	3.104e-8
-0.271	3.111e-8
-0.272	3.117e-8
-0.273	3.124e-8
-0.274	3.130e-8
-0.275	3.136e-8
-0.276	3.143e-8
-0.277	3.149e-8
-0.278	3.156e-8
-0.279	3.162e-8
-0.280	3.169e-8
-0.281	3.176e-8
-0.282	3.182e-8
-0.283	3.189e-8
-0.284	3.195e-8
-0.285	3.202e-8
-0.286	3.208e-8
-0.287	3.215e-8
-0.288	3.222e-8
-0.289	3.228e-8
-0.290	3.235e-8
-0.291	3.241e-8
-0.292	3.248e-8
-0.293	3.255e-8
-0.294	3.261e-8
-0.295	3.268e-8
-0.296	3.275e-8
-0.297	3.281e-8
-0.298	3.288e-8
-0.299	3.295e-8
-0.300	3.301e-8
-0.301	3.308e-8
-0.302	3.315e-8
-0.303	3.322e-8
-0.304	3.328e-8
-0.305	3.335e-8
-0.306	3.342e-8
-0.307	3.348e-8
-0.308	3.355e-8
-0.309	3.362e-8
-0.310	3.368e-8
-0.311	3.375e-8
-0.312	3.381e-8
-0.313	3.388e-8
-0.314	3.395e-8
-0.315	3.402e-8
-0.316	3.408e-8
-0.317	3.415e-8
-0.318	3.422e-8
-0.319	3.428e-8
-0.320	3.435e-8
-0.321	3.442e-8
-0.322	3.448e-8
-0.323	3.455e-8
-0.324	3.462e-8
-0.325	3.469e-8
-0.326	3.475e-8
-0.327	3.482e-8
-0.328	3.489e-8
-0.329	3.496e-8
-0.330	3.503e-8
-0.331	3.510e-8
-0.332	3.516e-8
-0.333	3.523e-8
-0.334	3.530e-8
-0.335	3.537e-8
-0.336	3.544e-8
-0.337	3.551e-8
-0.338	3.558e-8
-0.339	3.565e-8
-0.340	3.572e-8
-0.341	3.579e-8
-0.342	3.585e-8
-0.343	3.593e-8
-0.344	3.599e-8
-0.345	3.607e-8
-0.346	3.614e-8
-0.347	3.621e-8
-0.348	3.628e-8
-0.349	3.635e-8
-0.350	3.642e-8
-0.351	3.649e-8
-0.352	3.656e-8
-0.353	3.664e-8
-0.354	3.671e-8
-0.355	3.678e-8
-0.356	3.685e-8
-0.357	3.693e-8
-0.358	3.700e-8
-0.359	3.707e-8
-0.360	3.715e-8
-0.361	3.722e-8
-0.362	3.729e-8
-0.363	3.737e-8
-0.364	3.744e-8
-0.365	3.752e-8
-0.366	3.759e-8
-0.367	3.767e-8
-0.368	3.774e-8
-0.369	3.782e-8
-0.370	3.790e-8
-0.371	3.797e-8
-0.372	3.805e-8
-0.373	3.813e-8
-0.374	3.820e-8
-0.375	3.828e-8
-0.376	3.836e-8
-0.377	3.844e-8
-0.378	3.852e-8
-0.379	3.859e-8
-0.380	3.867e-8
-0.381	3.875e-8
-0.382	3.883e-8
-0.383	3.891e-8
-0.384	3.899e-8
-0.385	3.907e-8
-0.386	3.915e-8
-0.387	3.923e-8
-0.388	3.931e-8
-0.389	3.939e-8
-0.390	3.947e-8
-0.391	3.956e-8
-0.392	3.964e-8
-0.393	3.972e-8
-0.394	3.980e-8
-0.395	3.988e-8
-0.396	3.997e-8
-0.397	4.005e-8
-0.398	4.013e-8
-0.399	4.022e-8
-0.400	4.030e-8
-0.401	4.039e-8
-0.402	4.047e-8
-0.403	4.056e-8
-0.404	4.064e-8
-0.405	4.073e-8
-0.406	4.081e-8
-0.407	4.090e-8
-0.408	4.098e-8
-0.409	4.107e-8
-0.410	4.116e-8
-0.411	4.125e-8
-0.412	4.133e-8
-0.413	4.142e-8
-0.414	4.151e-8
-0.415	4.160e-8
-0.416	4.169e-8
-0.417	4.179e-8
-0.418	4.188e-8
-0.419	4.197e-8
-0.420	4.207e-8
-0.421	4.216e-8
-0.422	4.226e-8
-0.423	4.236e-8
-0.424	4.245e-8
-0.425	4.255e-8
-0.426	4.265e-8
-0.427	4.275e-8
-0.428	4.286e-8
-0.429	4.296e-8
-0.430	4.306e-8
-0.431	4.316e-8
-0.432	4.327e-8
-0.433	4.338e-8
-0.434	4.348e-8
-0.435	4.359e-8
-0.436	4.370e-8
-0.437	4.380e-8
-0.438	4.391e-8
-0.439	4.402e-8
-0.440	4.413e-8
-0.441	4.425e-8
-0.442	4.436e-8
-0.443	4.447e-8
-0.444	4.458e-8
-0.445	4.470e-8
-0.446	4.482e-8
-0.447	4.493e-8
-0.448	4.505e-8
-0.449	4.517e-8
-0.450	4.529e-8
-0.451	4.541e-8
-0.452	4.553e-8
-0.453	4.565e-8
-0.454	4.578e-8
-0.455	4.591e-8
-0.456	4.604e-8
-0.457	4.617e-8
-0.458	4.630e-8
-0.459	4.644e-8
-0.460	4.658e-8
-0.461	4.672e-8
-0.462	4.687e-8
-0.463	4.701e-8
-0.464	4.716e-8
-0.465	4.731e-8
-0.466	4.746e-8
-0.467	4.762e-8
-0.468	4.777e-8
-0.469	4.793e-8
-0.470	4.809e-8
-0.471	4.825e-8
-0.472	4.840e-8
-0.473	4.856e-8
-0.474	4.872e-8
-0.475	4.888e-8
-0.476	4.904e-8
-0.477	4.919e-8
-0.478	4.935e-8
-0.479	4.950e-8
-0.480	4.965e-8
-0.481	4.981e-8
-0.482	4.996e-8
-0.483	5.012e-8
-0.484	5.027e-8
-0.485	5.043e-8
-0.486	5.058e-8
-0.487	5.074e-8
-0.488	5.089e-8
-0.489	5.105e-8
-0.490	5.121e-8
-0.491	5.136e-8
-0.492	5.152e-8
-0.493	5.168e-8
-0.494	5.183e-8
-0.495	5.199e-8
-0.496	5.215e-8
-0.497	5.231e-8
-0.498	5.246e-8
-0.499	5.262e-8
-0.500	2.641e-8
-0.499	2.592e-8
-0.498	2.545e-8
-0.497	2.498e-8
-0.496	2.452e-8
-0.495	2.407e-8
-0.494	2.362e-8
-0.493	2.318e-8
-0.492	2.275e-8
-0.491	2.233e-8
-0.490	2.191e-8
-0.489	2.150e-8
-0.488	2.109e-8
-0.487	2.070e-8
-0.486	2.031e-8
-0.485	1.992e-8
-0.484	1.955e-8
-0.483	1.918e-8
-0.482	1.881e-8
-0.481	1.846e-8
-0.480	1.811e-8
-0.479	1.777e-8
-0.478	1.744e-8
-0.477	1.711e-8
-0.476	1.679e-8
-0.475	1.649e-8
-0.474	1.620e-8
-0.473	1.591e-8
-0.472	1.563e-8
-0.471	1.536e-8
-0.470	1.509e-8
-0.469	1.483e-8
-0.468	1.458e-8
-0.467	1.433e-8
-0.466	1.408e-8
-0.465	1.384e-8
-0.464	1.360e-8
-0.463	1.336e-8
-0.462	1.313e-8
-0.461	1.290e-8
-0.460	1.267e-8
-0.459	1.245e-8
-0.458	1.223e-8
-0.457	1.201e-8
-0.456	1.179e-8
-0.455	1.157e-8
-0.454	1.136e-8
-0.453	1.114e-8
-0.452	1.093e-8
-0.451	1.071e-8
-0.450	1.050e-8
-0.449	1.030e-8
-0.448	1.009e-8
-0.447	9.888e-9
-0.446	9.686e-9
-0.445	9.488e-9
-0.444	9.291e-9
-0.443	9.096e-9
-0.442	8.904e-9
-0.441	8.713e-9
-0.440	8.524e-9
-0.439	8.337e-9
-0.438	8.150e-9
-0.437	7.967e-9
-0.436	7.783e-9
-0.435	7.602e-9
-0.434	7.422e-9
-0.433	7.243e-9
-0.432	7.066e-9
-0.431	6.889e-9
-0.430	6.715e-9
-0.429	6.541e-9
-0.428	6.368e-9
-0.427	6.198e-9
-0.426	6.027e-9
-0.425	5.858e-9
[truncated: 2,024 more rows]
