# Supplementary material for: Functional and structural similarity of human DNA primase [4Fe4S] cluster domain constructs
Source: PLoS One. 2018 Dec 18;13(12):e0209345. doi: 10.1371/journal.pone.0209345 (PMC6298731; doi:10.1371/journal.pone.0209345)
Supplement: S7 Dataset — (ZIP) [file pone.0209345.s013.zip › S7_dataset/CV unaltered 4.csv]

July 19	2017 18:41:55
Cyclic Voltammetry
File: d:\07-19-17\40um p58c\cv unaltered 5.csv
Data Source: Experiment
Instrument Model: CHI760B
Data Proc: Smoothing
Header:
Note:
Init E (V) = 0
High E (V) = 0.2
Low E (V) = -0.5
Init P/N = N
Scan Rate (V/s) = 0.1
Segment = 6
Sample Interval (V) = 0.001
Quiet Time (sec) = 2
Sensitivity (A/V) = 1e-7
Segment 1:
Segment 2:
Segment 3:
Segment 4:
Segment 5:
Segment 6:
Potential/V	Current/A
0.000	9.442e-9
-0.001	9.573e-9
-0.002	9.702e-9
-0.003	9.828e-9
-0.004	9.952e-9
-0.005	1.007e-8
-0.006	1.019e-8
-0.007	1.031e-8
-0.008	1.043e-8
-0.009	1.054e-8
-0.010	1.065e-8
-0.011	1.076e-8
-0.012	1.087e-8
-0.013	1.097e-8
-0.014	1.107e-8
-0.015	1.117e-8
-0.016	1.127e-8
-0.017	1.137e-8
-0.018	1.146e-8
-0.019	1.155e-8
-0.020	1.164e-8
-0.021	1.173e-8
-0.022	1.181e-8
-0.023	1.189e-8
-0.024	1.197e-8
-0.025	1.204e-8
-0.026	1.212e-8
-0.027	1.218e-8
-0.028	1.225e-8
-0.029	1.231e-8
-0.030	1.237e-8
-0.031	1.244e-8
-0.032	1.249e-8
-0.033	1.255e-8
-0.034	1.261e-8
-0.035	1.266e-8
-0.036	1.272e-8
-0.037	1.277e-8
-0.038	1.282e-8
-0.039	1.288e-8
-0.040	1.293e-8
-0.041	1.298e-8
-0.042	1.303e-8
-0.043	1.308e-8
-0.044	1.313e-8
-0.045	1.318e-8
-0.046	1.323e-8
-0.047	1.328e-8
-0.048	1.333e-8
-0.049	1.338e-8
-0.050	1.343e-8
-0.051	1.348e-8
-0.052	1.353e-8
-0.053	1.358e-8
-0.054	1.363e-8
-0.055	1.368e-8
-0.056	1.373e-8
-0.057	1.378e-8
-0.058	1.382e-8
-0.059	1.387e-8
-0.060	1.392e-8
-0.061	1.397e-8
-0.062	1.401e-8
-0.063	1.406e-8
-0.064	1.410e-8
-0.065	1.415e-8
-0.066	1.419e-8
-0.067	1.424e-8
-0.068	1.428e-8
-0.069	1.433e-8
-0.070	1.437e-8
-0.071	1.442e-8
-0.072	1.446e-8
-0.073	1.450e-8
-0.074	1.454e-8
-0.075	1.459e-8
-0.076	1.463e-8
-0.077	1.467e-8
-0.078	1.471e-8
-0.079	1.475e-8
-0.080	1.479e-8
-0.081	1.483e-8
-0.082	1.487e-8
-0.083	1.491e-8
-0.084	1.495e-8
-0.085	1.499e-8
-0.086	1.503e-8
-0.087	1.507e-8
-0.088	1.510e-8
-0.089	1.514e-8
-0.090	1.518e-8
-0.091	1.522e-8
-0.092	1.525e-8
-0.093	1.529e-8
-0.094	1.533e-8
-0.095	1.536e-8
-0.096	1.540e-8
-0.097	1.544e-8
-0.098	1.547e-8
-0.099	1.551e-8
-0.100	1.554e-8
-0.101	1.558e-8
-0.102	1.561e-8
-0.103	1.565e-8
-0.104	1.568e-8
-0.105	1.571e-8
-0.106	1.575e-8
-0.107	1.578e-8
-0.108	1.581e-8
-0.109	1.584e-8
-0.110	1.588e-8
-0.111	1.591e-8
-0.112	1.594e-8
-0.113	1.598e-8
-0.114	1.601e-8
-0.115	1.604e-8
-0.116	1.608e-8
-0.117	1.611e-8
-0.118	1.614e-8
-0.119	1.617e-8
-0.120	1.621e-8
-0.121	1.624e-8
-0.122	1.627e-8
-0.123	1.631e-8
-0.124	1.634e-8
-0.125	1.637e-8
-0.126	1.641e-8
-0.127	1.644e-8
-0.128	1.647e-8
-0.129	1.651e-8
-0.130	1.654e-8
-0.131	1.657e-8
-0.132	1.660e-8
-0.133	1.664e-8
-0.134	1.667e-8
-0.135	1.671e-8
-0.136	1.674e-8
-0.137	1.677e-8
-0.138	1.681e-8
-0.139	1.684e-8
-0.140	1.687e-8
-0.141	1.691e-8
-0.142	1.694e-8
-0.143	1.697e-8
-0.144	1.701e-8
-0.145	1.704e-8
-0.146	1.707e-8
-0.147	1.711e-8
-0.148	1.714e-8
-0.149	1.717e-8
-0.150	1.720e-8
-0.151	1.724e-8
-0.152	1.727e-8
-0.153	1.730e-8
-0.154	1.733e-8
-0.155	1.736e-8
-0.156	1.739e-8
-0.157	1.742e-8
-0.158	1.745e-8
-0.159	1.749e-8
-0.160	1.752e-8
-0.161	1.755e-8
-0.162	1.758e-8
-0.163	1.761e-8
-0.164	1.764e-8
-0.165	1.767e-8
-0.166	1.771e-8
-0.167	1.774e-8
-0.168	1.777e-8
-0.169	1.780e-8
-0.170	1.784e-8
-0.171	1.787e-8
-0.172	1.790e-8
-0.173	1.793e-8
-0.174	1.797e-8
-0.175	1.800e-8
-0.176	1.803e-8
-0.177	1.807e-8
-0.178	1.810e-8
-0.179	1.814e-8
-0.180	1.817e-8
-0.181	1.821e-8
-0.182	1.824e-8
-0.183	1.828e-8
-0.184	1.831e-8
-0.185	1.835e-8
-0.186	1.838e-8
-0.187	1.842e-8
-0.188	1.845e-8
-0.189	1.849e-8
-0.190	1.852e-8
-0.191	1.856e-8
-0.192	1.860e-8
-0.193	1.863e-8
-0.194	1.867e-8
-0.195	1.870e-8
-0.196	1.874e-8
-0.197	1.877e-8
-0.198	1.881e-8
-0.199	1.884e-8
-0.200	1.888e-8
-0.201	1.891e-8
-0.202	1.895e-8
-0.203	1.898e-8
-0.204	1.902e-8
-0.205	1.906e-8
-0.206	1.909e-8
-0.207	1.913e-8
-0.208	1.917e-8
-0.209	1.921e-8
-0.210	1.924e-8
-0.211	1.928e-8
-0.212	1.932e-8
-0.213	1.936e-8
-0.214	1.940e-8
-0.215	1.944e-8
-0.216	1.948e-8
-0.217	1.951e-8
-0.218	1.955e-8
-0.219	1.959e-8
-0.220	1.963e-8
-0.221	1.967e-8
-0.222	1.971e-8
-0.223	1.975e-8
-0.224	1.979e-8
-0.225	1.983e-8
-0.226	1.987e-8
-0.227	1.991e-8
-0.228	1.995e-8
-0.229	1.999e-8
-0.230	2.003e-8
-0.231	2.007e-8
-0.232	2.011e-8
-0.233	2.015e-8
-0.234	2.019e-8
-0.235	2.023e-8
-0.236	2.027e-8
-0.237	2.030e-8
-0.238	2.034e-8
-0.239	2.038e-8
-0.240	2.042e-8
-0.241	2.046e-8
-0.242	2.050e-8
-0.243	2.053e-8
-0.244	2.057e-8
-0.245	2.061e-8
-0.246	2.065e-8
-0.247	2.069e-8
-0.248	2.073e-8
-0.249	2.077e-8
-0.250	2.081e-8
-0.251	2.085e-8
-0.252	2.089e-8
-0.253	2.093e-8
-0.254	2.097e-8
-0.255	2.101e-8
-0.256	2.105e-8
-0.257	2.109e-8
-0.258	2.113e-8
-0.259	2.117e-8
-0.260	2.122e-8
-0.261	2.126e-8
-0.262	2.130e-8
-0.263	2.134e-8
-0.264	2.138e-8
-0.265	2.143e-8
-0.266	2.147e-8
-0.267	2.151e-8
-0.268	2.156e-8
-0.269	2.160e-8
-0.270	2.164e-8
-0.271	2.169e-8
-0.272	2.173e-8
-0.273	2.178e-8
-0.274	2.182e-8
-0.275	2.186e-8
-0.276	2.191e-8
-0.277	2.195e-8
-0.278	2.200e-8
-0.279	2.205e-8
-0.280	2.209e-8
-0.281	2.214e-8
-0.282	2.218e-8
-0.283	2.223e-8
-0.284	2.228e-8
-0.285	2.233e-8
-0.286	2.238e-8
-0.287	2.242e-8
-0.288	2.247e-8
-0.289	2.252e-8
-0.290	2.257e-8
-0.291	2.262e-8
-0.292	2.267e-8
-0.293	2.272e-8
-0.294	2.278e-8
-0.295	2.283e-8
-0.296	2.288e-8
-0.297	2.293e-8
-0.298	2.299e-8
-0.299	2.304e-8
-0.300	2.309e-8
-0.301	2.315e-8
-0.302	2.320e-8
-0.303	2.326e-8
-0.304	2.331e-8
-0.305	2.337e-8
-0.306	2.343e-8
-0.307	2.348e-8
-0.308	2.354e-8
-0.309	2.360e-8
-0.310	2.365e-8
-0.311	2.371e-8
-0.312	2.377e-8
-0.313	2.383e-8
-0.314	2.389e-8
-0.315	2.394e-8
-0.316	2.400e-8
-0.317	2.406e-8
-0.318	2.412e-8
-0.319	2.418e-8
-0.320	2.424e-8
-0.321	2.431e-8
-0.322	2.437e-8
-0.323	2.443e-8
-0.324	2.449e-8
-0.325	2.455e-8
-0.326	2.462e-8
-0.327	2.468e-8
-0.328	2.474e-8
-0.329	2.481e-8
-0.330	2.487e-8
-0.331	2.494e-8
-0.332	2.500e-8
-0.333	2.507e-8
-0.334	2.514e-8
-0.335	2.520e-8
-0.336	2.527e-8
-0.337	2.534e-8
-0.338	2.541e-8
-0.339	2.548e-8
-0.340	2.555e-8
-0.341	2.563e-8
-0.342	2.570e-8
-0.343	2.577e-8
-0.344	2.585e-8
-0.345	2.592e-8
-0.346	2.600e-8
-0.347	2.608e-8
-0.348	2.615e-8
-0.349	2.623e-8
-0.350	2.631e-8
-0.351	2.639e-8
-0.352	2.647e-8
-0.353	2.656e-8
-0.354	2.664e-8
-0.355	2.672e-8
-0.356	2.681e-8
-0.357	2.689e-8
-0.358	2.698e-8
-0.359	2.707e-8
-0.360	2.716e-8
-0.361	2.724e-8
-0.362	2.733e-8
-0.363	2.742e-8
-0.364	2.751e-8
-0.365	2.760e-8
-0.366	2.769e-8
-0.367	2.779e-8
-0.368	2.788e-8
-0.369	2.797e-8
-0.370	2.807e-8
-0.371	2.816e-8
-0.372	2.826e-8
-0.373	2.835e-8
-0.374	2.845e-8
-0.375	2.854e-8
-0.376	2.864e-8
-0.377	2.874e-8
-0.378	2.884e-8
-0.379	2.894e-8
-0.380	2.904e-8
-0.381	2.915e-8
-0.382	2.925e-8
-0.383	2.936e-8
-0.384	2.946e-8
-0.385	2.957e-8
-0.386	2.968e-8
-0.387	2.979e-8
-0.388	2.990e-8
-0.389	3.001e-8
-0.390	3.012e-8
-0.391	3.023e-8
-0.392	3.035e-8
-0.393	3.046e-8
-0.394	3.058e-8
-0.395	3.069e-8
-0.396	3.081e-8
-0.397	3.093e-8
-0.398	3.105e-8
-0.399	3.117e-8
-0.400	3.130e-8
-0.401	3.142e-8
-0.402	3.154e-8
-0.403	3.167e-8
-0.404	3.179e-8
-0.405	3.192e-8
-0.406	3.204e-8
-0.407	3.217e-8
-0.408	3.230e-8
-0.409	3.243e-8
-0.410	3.255e-8
-0.411	3.268e-8
-0.412	3.281e-8
-0.413	3.294e-8
-0.414	3.307e-8
-0.415	3.320e-8
-0.416	3.334e-8
-0.417	3.347e-8
-0.418	3.360e-8
-0.419	3.374e-8
-0.420	3.387e-8
-0.421	3.401e-8
-0.422	3.415e-8
-0.423	3.429e-8
-0.424	3.443e-8
-0.425	3.457e-8
-0.426	3.472e-8
-0.427	3.486e-8
-0.428	3.501e-8
-0.429	3.516e-8
-0.430	3.531e-8
-0.431	3.546e-8
-0.432	3.561e-8
-0.433	3.577e-8
-0.434	3.592e-8
-0.435	3.608e-8
-0.436	3.624e-8
-0.437	3.640e-8
-0.438	3.656e-8
-0.439	3.673e-8
-0.440	3.689e-8
-0.441	3.706e-8
-0.442	3.723e-8
-0.443	3.740e-8
-0.444	3.758e-8
-0.445	3.775e-8
-0.446	3.793e-8
-0.447	3.810e-8
-0.448	3.828e-8
-0.449	3.846e-8
-0.450	3.864e-8
-0.451	3.883e-8
-0.452	3.901e-8
-0.453	3.920e-8
-0.454	3.939e-8
-0.455	3.957e-8
-0.456	3.977e-8
-0.457	3.996e-8
-0.458	4.015e-8
-0.459	4.035e-8
-0.460	4.054e-8
-0.461	4.074e-8
-0.462	4.094e-8
-0.463	4.115e-8
-0.464	4.135e-8
-0.465	4.156e-8
-0.466	4.177e-8
-0.467	4.198e-8
-0.468	4.219e-8
-0.469	4.241e-8
-0.470	4.263e-8
-0.471	4.285e-8
-0.472	4.307e-8
-0.473	4.330e-8
-0.474	4.352e-8
-0.475	4.375e-8
-0.476	4.399e-8
-0.477	4.422e-8
-0.478	4.446e-8
-0.479	4.470e-8
-0.480	4.494e-8
-0.481	4.519e-8
-0.482	4.544e-8
-0.483	4.569e-8
-0.484	4.594e-8
-0.485	4.619e-8
-0.486	4.645e-8
-0.487	4.671e-8
-0.488	4.697e-8
-0.489	4.724e-8
-0.490	4.750e-8
-0.491	4.777e-8
-0.492	4.804e-8
-0.493	4.832e-8
-0.494	4.859e-8
-0.495	4.887e-8
-0.496	4.915e-8
-0.497	4.943e-8
-0.498	4.972e-8
-0.499	4.466e-8
-0.500	2.140e-8
-0.499	2.085e-8
-0.498	2.031e-8
-0.497	1.977e-8
-0.496	1.925e-8
-0.495	1.874e-8
-0.494	1.823e-8
-0.493	1.773e-8
-0.492	1.725e-8
-0.491	1.677e-8
-0.490	1.629e-8
-0.489	1.583e-8
-0.488	1.538e-8
-0.487	1.493e-8
-0.486	1.450e-8
-0.485	1.407e-8
-0.484	1.365e-8
-0.483	1.324e-8
-0.482	1.284e-8
-0.481	1.245e-8
-0.480	1.206e-8
-0.479	1.169e-8
-0.478	1.132e-8
-0.477	1.096e-8
-0.476	1.061e-8
-0.475	1.029e-8
-0.474	9.971e-9
-0.473	9.663e-9
-0.472	9.364e-9
-0.471	9.072e-9
-0.470	8.788e-9
-0.469	8.511e-9
-0.468	8.240e-9
-0.467	7.977e-9
-0.466	7.719e-9
-0.465	7.467e-9
-0.464	7.220e-9
-0.463	6.976e-9
-0.462	6.739e-9
-0.461	6.505e-9
-0.460	6.274e-9
-0.459	6.048e-9
-0.458	5.823e-9
-0.457	5.602e-9
-0.456	5.383e-9
-0.455	5.167e-9
-0.454	4.952e-9
-0.453	4.738e-9
-0.452	4.526e-9
-0.451	4.315e-9
-0.450	4.109e-9
-0.449	3.908e-9
-0.448	3.708e-9
-0.447	3.512e-9
-0.446	3.318e-9
-0.445	3.127e-9
-0.444	2.939e-9
-0.443	2.753e-9
-0.442	2.570e-9
-0.441	2.389e-9
-0.440	2.210e-9
-0.439	2.034e-9
-0.438	1.858e-9
-0.437	1.686e-9
-0.436	1.515e-9
-0.435	1.346e-9
-0.434	1.179e-9
-0.433	1.013e-9
-0.432	8.494e-10
-0.431	6.873e-10
-0.430	5.263e-10
-0.429	3.686e-10
-0.428	2.094e-10
-0.427	5.450e-11
-0.426	-1.003e-10
-0.425	-2.535e-10
-0.424	-4.039e-10
-0.423	-5.543e-10
-0.422	-7.027e-10
-0.421	-8.500e-10
-0.420	-9.964e-10
-0.419	-1.140e-9
-0.418	-1.285e-9
-0.417	-1.427e-9
-0.416	-1.569e-9
-0.415	-1.710e-9
-0.414	-1.848e-9
-0.413	-1.986e-9
-0.412	-2.122e-9
-0.411	-2.257e-9
-0.410	-2.392e-9
-0.409	-2.523e-9
-0.408	-2.655e-9
-0.407	-2.783e-9
-0.406	-2.912e-9
-0.405	-3.039e-9
-0.404	-3.164e-9
-0.403	-3.288e-9
-0.402	-3.410e-9
-0.401	-3.531e-9
-0.400	-3.652e-9
-0.399	-3.769e-9
-0.398	-3.888e-9
-0.397	-4.003e-9
-0.396	-4.119e-9
-0.395	-4.233e-9
-0.394	-4.345e-9
-0.393	-4.458e-9
-0.392	-4.568e-9
-0.391	-4.678e-9
-0.390	-4.788e-9
-0.389	-4.894e-9
-0.388	-5.003e-9
-0.387	-5.109e-9
-0.386	-5.215e-9
-0.385	-5.320e-9
-0.384	-5.423e-9
-0.383	-5.526e-9
-0.382	-5.628e-9
-0.381	-5.729e-9
-0.380	-5.831e-9
-0.379	-5.929e-9
-0.378	-6.029e-9
-0.377	-6.126e-9
-0.376	-6.224e-9
-0.375	-6.321e-9
-0.374	-6.417e-9
-0.373	-6.513e-9
-0.372	-6.608e-9
-0.371	-6.703e-9
-0.370	-6.797e-9
-0.369	-6.889e-9
-0.368	-6.983e-9
-0.367	-7.074e-9
-0.366	-7.166e-9
-0.365	-7.256e-9
-0.364	-7.345e-9
-0.363	-7.435e-9
-0.362	-7.522e-9
-0.361	-7.609e-9
-0.360	-7.696e-9
-0.359	-7.780e-9
-0.358	-7.867e-9
-0.357	-7.950e-9
-0.356	-8.033e-9
-0.355	-8.116e-9
-0.354	-8.198e-9
-0.353	-8.280e-9
-0.352	-8.360e-9
-0.351	-8.440e-9
-0.350	-8.519e-9
-0.349	-8.596e-9
-0.348	-8.675e-9
-0.347	-8.751e-9
-0.346	-8.828e-9
-0.345	-8.904e-9
-0.344	-8.978e-9
-0.343	-9.054e-9
-0.342	-9.127e-9
-0.341	-9.200e-9
-0.340	-9.274e-9
-0.339	-9.344e-9
-0.338	-9.417e-9
-0.337	-9.486e-9
-0.336	-9.557e-9
-0.335	-9.627e-9
-0.334	-9.695e-9
-0.333	-9.764e-9
-0.332	-9.832e-9
-0.331	-9.900e-9
-0.330	-9.967e-9
-0.329	-1.003e-8
-0.328	-1.010e-8
-0.327	-1.016e-8
-0.326	-1.023e-8
-0.325	-1.030e-8
-0.324	-1.036e-8
-0.323	-1.042e-8
-0.322	-1.049e-8
-0.321	-1.055e-8
-0.320	-1.061e-8
-0.319	-1.067e-8
-0.318	-1.074e-8
-0.317	-1.080e-8
-0.316	-1.086e-8
-0.315	-1.092e-8
-0.314	-1.098e-8
-0.313	-1.104e-8
-0.312	-1.110e-8
-0.311	-1.116e-8
-0.310	-1.122e-8
-0.309	-1.128e-8
-0.308	-1.134e-8
-0.307	-1.139e-8
-0.306	-1.145e-8
-0.305	-1.150e-8
-0.304	-1.156e-8
-0.303	-1.161e-8
-0.302	-1.167e-8
-0.301	-1.172e-8
-0.300	-1.178e-8
-0.299	-1.183e-8
-0.298	-1.188e-8
-0.297	-1.193e-8
-0.296	-1.198e-8
-0.295	-1.203e-8
-0.294	-1.208e-8
-0.293	-1.213e-8
-0.292	-1.217e-8
-0.291	-1.222e-8
-0.290	-1.227e-8
-0.289	-1.231e-8
-0.288	-1.236e-8
-0.287	-1.240e-8
-0.286	-1.245e-8
-0.285	-1.249e-8
-0.284	-1.254e-8
-0.283	-1.258e-8
-0.282	-1.262e-8
-0.281	-1.267e-8
-0.280	-1.271e-8
-0.279	-1.275e-8
-0.278	-1.279e-8
-0.277	-1.283e-8
-0.276	-1.287e-8
-0.275	-1.291e-8
-0.274	-1.295e-8
-0.273	-1.300e-8
-0.272	-1.304e-8
-0.271	-1.308e-8
-0.270	-1.312e-8
-0.269	-1.316e-8
-0.268	-1.320e-8
-0.267	-1.324e-8
-0.266	-1.328e-8
-0.265	-1.332e-8
-0.264	-1.335e-8
-0.263	-1.340e-8
-0.262	-1.343e-8
-0.261	-1.347e-8
-0.260	-1.351e-8
-0.259	-1.355e-8
-0.258	-1.359e-8
-0.257	-1.363e-8
-0.256	-1.367e-8
-0.255	-1.371e-8
-0.254	-1.374e-8
-0.253	-1.378e-8
-0.252	-1.382e-8
-0.251	-1.386e-8
-0.250	-1.389e-8
-0.249	-1.393e-8
-0.248	-1.397e-8
-0.247	-1.400e-8
-0.246	-1.404e-8
-0.245	-1.407e-8
-0.244	-1.411e-8
-0.243	-1.415e-8
-0.242	-1.418e-8
-0.241	-1.422e-8
-0.240	-1.425e-8
-0.239	-1.428e-8
-0.238	-1.432e-8
-0.237	-1.435e-8
-0.236	-1.439e-8
-0.235	-1.442e-8
-0.234	-1.445e-8
-0.233	-1.448e-8
-0.232	-1.452e-8
-0.231	-1.455e-8
-0.230	-1.458e-8
-0.229	-1.461e-8
-0.228	-1.464e-8
-0.227	-1.467e-8
-0.226	-1.470e-8
-0.225	-1.473e-8
-0.224	-1.476e-8
-0.223	-1.479e-8
-0.222	-1.482e-8
-0.221	-1.485e-8
-0.220	-1.489e-8
-0.219	-1.491e-8
-0.218	-1.494e-8
-0.217	-1.497e-8
-0.216	-1.500e-8
-0.215	-1.503e-8
-0.214	-1.506e-8
-0.213	-1.509e-8
-0.212	-1.512e-8
-0.211	-1.515e-8
-0.210	-1.518e-8
-0.209	-1.521e-8
-0.208	-1.524e-8
-0.207	-1.527e-8
-0.206	-1.530e-8
-0.205	-1.533e-8
-0.204	-1.536e-8
-0.203	-1.539e-8
-0.202	-1.542e-8
-0.201	-1.545e-8
-0.200	-1.548e-8
-0.199	-1.551e-8
-0.198	-1.554e-8
-0.197	-1.557e-8
-0.196	-1.560e-8
-0.195	-1.563e-8
-0.194	-1.566e-8
-0.193	-1.569e-8
-0.192	-1.572e-8
-0.191	-1.575e-8
-0.190	-1.578e-8
-0.189	-1.581e-8
-0.188	-1.584e-8
-0.187	-1.587e-8
-0.186	-1.590e-8
-0.185	-1.592e-8
-0.184	-1.595e-8
-0.183	-1.598e-8
-0.182	-1.601e-8
-0.181	-1.604e-8
-0.180	-1.607e-8
-0.179	-1.609e-8
-0.178	-1.612e-8
-0.177	-1.615e-8
-0.176	-1.618e-8
-0.175	-1.621e-8
-0.174	-1.623e-8
-0.173	-1.626e-8
-0.172	-1.629e-8
-0.171	-1.632e-8
-0.170	-1.634e-8
-0.169	-1.637e-8
-0.168	-1.640e-8
-0.167	-1.643e-8
-0.166	-1.646e-8
-0.165	-1.648e-8
-0.164	-1.651e-8
-0.163	-1.654e-8
-0.162	-1.657e-8
-0.161	-1.660e-8
-0.160	-1.663e-8
-0.159	-1.666e-8
-0.158	-1.669e-8
-0.157	-1.672e-8
-0.156	-1.675e-8
-0.155	-1.678e-8
-0.154	-1.681e-8
-0.153	-1.684e-8
-0.152	-1.687e-8
-0.151	-1.690e-8
-0.150	-1.693e-8
-0.149	-1.696e-8
-0.148	-1.699e-8
-0.147	-1.702e-8
-0.146	-1.706e-8
-0.145	-1.709e-8
-0.144	-1.712e-8
-0.143	-1.715e-8
-0.142	-1.718e-8
-0.141	-1.721e-8
-0.140	-1.724e-8
-0.139	-1.726e-8
-0.138	-1.730e-8
-0.137	-1.732e-8
-0.136	-1.735e-8
-0.135	-1.738e-8
-0.134	-1.741e-8
-0.133	-1.744e-8
-0.132	-1.747e-8
-0.131	-1.750e-8
-0.130	-1.753e-8
-0.129	-1.756e-8
-0.128	-1.759e-8
-0.127	-1.762e-8
-0.126	-1.765e-8
-0.125	-1.768e-8
-0.124	-1.771e-8
-0.123	-1.774e-8
-0.122	-1.777e-8
-0.121	-1.780e-8
-0.120	-1.783e-8
-0.119	-1.786e-8
-0.118	-1.789e-8
-0.117	-1.792e-8
-0.116	-1.795e-8
-0.115	-1.798e-8
-0.114	-1.801e-8
-0.113	-1.805e-8
-0.112	-1.808e-8
-0.111	-1.811e-8
-0.110	-1.814e-8
-0.109	-1.818e-8
-0.108	-1.821e-8
-0.107	-1.824e-8
-0.106	-1.828e-8
-0.105	-1.831e-8
-0.104	-1.834e-8
-0.103	-1.838e-8
-0.102	-1.841e-8
-0.101	-1.844e-8
-0.100	-1.847e-8
-0.099	-1.850e-8
-0.098	-1.854e-8
-0.097	-1.857e-8
-0.096	-1.860e-8
-0.095	-1.864e-8
-0.094	-1.867e-8
-0.093	-1.871e-8
-0.092	-1.874e-8
-0.091	-1.877e-8
-0.090	-1.881e-8
-0.089	-1.884e-8
-0.088	-1.888e-8
-0.087	-1.891e-8
-0.086	-1.895e-8
-0.085	-1.898e-8
-0.084	-1.901e-8
-0.083	-1.905e-8
-0.082	-1.909e-8
-0.081	-1.912e-8
-0.080	-1.916e-8
-0.079	-1.919e-8
-0.078	-1.923e-8
-0.077	-1.926e-8
-0.076	-1.930e-8
-0.075	-1.934e-8
-0.074	-1.937e-8
-0.073	-1.941e-8
-0.072	-1.945e-8
-0.071	-1.949e-8
-0.070	-1.953e-8
-0.069	-1.956e-8
-0.068	-1.960e-8
-0.067	-1.964e-8
-0.066	-1.968e-8
-0.065	-1.972e-8
-0.064	-1.976e-8
-0.063	-1.980e-8
-0.062	-1.984e-8
-0.061	-1.988e-8
-0.060	-1.992e-8
-0.059	-1.997e-8
-0.058	-2.001e-8
-0.057	-2.005e-8
-0.056	-2.009e-8
-0.055	-2.014e-8
-0.054	-2.018e-8
-0.053	-2.023e-8
-0.052	-2.027e-8
-0.051	-2.032e-8
-0.050	-2.036e-8
-0.049	-2.041e-8
-0.048	-2.046e-8
-0.047	-2.050e-8
-0.046	-2.055e-8
-0.045	-2.060e-8
-0.044	-2.065e-8
-0.043	-2.070e-8
-0.042	-2.075e-8
-0.041	-2.080e-8
-0.040	-2.085e-8
-0.039	-2.090e-8
-0.038	-2.096e-8
-0.037	-2.101e-8
-0.036	-2.106e-8
-0.035	-2.111e-8
-0.034	-2.117e-8
-0.033	-2.122e-8
-0.032	-2.128e-8
-0.031	-2.133e-8
-0.030	-2.139e-8
-0.029	-2.145e-8
-0.028	-2.150e-8
-0.027	-2.156e-8
-0.026	-2.162e-8
-0.025	-2.168e-8
-0.024	-2.174e-8
-0.023	-2.180e-8
-0.022	-2.186e-8
-0.021	-2.192e-8
-0.020	-2.198e-8
-0.019	-2.204e-8
-0.018	-2.211e-8
-0.017	-2.217e-8
-0.016	-2.223e-8
-0.015	-2.230e-8
-0.014	-2.236e-8
-0.013	-2.243e-8
-0.012	-2.249e-8
-0.011	-2.256e-8
-0.010	-2.263e-8
-0.009	-2.270e-8
-0.008	-2.277e-8
-0.007	-2.284e-8
-0.006	-2.291e-8
-0.005	-2.298e-8
-0.004	-2.305e-8
-0.003	-2.312e-8
-0.002	-2.320e-8
-0.001	-2.327e-8
-0.000	-2.334e-8
0.001	-2.342e-8
0.002	-2.350e-8
0.003	-2.357e-8
0.004	-2.365e-8
0.005	-2.373e-8
0.006	-2.381e-8
0.007	-2.390e-8
0.008	-2.398e-8
0.009	-2.406e-8
0.010	-2.414e-8
0.011	-2.423e-8
0.012	-2.431e-8
0.013	-2.440e-8
0.014	-2.449e-8
0.015	-2.458e-8
0.016	-2.467e-8
0.017	-2.476e-8
0.018	-2.485e-8
0.019	-2.494e-8
0.020	-2.503e-8
0.021	-2.513e-8
0.022	-2.522e-8
0.023	-2.532e-8
0.024	-2.541e-8
0.025	-2.551e-8
0.026	-2.560e-8
0.027	-2.570e-8
0.028	-2.580e-8
0.029	-2.590e-8
0.030	-2.600e-8
0.031	-2.610e-8
0.032	-2.620e-8
0.033	-2.631e-8
0.034	-2.641e-8
0.035	-2.651e-8
0.036	-2.662e-8
0.037	-2.672e-8
0.038	-2.683e-8
0.039	-2.693e-8
0.040	-2.704e-8
0.041	-2.715e-8
0.042	-2.726e-8
0.043	-2.736e-8
0.044	-2.747e-8
0.045	-2.758e-8
0.046	-2.769e-8
0.047	-2.781e-8
0.048	-2.792e-8
0.049	-2.803e-8
0.050	-2.814e-8
0.051	-2.826e-8
0.052	-2.837e-8
0.053	-2.848e-8
0.054	-2.860e-8
0.055	-2.872e-8
0.056	-2.883e-8
0.057	-2.895e-8
0.058	-2.907e-8
0.059	-2.918e-8
0.060	-2.930e-8
0.061	-2.942e-8
0.062	-2.954e-8
0.063	-2.966e-8
0.064	-2.978e-8
0.065	-2.990e-8
0.066	-3.002e-8
0.067	-3.014e-8
0.068	-3.026e-8
0.069	-3.039e-8
0.070	-3.051e-8
0.071	-3.063e-8
0.072	-3.075e-8
0.073	-3.088e-8
0.074	-3.100e-8
0.075	-3.112e-8
0.076	-3.125e-8
0.077	-3.137e-8
0.078	-3.149e-8
0.079	-3.162e-8
0.080	-3.174e-8
0.081	-3.187e-8
0.082	-3.199e-8
0.083	-3.212e-8
0.084	-3.224e-8
0.085	-3.237e-8
0.086	-3.249e-8
0.087	-3.262e-8
0.088	-3.274e-8
0.089	-3.287e-8
0.090	-3.300e-8
0.091	-3.312e-8
0.092	-3.325e-8
0.093	-3.337e-8
0.094	-3.350e-8
0.095	-3.362e-8
0.096	-3.375e-8
0.097	-3.387e-8
0.098	-3.400e-8
0.099	-3.412e-8
0.100	-3.425e-8
0.101	-3.437e-8
0.102	-3.449e-8
0.103	-3.461e-8
0.104	-3.474e-8
0.105	-3.486e-8
0.106	-3.498e-8
0.107	-3.510e-8
0.108	-3.521e-8
0.109	-3.533e-8
0.110	-3.545e-8
0.111	-3.557e-8
0.112	-3.569e-8
0.113	-3.580e-8
0.114	-3.592e-8
0.115	-3.603e-8
0.116	-3.615e-8
0.117	-3.626e-8
0.118	-3.638e-8
0.119	-3.649e-8
0.120	-3.660e-8
0.121	-3.671e-8
0.122	-3.682e-8
0.123	-3.694e-8
0.124	-3.705e-8
0.125	-3.716e-8
0.126	-3.727e-8
0.127	-3.738e-8
0.128	-3.749e-8
0.129	-3.760e-8
0.130	-3.771e-8
0.131	-3.782e-8
0.132	-3.793e-8
0.133	-3.804e-8
0.134	-3.815e-8
0.135	-3.826e-8
0.136	-3.836e-8
0.137	-3.848e-8
0.138	-3.859e-8
0.139	-3.870e-8
0.140	-3.881e-8
0.141	-3.892e-8
0.142	-3.903e-8
0.143	-3.914e-8
0.144	-3.925e-8
0.145	-3.936e-8
0.146	-3.948e-8
0.147	-3.959e-8
0.148	-3.970e-8
0.149	-3.982e-8
0.150	-3.993e-8
0.151	-4.004e-8
0.152	-4.015e-8
0.153	-4.026e-8
0.154	-4.038e-8
0.155	-4.050e-8
0.156	-4.061e-8
0.157	-4.073e-8
0.158	-4.085e-8
0.159	-4.098e-8
0.160	-4.110e-8
0.161	-4.123e-8
0.162	-4.135e-8
0.163	-4.148e-8
0.164	-4.161e-8
0.165	-4.174e-8
0.166	-4.187e-8
0.167	-4.200e-8
0.168	-4.213e-8
0.169	-4.227e-8
0.170	-4.240e-8
0.171	-4.253e-8
0.172	-4.267e-8
0.173	-4.280e-8
0.174	-4.294e-8
0.175	-4.307e-8
0.176	-4.320e-8
0.177	-4.332e-8
0.178	-4.345e-8
0.179	-4.358e-8
0.180	-4.370e-8
0.181	-4.383e-8
0.182	-4.395e-8
0.183	-4.408e-8
0.184	-4.420e-8
0.185	-4.433e-8
0.186	-4.445e-8
0.187	-4.457e-8
0.188	-4.470e-8
0.189	-4.482e-8
0.190	-4.494e-8
0.191	-4.507e-8
0.192	-4.519e-8
0.193	-4.531e-8
0.194	-4.543e-8
0.195	-4.555e-8
0.196	-4.568e-8
0.197	-4.580e-8
0.198	-4.592e-8
0.199	-4.604e-8
0.200	-1.776e-8
0.199	-1.710e-8
0.198	-1.644e-8
0.197	-1.581e-8
0.196	-1.518e-8
0.195	-1.457e-8
0.194	-1.396e-8
0.193	-1.337e-8
0.192	-1.279e-8
0.191	-1.223e-8
0.190	-1.167e-8
0.189	-1.113e-8
0.188	-1.060e-8
0.187	-1.008e-8
0.186	-9.576e-9
0.185	-9.082e-9
0.184	-8.600e-9
0.183	-8.130e-9
0.182	-7.672e-9
0.181	-7.226e-9
0.180	-6.792e-9
0.179	-6.370e-9
0.178	-5.960e-9
0.177	-5.562e-9
0.176	-5.177e-9
0.175	-4.823e-9
0.174	-4.483e-9
0.173	-4.154e-9
0.172	-3.836e-9
0.171	-3.530e-9
0.170	-3.234e-9
0.169	-2.948e-9
0.168	-2.673e-9
0.167	-2.405e-9
0.166	-2.146e-9
0.165	-1.895e-9
0.164	-1.652e-9
0.163	-1.416e-9
0.162	-1.186e-9
0.161	-9.618e-10
0.160	-7.431e-10
0.159	-5.291e-10
0.158	-3.203e-10
0.157	-1.143e-10
0.156	8.723e-11
0.155	2.862e-10
0.154	4.822e-10
0.153	6.760e-10
0.152	8.684e-10
0.151	1.059e-9
0.150	1.243e-9
0.149	1.424e-9
0.148	1.599e-9
0.147	1.773e-9
0.146	1.942e-9
0.145	2.108e-9
0.144	2.272e-9
0.143	2.432e-9
0.142	2.589e-9
0.141	2.744e-9
0.140	2.896e-9
0.139	3.046e-9
0.138	3.191e-9
0.137	3.337e-9
0.136	3.477e-9
0.135	3.617e-9
0.134	3.755e-9
0.133	3.888e-9
0.132	4.022e-9
0.131	4.153e-9
0.130	4.282e-9
0.129	4.410e-9
0.128	4.533e-9
0.127	4.658e-9
0.126	4.779e-9
0.125	4.900e-9
0.124	5.018e-9
0.123	5.134e-9
0.122	5.249e-9
0.121	5.363e-9
0.120	5.475e-9
0.119	5.586e-9
0.118	5.694e-9
0.117	5.803e-9
0.116	5.908e-9
0.115	6.014e-9
0.114	6.118e-9
0.113	6.220e-9
0.112	6.321e-9
0.111	6.421e-9
0.110	6.519e-9
0.109	6.617e-9
0.108	6.712e-9
0.107	6.808e-9
0.106	6.901e-9
0.105	6.993e-9
0.104	7.084e-9
0.103	7.173e-9
0.102	7.262e-9
0.101	7.349e-9
0.100	7.434e-9
0.099	7.520e-9
0.098	7.602e-9
0.097	7.686e-9
0.096	7.767e-9
0.095	7.849e-9
0.094	7.929e-9
0.093	8.007e-9
0.092	8.086e-9
0.091	8.163e-9
0.090	8.239e-9
0.089	8.316e-9
0.088	8.389e-9
0.087	8.464e-9
0.086	8.536e-9
0.085	8.609e-9
0.084	8.681e-9
0.083	8.751e-9
0.082	8.822e-9
0.081	8.891e-9
0.080	8.959e-9
0.079	9.028e-9
0.078	9.094e-9
0.077	9.161e-9
0.076	9.226e-9
0.075	9.291e-9
0.074	9.356e-9
0.073	9.419e-9
0.072	9.482e-9
0.071	9.545e-9
0.070	9.606e-9
0.069	9.668e-9
0.068	9.727e-9
0.067	9.788e-9
0.066	9.847e-9
0.065	9.906e-9
0.064	9.964e-9
0.063	1.002e-8
0.062	1.008e-8
0.061	1.014e-8
0.060	1.019e-8
0.059	1.025e-8
0.058	1.030e-8
0.057	1.036e-8
0.056	1.041e-8
0.055	1.047e-8
0.054	1.052e-8
0.053	1.057e-8
0.052	1.063e-8
0.051	1.068e-8
0.050	1.073e-8
0.049	1.079e-8
0.048	1.084e-8
0.047	1.089e-8
0.046	1.094e-8
0.045	1.100e-8
0.044	1.105e-8
0.043	1.110e-8
0.042	1.115e-8
0.041	1.120e-8
0.040	1.126e-8
0.039	1.131e-8
0.038	1.136e-8
0.037	1.141e-8
0.036	1.146e-8
0.035	1.151e-8
0.034	1.156e-8
0.033	1.161e-8
0.032	1.166e-8
0.031	1.170e-8
0.030	1.175e-8
0.029	1.180e-8
0.028	1.185e-8
0.027	1.190e-8
0.026	1.194e-8
0.025	1.199e-8
0.024	1.203e-8
0.023	1.208e-8
0.022	1.212e-8
0.021	1.217e-8
0.020	1.221e-8
0.019	1.226e-8
0.018	1.230e-8
0.017	1.234e-8
0.016	1.238e-8
0.015	1.243e-8
0.014	1.247e-8
0.013	1.251e-8
0.012	1.255e-8
0.011	1.259e-8
0.010	1.264e-8
0.009	1.268e-8
0.008	1.272e-8
0.007	1.276e-8
0.006	1.280e-8
0.005	1.284e-8
0.004	1.288e-8
0.003	1.292e-8
0.002	1.296e-8
0.001	1.300e-8
0.000	1.304e-8
-0.001	1.308e-8
-0.002	1.312e-8
-0.003	1.316e-8
-0.004	1.320e-8
-0.005	1.324e-8
-0.006	1.328e-8
-0.007	1.332e-8
-0.008	1.336e-8
-0.009	1.340e-8
-0.010	1.344e-8
-0.011	1.348e-8
-0.012	1.351e-8
-0.013	1.355e-8
-0.014	1.359e-8
-0.015	1.363e-8
-0.016	1.367e-8
-0.017	1.371e-8
-0.018	1.375e-8
-0.019	1.378e-8
-0.020	1.382e-8
-0.021	1.386e-8
-0.022	1.389e-8
-0.023	1.393e-8
-0.024	1.397e-8
-0.025	1.401e-8
-0.026	1.404e-8
-0.027	1.408e-8
-0.028	1.411e-8
-0.029	1.415e-8
-0.030	1.419e-8
-0.031	1.422e-8
-0.032	1.426e-8
-0.033	1.429e-8
-0.034	1.433e-8
-0.035	1.436e-8
-0.036	1.440e-8
-0.037	1.443e-8
-0.038	1.447e-8
-0.039	1.450e-8
-0.040	1.454e-8
-0.041	1.457e-8
-0.042	1.461e-8
-0.043	1.464e-8
-0.044	1.468e-8
-0.045	1.471e-8
-0.046	1.475e-8
-0.047	1.478e-8
-0.048	1.482e-8
-0.049	1.485e-8
-0.050	1.489e-8
-0.051	1.492e-8
-0.052	1.496e-8
-0.053	1.499e-8
-0.054	1.503e-8
-0.055	1.506e-8
-0.056	1.510e-8
-0.057	1.513e-8
-0.058	1.517e-8
-0.059	1.520e-8
-0.060	1.523e-8
-0.061	1.527e-8
-0.062	1.530e-8
-0.063	1.534e-8
-0.064	1.537e-8
-0.065	1.540e-8
-0.066	1.544e-8
-0.067	1.547e-8
-0.068	1.551e-8
-0.069	1.554e-8
-0.070	1.557e-8
-0.071	1.561e-8
-0.072	1.564e-8
-0.073	1.568e-8
-0.074	1.571e-8
-0.075	1.574e-8
-0.076	1.577e-8
-0.077	1.581e-8
-0.078	1.584e-8
-0.079	1.587e-8
-0.080	1.591e-8
-0.081	1.594e-8
-0.082	1.597e-8
-0.083	1.601e-8
-0.084	1.604e-8
-0.085	1.607e-8
-0.086	1.610e-8
-0.087	1.614e-8
-0.088	1.617e-8
-0.089	1.620e-8
-0.090	1.624e-8
-0.091	1.627e-8
-0.092	1.630e-8
-0.093	1.634e-8
-0.094	1.637e-8
-0.095	1.640e-8
-0.096	1.643e-8
-0.097	1.647e-8
-0.098	1.650e-8
-0.099	1.653e-8
-0.100	1.657e-8
-0.101	1.660e-8
-0.102	1.663e-8
-0.103	1.666e-8
-0.104	1.669e-8
-0.105	1.673e-8
-0.106	1.676e-8
-0.107	1.679e-8
-0.108	1.682e-8
-0.109	1.685e-8
-0.110	1.688e-8
-0.111	1.692e-8
-0.112	1.695e-8
-0.113	1.698e-8
-0.114	1.701e-8
-0.115	1.704e-8
-0.116	1.707e-8
-0.117	1.710e-8
-0.118	1.713e-8
-0.119	1.717e-8
-0.120	1.720e-8
-0.121	1.723e-8
-0.122	1.726e-8
-0.123	1.729e-8
-0.124	1.732e-8
-0.125	1.735e-8
-0.126	1.738e-8
-0.127	1.742e-8
-0.128	1.745e-8
-0.129	1.748e-8
-0.130	1.751e-8
-0.131	1.755e-8
-0.132	1.758e-8
-0.133	1.761e-8
-0.134	1.764e-8
-0.135	1.768e-8
-0.136	1.771e-8
-0.137	1.774e-8
-0.138	1.777e-8
-0.139	1.781e-8
-0.140	1.784e-8
-0.141	1.787e-8
-0.142	1.791e-8
-0.143	1.794e-8
-0.144	1.797e-8
-0.145	1.801e-8
-0.146	1.804e-8
-0.147	1.807e-8
-0.148	1.811e-8
-0.149	1.814e-8
-0.150	1.817e-8
-0.151	1.820e-8
-0.152	1.824e-8
-0.153	1.827e-8
-0.154	1.830e-8
-0.155	1.834e-8
-0.156	1.837e-8
-0.157	1.840e-8
-0.158	1.844e-8
-0.159	1.847e-8
-0.160	1.850e-8
-0.161	1.854e-8
-0.162	1.857e-8
-0.163	1.861e-8
-0.164	1.864e-8
-0.165	1.868e-8
-0.166	1.871e-8
-0.167	1.874e-8
-0.168	1.878e-8
-0.169	1.882e-8
-0.170	1.885e-8
-0.171	1.889e-8
-0.172	1.892e-8
-0.173	1.896e-8
-0.174	1.899e-8
-0.175	1.903e-8
-0.176	1.907e-8
-0.177	1.910e-8
-0.178	1.914e-8
-0.179	1.917e-8
-0.180	1.921e-8
-0.181	1.925e-8
-0.182	1.928e-8
-0.183	1.932e-8
-0.184	1.935e-8
-0.185	1.939e-8
-0.186	1.943e-8
-0.187	1.946e-8
-0.188	1.950e-8
-0.189	1.954e-8
-0.190	1.957e-8
-0.191	1.961e-8
-0.192	1.965e-8
-0.193	1.968e-8
-0.194	1.972e-8
-0.195	1.976e-8
-0.196	1.980e-8
-0.197	1.983e-8
-0.198	1.987e-8
-0.199	1.991e-8
-0.200	1.995e-8
-0.201	1.999e-8
-0.202	2.003e-8
-0.203	2.007e-8
-0.204	2.011e-8
-0.205	2.016e-8
-0.206	2.020e-8
-0.207	2.024e-8
-0.208	2.029e-8
-0.209	2.033e-8
-0.210	2.038e-8
-0.211	2.042e-8
-0.212	2.047e-8
-0.213	2.051e-8
-0.214	2.056e-8
-0.215	2.061e-8
-0.216	2.065e-8
-0.217	2.070e-8
-0.218	2.075e-8
-0.219	2.079e-8
-0.220	2.084e-8
-0.221	2.089e-8
-0.222	2.093e-8
-0.223	2.098e-8
-0.224	2.103e-8
-0.225	2.107e-8
-0.226	2.112e-8
-0.227	2.117e-8
-0.228	2.121e-8
-0.229	2.126e-8
-0.230	2.131e-8
-0.231	2.135e-8
-0.232	2.140e-8
-0.233	2.144e-8
-0.234	2.149e-8
-0.235	2.153e-8
-0.236	2.158e-8
-0.237	2.162e-8
-0.238	2.167e-8
-0.239	2.171e-8
-0.240	2.175e-8
-0.241	2.180e-8
-0.242	2.184e-8
-0.243	2.189e-8
-0.244	2.193e-8
-0.245	2.198e-8
-0.246	2.202e-8
-0.247	2.207e-8
-0.248	2.211e-8
-0.249	2.216e-8
-0.250	2.220e-8
-0.251	2.225e-8
-0.252	2.229e-8
-0.253	2.234e-8
-0.254	2.238e-8
-0.255	2.243e-8
-0.256	2.247e-8
-0.257	2.252e-8
-0.258	2.256e-8
-0.259	2.261e-8
-0.260	2.265e-8
-0.261	2.270e-8
-0.262	2.274e-8
-0.263	2.279e-8
-0.264	2.283e-8
-0.265	2.288e-8
-0.266	2.292e-8
-0.267	2.296e-8
-0.268	2.301e-8
-0.269	2.305e-8
-0.270	2.309e-8
-0.271	2.313e-8
-0.272	2.318e-8
-0.273	2.322e-8
-0.274	2.326e-8
-0.275	2.330e-8
-0.276	2.335e-8
-0.277	2.339e-8
-0.278	2.343e-8
-0.279	2.347e-8
-0.280	2.351e-8
-0.281	2.356e-8
-0.282	2.360e-8
-0.283	2.364e-8
-0.284	2.368e-8
-0.285	2.373e-8
-0.286	2.377e-8
-0.287	2.381e-8
-0.288	2.385e-8
-0.289	2.389e-8
-0.290	2.394e-8
-0.291	2.398e-8
-0.292	2.402e-8
-0.293	2.407e-8
-0.294	2.411e-8
-0.295	2.415e-8
-0.296	2.420e-8
-0.297	2.424e-8
-0.298	2.428e-8
-0.299	2.433e-8
-0.300	2.437e-8
-0.301	2.441e-8
-0.302	2.446e-8
-0.303	2.450e-8
-0.304	2.455e-8
-0.305	2.459e-8
-0.306	2.464e-8
-0.307	2.468e-8
-0.308	2.472e-8
-0.309	2.477e-8
-0.310	2.481e-8
-0.311	2.486e-8
-0.312	2.490e-8
-0.313	2.495e-8
-0.314	2.499e-8
-0.315	2.503e-8
-0.316	2.508e-8
-0.317	2.513e-8
-0.318	2.517e-8
-0.319	2.522e-8
-0.320	2.526e-8
-0.321	2.531e-8
-0.322	2.536e-8
-0.323	2.541e-8
-0.324	2.546e-8
-0.325	2.551e-8
-0.326	2.556e-8
-0.327	2.561e-8
-0.328	2.566e-8
-0.329	2.571e-8
-0.330	2.576e-8
-0.331	2.582e-8
-0.332	2.587e-8
-0.333	2.592e-8
-0.334	2.598e-8
-0.335	2.604e-8
-0.336	2.609e-8
-0.337	2.615e-8
-0.338	2.621e-8
-0.339	2.627e-8
-0.340	2.633e-8
-0.341	2.639e-8
-0.342	2.645e-8
-0.343	2.651e-8
-0.344	2.658e-8
-0.345	2.664e-8
-0.346	2.670e-8
-0.347	2.677e-8
-0.348	2.683e-8
-0.349	2.690e-8
-0.350	2.697e-8
-0.351	2.703e-8
-0.352	2.710e-8
-0.353	2.717e-8
-0.354	2.724e-8
-0.355	2.731e-8
-0.356	2.738e-8
-0.357	2.745e-8
-0.358	2.752e-8
-0.359	2.759e-8
-0.360	2.767e-8
-0.361	2.774e-8
-0.362	2.781e-8
-0.363	2.789e-8
-0.364	2.796e-8
-0.365	2.804e-8
-0.366	2.811e-8
-0.367	2.819e-8
-0.368	2.827e-8
-0.369	2.835e-8
-0.370	2.842e-8
-0.371	2.850e-8
-0.372	2.858e-8
-0.373	2.866e-8
-0.374	2.874e-8
-0.375	2.883e-8
-0.376	2.891e-8
-0.377	2.899e-8
-0.378	2.907e-8
-0.379	2.916e-8
-0.380	2.924e-8
-0.381	2.933e-8
-0.382	2.941e-8
-0.383	2.950e-8
-0.384	2.959e-8
-0.385	2.968e-8
-0.386	2.977e-8
-0.387	2.986e-8
-0.388	2.995e-8
-0.389	3.004e-8
-0.390	3.013e-8
-0.391	3.022e-8
-0.392	3.032e-8
-0.393	3.041e-8
-0.394	3.051e-8
-0.395	3.060e-8
-0.396	3.070e-8
-0.397	3.080e-8
-0.398	3.090e-8
-0.399	3.100e-8
-0.400	3.110e-8
-0.401	3.120e-8
-0.402	3.130e-8
-0.403	3.141e-8
-0.404	3.151e-8
-0.405	3.162e-8
-0.406	3.173e-8
-0.407	3.183e-8
-0.408	3.194e-8
-0.409	3.205e-8
-0.410	3.217e-8
-0.411	3.228e-8
-0.412	3.239e-8
-0.413	3.251e-8
-0.414	3.262e-8
-0.415	3.274e-8
-0.416	3.286e-8
-0.417	3.298e-8
-0.418	3.310e-8
-0.419	3.322e-8
-0.420	3.335e-8
-0.421	3.347e-8
-0.422	3.360e-8
-0.423	3.372e-8
-0.424	3.385e-8
-0.425	3.398e-8
-0.426	3.411e-8
-0.427	3.425e-8
-0.428	3.438e-8
-0.429	3.452e-8
-0.430	3.465e-8
-0.431	3.479e-8
-0.432	3.493e-8
-0.433	3.507e-8
-0.434	3.521e-8
-0.435	3.536e-8
-0.436	3.550e-8
-0.437	3.565e-8
-0.438	3.580e-8
-0.439	3.594e-8
-0.440	3.609e-8
-0.441	3.625e-8
-0.442	3.640e-8
-0.443	3.656e-8
-0.444	3.671e-8
-0.445	3.687e-8
-0.446	3.703e-8
-0.447	3.719e-8
-0.448	3.736e-8
-0.449	3.752e-8
-0.450	3.769e-8
-0.451	3.786e-8
-0.452	3.803e-8
-0.453	3.820e-8
-0.454	3.838e-8
-0.455	3.855e-8
-0.456	3.874e-8
-0.457	3.892e-8
-0.458	3.911e-8
-0.459	3.930e-8
-0.460	3.949e-8
-0.461	3.969e-8
-0.462	3.989e-8
-0.463	4.010e-8
-0.464	4.030e-8
-0.465	4.051e-8
-0.466	4.072e-8
-0.467	4.094e-8
-0.468	4.115e-8
-0.469	4.137e-8
-0.470	4.159e-8
-0.471	4.182e-8
-0.472	4.204e-8
-0.473	4.227e-8
-0.474	4.250e-8
-0.475	4.273e-8
-0.476	4.296e-8
-0.477	4.318e-8
-0.478	4.341e-8
-0.479	4.364e-8
-0.480	4.388e-8
-0.481	4.411e-8
-0.482	4.435e-8
-0.483	4.458e-8
-0.484	4.482e-8
-0.485	4.506e-8
-0.486	4.530e-8
-0.487	4.555e-8
-0.488	4.579e-8
-0.489	4.604e-8
-0.490	4.628e-8
-0.491	4.653e-8
-0.492	4.678e-8
-0.493	4.704e-8
-0.494	4.729e-8
-0.495	4.754e-8
-0.496	4.780e-8
-0.497	4.806e-8
-0.498	4.832e-8
-0.499	4.858e-8
-0.500	2.080e-8
-0.499	2.022e-8
-0.498	1.965e-8
-0.497	1.908e-8
-0.496	1.853e-8
-0.495	1.799e-8
-0.494	1.746e-8
-0.493	1.693e-8
-0.492	1.642e-8
-0.491	1.591e-8
-0.490	1.542e-8
-0.489	1.493e-8
-0.488	1.446e-8
-0.487	1.399e-8
-0.486	1.353e-8
-0.485	1.309e-8
-0.484	1.265e-8
-0.483	1.222e-8
-0.482	1.180e-8
-0.481	1.139e-8
-0.480	1.099e-8
-0.479	1.060e-8
-0.478	1.022e-8
-0.477	9.854e-9
-0.476	9.493e-9
-0.475	9.159e-9
-0.474	8.834e-9
-0.473	8.519e-9
-0.472	8.213e-9
-0.471	7.915e-9
-0.470	7.626e-9
-0.469	7.344e-9
-0.468	7.070e-9
-0.467	6.803e-9
-0.466	6.542e-9
-0.465	6.288e-9
-0.464	6.039e-9
-0.463	5.795e-9
-0.462	5.557e-9
-0.461	5.322e-9
-0.460	5.092e-9
-0.459	4.866e-9
-0.458	4.643e-9
-0.457	4.424e-9
-0.456	4.206e-9
-0.455	3.992e-9
-0.454	3.779e-9
-0.453	3.569e-9
-0.452	3.360e-9
-0.451	3.153e-9
-0.450	2.952e-9
-0.449	2.755e-9
-0.448	2.560e-9
-0.447	2.370e-9
-0.446	2.180e-9
-0.445	1.996e-9
-0.444	1.812e-9
-0.443	1.632e-9
-0.442	1.456e-9
-0.441	1.280e-9
-0.440	1.108e-9
-0.439	9.382e-10
-0.438	7.697e-10
-0.437	6.052e-10
-0.436	4.404e-10
-0.435	2.797e-10
-0.434	1.195e-10
-0.433	-3.830e-11
-0.432	-1.934e-10
-0.431	-3.483e-10
-0.430	-5.001e-10
-0.429	-6.504e-10
-0.428	-8.002e-10
-0.427	-9.459e-10
-0.426	-1.093e-9
-0.425	-1.236e-9
[truncated: 2,024 more rows]
